# Supplementary material for: Visual Comparative Omics of Fungi for Plant Biomass Deconstruction
Source: Front Microbiol. 2016 Aug 24;7:1335. doi: 10.3389/fmicb.2016.01335 (PMC4996036; doi:10.3389/fmicb.2016.01335)
Supplement: Supplementary file 1 [file Data_Sheet_1.ZIP]

Archive with 31 entries (30 files):
- Pycci137_Transcriptome&Secretome_per_node.xlsx
- __MACOSX/
- __MACOSX/._Pycci137_Transcriptome&Secretome_per_node.xlsx
- Pycco310_MBCluster_list_100.xlsx
- __MACOSX/._Pycco310_MBCluster_list_100.xlsx
- Pycco310_MBCluster_list_320.xlsx
- __MACOSX/._Pycco310_MBCluster_list_320.xlsx
- Pycco310_MBCluster_Transcriptome&Secretome_100.xlsx
- __MACOSX/._Pycco310_MBCluster_Transcriptome&Secretome_100.xlsx
- Pycco310_MBCluster_Transcriptome&Secretome_320.xlsx
- __MACOSX/._Pycco310_MBCluster_Transcriptome&Secretome_320.xlsx
- Pycco310_Transcriptome&Secretome_per_node.xlsx
- __MACOSX/._Pycco310_Transcriptome&Secretome_per_node.xlsx
- Pycsa1264_Transcriptome&Secretome_per_node.xlsx
- __MACOSX/._Pycsa1264_Transcriptome&Secretome_per_node.xlsx
- supplementaryTable_selectedGenes_pycci.aspen.xlsx
- __MACOSX/._supplementaryTable_selectedGenes_pycci.aspen.xlsx
- supplementaryTable_selectedGenes_pycci.pine.xlsx
- __MACOSX/._supplementaryTable_selectedGenes_pycci.pine.xlsx
- supplementaryTable_selectedGenes_pycci.wheatstraw.xlsx
- __MACOSX/._supplementaryTable_selectedGenes_pycci.wheatstraw.xlsx
- supplementaryTable_selectedGenes_pycco.aspen.xlsx
- __MACOSX/._supplementaryTable_selectedGenes_pycco.aspen.xlsx
- supplementaryTable_selectedGenes_pycco.pine.xlsx
- __MACOSX/._supplementaryTable_selectedGenes_pycco.pine.xlsx
- supplementaryTable_selectedGenes_pycco.wheatstraw.xlsx
- __MACOSX/._supplementaryTable_selectedGenes_pycco.wheatstraw.xlsx
- supplementaryTable_selectedGenes_pycsa.aspen.xlsx
- __MACOSX/._supplementaryTable_selectedGenes_pycsa.aspen.xlsx
- supplementaryTable_selectedGenes_pycsa.wheatstraw.xlsx
- __MACOSX/._supplementaryTable_selectedGenes_pycsa.wheatstraw.xlsx
