# Supplementary material for: Visual Comparative Omics of Fungi for Plant Biomass Deconstruction
Source: Front Microbiol. 2016 Aug 24;7:1335. doi: 10.3389/fmicb.2016.01335 (PMC4996036; doi:10.3389/fmicb.2016.01335)
Supplement: Supplementary file 1 [file Data_Sheet_1.ZIP › Pycci137_Transcriptome&Secretome_per_node.xlsx]

## Sheet: Pycci137_Step9_GlobalTranscrip&
	Transcriptome	Secretome
nodeID	Mean log2 read count	Protein count
1	15.4322	16
2	14.3584	14
3	16.1035	0
4	13.9982	8
5	12.124	11
6	12.5766	17
7	10.8244	25
8	9.98867	11
9	8.95986	5
10	7.75266	1
11	6.87558	1
12	6.54537	0
13	5.35465	0
14	3.49932	0
15	4.10193	0
16	3.18159	0
17	2.89901	0
18	2.26065	0
19	14.0347	8
20	13.824	4
21	13.3893	3
22	12.7583	9
23	12.4446	15
24	10.8829	1
25	11.6339	6
26	9.77269	8
27	9.11738	6
28	7.88363	0
29	7.28045	0
30	6.96656	0
31	5.62217	0
32	4.1201	0
33	5.15899	0
34	3.89036	0
35	2.82994	0
36	2.67578	0
37	13.3741	5
38	13.0864	0
39	12.9563	9
40	11.9325	0
41	11.2748	19
42	10.7697	1
43	10.0119	1
44	9.56028	0
45	8.32412	6
46	7.53923	0
47	6.14869	1
48	6.73086	0
49	4.5015	0
50	4.34184	0
51	4.74642	0
52	3.61056	0
53	3.11248	0
54	2.6833	0
55	12.8457	5
56	12.4095	4
57	12.3594	10
58	11.7955	23
59	11.9467	0
60	10.9994	1
61	10.3449	3
62	10.0231	1
63	9.4591	0
64	8.95627	4
65	7.98149	0
66	7.03796	0
67	5.39568	0
68	5.1299	0
69	5.81585	2
70	5.29269	0
71	4.66218	0
72	4.46311	0
73	12.155	6
74	12.8416	3
75	11.7576	5
76	11.5263	4
77	11.2011	3
78	10.136	2
79	10.4243	6
80	9.67782	3
81	9.02905	0
82	8.72727	7
83	7.58337	0
84	7.27454	1
85	6.95134	0
86	6.27379	0
87	5.36815	0
88	5.49016	0
89	5.32029	0
90	4.49367	0
91	11.8532	0
92	11.9744	10
93	11.4646	5
94	12.8863	10
95	10.979	2
96	10.3753	6
97	10.534	10
98	9.69082	2
99	9.08898	6
100	8.91955	5
101	8.30551	5
102	8.03987	0
103	7.37129	0
104	5.59972	0
105	6.08343	0
106	6.00153	0
107	5.72291	0
108	6.15308	0
109	11.9908	0
110	12.436	14
111	11.1979	1
112	11.1859	5
113	10.7077	1
114	11.0097	0
115	10.1279	0
116	10.2237	3
117	9.02459	8
118	9.16823	2
119	8.52513	3
120	7.87361	0
121	7.90448	0
122	5.8989	5
123	6.76498	1
124	6.18663	0
125	4.783	1
126	6.33915	0
127	11.4789	8
128	11.2017	2
129	11.6032	1
130	11.0359	0
131	11.0567	2
132	10.7925	3
133	10.5528	0
134	9.53992	0
135	9.47034	1
136	8.90712	0
137	8.81559	0
138	8.15836	0
139	7.71587	0
140	6.96467	0
141	7.33339	0
142	6.72314	0
143	6.57967	0
144	6.20018	5
145	10.5543	5
146	11.2556	4
147	11.4518	7
148	10.8448	8
149	10.5001	1
150	9.97461	3
151	10.0125	10
152	9.65629	1
153	9.31121	1
154	8.97123	10
155	8.72558	1
156	8.0893	0
157	8.09829	0
158	7.71555	0
159	7.44984	0
160	6.82947	0
161	6.82321	0
162	6.34569	0
163	13.4873	7
164	12.4302	8
165	11.6355	3
166	12.0195	7
167	10.6072	0
168	10.3261	0
169	10.0517	0
170	9.90788	0
171	9.36989	0
172	9.15582	0
173	8.92501	0
174	8.66661	0
175	8.40224	0
176	7.84992	0
177	7.29315	1
178	7.50868	0
179	6.57761	0
180	7.17298	0
181	11.6519	2
182	11.3432	1
183	10.7014	2
184	10.3171	0
185	10.1825	0
186	10.22	2
187	9.79159	4
188	9.26245	1
189	9.31177	0
190	8.92942	0
191	9.42871	0
192	8.42963	0
193	8.54166	0
194	8.65766	0
195	7.80029	2
196	7.18463	0
197	7.48804	1
198	7.84699	0
199	10.7514	14
200	10.7713	4
201	11.1802	0
202	9.95069	10
203	10.7927	0
204	9.8061	0
205	9.76071	0
206	9.42099	4
207	9.51469	0
208	9.37624	0
209	9.17822	0
210	9.35405	0
211	8.59731	0
212	8.24885	0
213	8.16548	0
214	7.89622	0
215	6.91262	2
216	7.49014	0
217	10.7729	0
218	10.1636	2
219	10.6329	0
220	10.1906	0
221	10.6779	3
222	10.4316	0
223	9.98759	0
224	9.46388	0
225	9.31388	0
226	8.89388	0
227	8.84604	3
228	8.81981	2
229	8.44695	0
230	8.5671	0
231	8.19682	0
232	7.91345	0
233	7.60424	0
234	7.67357	3
235	11.6868	1
236	9.55341	0
237	9.86496	1
238	10.7508	8
239	9.89299	0
240	10.1108	9
241	9.7293	0
242	9.74384	0
243	9.41048	0
244	9.291	1
245	9.04566	0
246	8.36673	0
247	8.60133	0
248	8.81919	0
249	8.39068	0
250	8.2621	4
251	7.96291	0
252	7.57524	0
253	9.02085	0
254	9.76104	0
255	9.22356	13
256	10.1135	2
257	10.1456	0
258	9.71499	0
259	9.80629	3
260	9.59151	0
261	9.48013	4
262	9.14692	0
263	9.18677	0
264	8.91917	0
265	8.51755	0
266	8.67857	0
267	8.49629	2
268	8.33271	0
269	8.11494	0
270	8.3282	0
