# Supplementary material for: Visual Comparative Omics of Fungi for Plant Biomass Deconstruction
Source: Front Microbiol. 2016 Aug 24;7:1335. doi: 10.3389/fmicb.2016.01335 (PMC4996036; doi:10.3389/fmicb.2016.01335)
Supplement: Supplementary file 1 [file Data_Sheet_1.ZIP › Pycco310_MBCluster_list_100.xlsx]

## Sheet: Pycco310_MBClusters_100.clsts.c
		Secretome	Transcriptome - log2 transformed read counts					Transcriptome - log2 fold changes from DESeq2
protID	MBCluster	total.secreted	Mal.ave	Avi.ave	Asp.ave	Pin.ave	Whs.ave	avi.log2Change	xm.log2Change	ws.log2Change	asp.log2Change	pin.log2Change
1016678	1		8.11313	8.71893	8.27139	7.61795	9.11253	NA	NA	0.995633	NA	NA
1019179	1		6.41499	7.24631	7.19123	6.4769	7.51476	NA	NA	NA	NA	NA
1042690	1		6.62242	7.4028	7.25937	6.39304	7.61803	NA	NA	0.991515	NA	NA
1107715	1		7.20365	7.79351	7.32286	7.19436	8.24228	NA	2.1912	NA	NA	NA
1270011	1		5.71276	6.39234	6.49177	5.49796	6.72725	NA	NA	NA	NA	NA
1291566	1		5.70536	6.30729	6.12149	5.47993	6.83563	NA	NA	NA	NA	NA
1291817	1		5.79744	6.14874	5.92673	5.04768	6.7108	NA	NA	NA	NA	NA
1306793	1		1.88995	2.83454	2.41381	1.9243	3.46711	NA	NA	NA	NA	NA
1306806	1		4.57023	5.21252	4.26336	4.26062	5.26474	NA	NA	NA	NA	NA
1331388	1		4.24435	4.43531	4.00499	4.16015	5.72308	NA	NA	NA	NA	NA
1349357	1		5.93577	6.1794	6.32465	5.28693	6.7895	NA	NA	NA	NA	NA
1359095	1		7.72871	8.60546	8.0248	7.2462	8.82129	NA	NA	1.04691	NA	NA
1359784	1		10.772	11.7902	10.9371	11.0322	12.3239	NA	NA	1.58361	NA	NA
1362559	1		5.58066	6.37557	5.69649	4.93931	6.80147	NA	NA	NA	NA	NA
1369675	1		5.71836	6.57483	6.42441	5.97122	7.30946	NA	NA	NA	NA	NA
1370059	1		4.48338	5.09133	4.52875	4.00686	5.15138	NA	NA	NA	NA	NA
1373256	1		5.58711	6.55038	5.83674	5.21381	6.40344	NA	NA	NA	NA	NA
1376087	1		9.55602	10.4271	9.67946	9.57039	10.3564	NA	NA	NA	NA	NA
1377231	1		7.37269	7.55022	7.3203	6.9036	7.89476	NA	NA	NA	NA	NA
1381937	1		10.2094	10.7307	10.3528	9.03476	10.9696	NA	NA	NA	NA	NA
1383454	1		11.3608	12.1155	11.0278	11.0716	12.161	NA	1.40172	NA	NA	NA
1383895	1		8.81486	9.48829	8.8813	8.49472	9.57131	NA	NA	NA	NA	NA
1392680	1		3.1308	3.78878	3.39705	2.7342	4.52304	NA	NA	NA	NA	NA
1393834	1		7.71793	8.20553	7.58563	7.34929	8.69152	NA	NA	NA	NA	NA
1393870	1		7.12471	7.38726	6.90831	6.43561	7.89884	NA	NA	NA	NA	NA
1393929	1		7.99551	8.98265	8.33508	7.97697	9.19148	NA	NA	1.18268	NA	NA
1395684	1		9.55127	10.4728	9.91048	9.18884	10.4082	NA	NA	NA	NA	NA
1396315	1		8.94924	9.48734	9.39744	8.29436	9.80251	NA	NA	NA	NA	NA
1399962	1		8.20078	9.08104	8.159	7.73352	8.88805	NA	NA	NA	NA	NA
1402758	1		9.0374	10.2177	9.46409	9.1038	10.2236	1.1453	1.24285	1.15628	NA	NA
1404532	1		7.28848	7.79971	7.53017	6.83969	7.86399	NA	NA	NA	NA	NA
1409241	1		14.7103	15.3485	15.0026	14.6834	15.4785	NA	NA	NA	NA	NA
1409264	1		8.12963	8.63697	8.40722	7.76732	9.26702	NA	1.63657	NA	NA	NA
1410786	1		7.22865	7.56463	7.43599	6.027	8.03428	NA	1.91606	NA	NA	NA
1411020	1		4.50648	5.29662	4.29019	4.60038	5.32332	NA	NA	NA	NA	NA
1412761	1		5.2969	6.30323	6.09711	5.18392	6.50372	NA	1.37016	NA	NA	NA
1412865	1		4.09003	4.38057	3.8637	3.81248	5.90844	NA	NA	1.8071	NA	NA
1413591	1		10.3	10.8829	10.2691	9.52635	10.8581	NA	1.28377	NA	NA	NA
1414432	1		8.9141	10.0858	8.8856	8.63128	9.93204	NA	NA	NA	NA	NA
1417753	1		7.71696	9.08729	7.98876	6.98213	9.00549	1.35881	NA	NA	NA	NA
1418389	1		8.16714	8.65854	8.57596	7.62127	8.91586	NA	1.48931	NA	NA	NA
1418679	1		7.07262	7.7764	6.87647	6.24393	7.82841	NA	NA	NA	NA	NA
1419500	1		9.23016	9.72828	8.84433	9.09885	10.5656	NA	NA	NA	NA	NA
1422035	1		5.95509	6.65131	6.082	5.87672	6.828	NA	NA	NA	NA	NA
1425378	1		9.05767	9.88324	8.9919	8.93227	9.83202	NA	NA	NA	NA	NA
1426320	1		5.35024	6.40943	5.80194	5.09223	6.27811	NA	NA	NA	NA	NA
1429865	1		9.28774	9.9828	9.33516	8.92094	9.88066	NA	NA	NA	NA	NA
1429993	1		8.36754	8.33522	8.16853	8.05798	9.38436	NA	1.80528	NA	NA	NA
1430000	1		2.0365	3.17014	2.57712	1.30725	3.19627	NA	NA	NA	NA	NA
1430801	1		5.35068	5.40232	5.42144	4.26792	6.61659	NA	NA	NA	NA	NA
1432680	1		11.5508	11.8659	11.268	11.3037	12.3396	NA	NA	NA	NA	NA
1434643	1		2.70008	2.84816	0.795536	1.434	3.68921	NA	NA	NA	NA	NA
1435631	1		5.01627	5.17979	4.76952	4.60159	5.77957	NA	NA	NA	NA	NA
1435709	1		11.5136	12.184	11.5623	11.7066	12.6124	NA	NA	1.07584	NA	NA
1437757	1		7.84867	9.10576	7.71993	8.08232	9.5619	NA	1.63731	1.726	NA	NA
1438426	1		7.03976	7.52301	7.34115	6.77825	7.87978	NA	1.255	NA	NA	NA
1438743	1		10.5014	12.0967	10.5354	10.6835	12.2009	1.54673	1.30877	1.65378	NA	NA
1439044	1		8.98877	9.77673	9.17082	8.75976	10.2759	NA	1.25234	1.2896	NA	NA
1439709	1		3.7713	4.58944	4.1374	3.41322	4.8816	NA	NA	NA	NA	NA
1440687	1		6.29223	6.7171	6.14032	5.96239	7.06061	NA	NA	NA	NA	NA
1445018	1		7.19008	7.63462	6.76727	7.17353	8.04157	NA	NA	NA	NA	NA
1447504	1		8.55892	8.64888	8.93435	7.76542	10.4957	NA	NA	1.90825	NA	NA
1447952	1		7.51278	8.94921	5.87825	6.71931	8.80963	1.38547	NA	1.24392	-1.60453	NA
1449828	1		9.67673	10.2869	9.57162	9.24462	10.1978	NA	NA	NA	NA	NA
1454491	1		8.76433	9.41205	8.97078	8.61053	9.57194	NA	NA	NA	NA	NA
1454873	1		4.91518	5.30791	4.62213	3.83578	5.9957	NA	NA	NA	NA	NA
1461607	1		6.60125	8.52189	7.47883	6.68532	9.11926	1.85134	1.36062	2.40094	NA	NA
1462171	1		2.15457	3.2807	1.25155	1.39341	3.45824	NA	NA	NA	NA	NA
1463221	1		6.071	6.50418	6.69348	5.25287	6.92403	NA	NA	NA	NA	NA
1464180	1		8.0323	9.16175	8.13415	7.21806	9.39425	NA	NA	1.33591	NA	NA
1464943	1		8.65248	9.36266	8.80555	8.38923	9.34574	NA	1.71888	NA	NA	NA
1465397	1		8.82225	8.99592	8.65443	7.8698	9.4312	NA	NA	NA	NA	NA
1468488	1		8.83539	9.64221	9.24463	8.88488	10.0691	NA	NA	1.22515	NA	NA
1469552	1		7.39206	8.42919	7.76052	7.72473	8.76285	NA	NA	1.35108	NA	NA
1469564	1		7.89103	9.01039	8.20168	7.78425	9.18048	NA	NA	1.24623	NA	NA
1469576	1		7.57793	8.80557	7.92546	7.84365	8.69354	NA	NA	NA	NA	NA
1469588	1		5.90103	6.05078	5.55996	5.56059	6.58196	NA	NA	NA	NA	NA
1470684	1		10.1409	10.8007	10.517	10.1565	11.1011	NA	NA	0.950886	NA	NA
1470762	1		2.1286	3.61735	3.04066	1.8588	4.02591	NA	NA	NA	NA	NA
1471324	1		8.83454	9.2005	9.06051	8.4206	9.82678	NA	NA	1.01593	NA	NA
1473777	1		6.82021	7.34419	6.18269	5.82065	7.47693	NA	NA	NA	NA	NA
1474402	1		6.66801	7.65076	7.34201	5.84092	7.66488	NA	2.10088	NA	NA	NA
1474494	1		8.48956	8.9411	8.15014	8.08254	9.34649	NA	NA	NA	NA	NA
1475248	1		7.07487	7.95196	7.64197	6.89201	8.12225	NA	2.14047	1.03658	NA	NA
1476789	1		4.1522	5.18331	4.6327	3.79832	5.35624	NA	NA	NA	NA	NA
1479160	1		11.3627	12.1903	11.6445	11.7139	12.4367	NA	NA	NA	NA	NA
1479355	1		2.28625	2.67416	1.90552	2.01659	3.91863	NA	NA	NA	NA	NA
1481206	1		5.05627	5.78577	5.5706	4.50809	5.99872	NA	NA	NA	NA	NA
1481453	1		8.78235	9.14655	8.75466	8.57732	9.49766	NA	NA	NA	NA	NA
1490777	1		8.0121	8.6576	7.87499	6.80315	8.78669	NA	NA	NA	NA	NA
1495213	1		9.10326	10.2159	9.84109	9.23526	10.2816	1.09747	NA	1.15134	NA	NA
172361	1		3.1141	3.83721	3.7074	3.25396	4.84038	NA	NA	NA	NA	NA
343110	1		6.90452	7.89036	7.38223	6.33337	7.99656	NA	NA	NA	NA	NA
399878	1		4.1836	4.88146	4.57065	3.49184	5.18378	NA	NA	NA	NA	NA
539132	1		8.56028	8.89806	7.89498	7.70124	10.6244	NA	NA	NA	NA	NA
570784	1		8.61855	9.5736	9.23703	7.61005	10.3247	NA	2.0111	1.66919	NA	NA
616986	1		3.49934	4.32301	4.35456	2.47825	5.00551	NA	NA	NA	NA	NA
728913	1		6.79892	7.62036	6.71618	6.77233	7.65256	NA	NA	NA	NA	NA
751083	1		9.56295	9.85917	9.20256	9.17329	10.6667	NA	NA	1.07634	NA	NA
772448	1		2.00553	2.5178	2.32489	1.8588	3.75241	NA	NA	NA	NA	NA
782199	1		5.09515	5.41804	4.88755	4.27621	5.73723	NA	NA	NA	NA	NA
801856	1		5.21273	5.68532	4.97544	4.29725	5.98695	NA	NA	NA	NA	NA
844994	1		3.63076	4.24206	2.72575	3.72813	4.60706	NA	NA	NA	NA	NA
856682	1		8.47361	10.0257	9.14988	8.64192	9.9682	1.53617	2.58846	1.49476	NA	NA
872161	1		3.49332	4.93963	3.89416	3.26628	5.22857	NA	NA	NA	NA	NA
887896	1		5.05995	5.30908	5.09479	4.51069	5.74676	NA	NA	NA	NA	NA
946332	1		1.50496	2.47262	2.53955	1.23846	3.28581	NA	NA	NA	NA	NA
1377160	2		5.63479	6.74105	13.622	8.19808	8.05745	NA	2.11959	2.33243	7.72203	2.46448
1395316	2	yes	5.21265	5.59302	13.5856	6.99838	6.48189	NA	NA	NA	8.11922	1.67851
1419800	2		6.49659	8.76514	14.4871	9.10234	11.4831	NA	6.0748	4.28607	7.02149	NA
1431101	2		5.13378	5.12717	16.0325	8.86375	9.46682	NA	4.7036	4.25164	10.5606	3.69121
1433039	2		6.42542	6.32425	12.2763	6.32914	9.20886	NA	1.90501	2.59795	5.60371	NA
1435541	2		6.67588	6.34943	14.1264	7.75389	9.12481	NA	4.21302	2.69375	7.13321	NA
1012603	3		4.35984	8.10979	7.31091	7.11719	7.80546	3.64021	2.3397	3.27812	2.81186	2.93779
1070165	3		3.16208	6.07603	5.65835	4.51111	4.52029	2.85596	4.84923	NA	2.33549	NA
1357315	3		10.2407	14.0872	13.3963	12.9479	12.51	3.77822	2.88978	2.27493	3.07443	2.65709
1359011	3		7.27496	11.3678	10.6596	11.0582	10.2011	3.89414	3.73931	2.79409	3.20262	3.74314
1359888	3	yes	8.00525	14.7371	13.736	13.6212	12.6408	5.87967	NA	4.16474	4.98384	5.20879
1360093	3		4.55092	7.9355	6.71063	6.66009	5.85496	3.15449	NA	NA	NA	NA
1368320	3	yes	8.43228	13.9312	12.3097	9.96481	11.8553	5.20778	NA	3.52901	3.70224	NA
1369390	3	yes	5.87727	11.6205	11.3613	10.7319	9.25494	5.28992	2.50614	3.10262	5.15169	4.65251
1369807	3	yes	8.78073	12.6075	11.6876	12.0276	11.3875	3.78082	3.48957	2.53956	2.83436	3.20539
1373375	3	yes	8.07994	13.2303	11.8334	10.7239	9.61669	5.06062	4.36032	NA	3.59712	2.67629
1377179	3	yes	8.76394	13.6809	13.2744	12.9013	11.8085	4.47525	2.74594	2.86737	4.0482	3.99635
1378034	3		3.43813	7.70745	7.98645	6.68058	6.58391	3.97618	3.95019	2.95541	4.2595	2.98804
1378812	3	yes	8.73079	13.1181	12.9103	12.33	12.1357	4.29295	2.83276	3.30532	4.04651	3.54952
1388575	3		6.81038	11.1619	10.1229	8.42304	8.28321	4.17751	2.18031	NA	3.1801	1.81486
1388935	3		5.3703	9.99826	9.27352	8.86289	9.50585	4.37579	2.27565	3.88622	3.74568	3.56436
1390886	3		7.67758	11.5039	11.154	10.8588	9.6922	3.79151	3.69107	1.94222	3.27509	3.1326
1430478	3		8.39233	12.4572	11.8199	10.622	10.8284	3.98179	3.52024	2.37285	3.34529	2.22974
1431096	3		6.58068	11.4147	10.5117	8.66647	8.84214	4.50604	NA	2.41605	3.71346	2.21937
1431537	3	yes	8.193	13.221	10.0728	10.2334	11.3948	4.33565	NA	3.50748	NA	NA
1434914	3		5.51109	10.1324	7.60711	8.50806	8.17549	4.56336	NA	2.61839	2.06701	2.98861
1435307	3		4.55962	8.20865	7.13369	6.9865	7.26851	3.57294	5.50148	2.63832	2.49665	2.39148
1436631	3		6.25483	10.5734	9.38567	10.3334	9.35351	4.14264	3.70776	2.9525	2.99304	4.0761
1436852	3		6.13229	10.0008	9.85717	9.51416	9.93505	3.70005	4.12777	3.59486	3.50589	3.2125
1437664	3		2.63179	8.16553	7.36455	7.8592	6.30524	5.17745	4.95452	3.36105	4.40434	5.03868
1438101	3		9.19082	13.269	10.6546	11.8713	10.2024	3.98175	3.89162	NA	NA	2.63052
1439310	3	yes	6.24323	12.7157	11.0384	11.1633	11.5578	6.04179	5.96653	4.95344	4.35803	4.62511
1439649	3		3.81129	6.51253	6.33343	6.00849	5.05227	2.66265	NA	NA	2.44568	2.14808
1439890	3		12.5887	16.9139	16.3855	16.2067	15.7057	4.21238	NA	2.99805	3.66336	3.49971
1440415	3		8.23486	12.2199	10.9455	11.4751	10.5553	3.86185	3.18035	2.2746	2.61366	3.17339
1440549	3		6.40665	11.9554	10.2347	9.8505	9.56071	5.4104	4.17337	3.14074	3.74021	3.34063
1444442	3		9.18465	13.6999	13.1782	13.7164	11.7854	4.3588	2.53392	2.48434	3.8478	4.55458
1446924	3		8.53358	12.7337	11.7312	11.3395	10.4185	4.08827	2.51825	1.80103	3.07971	2.86197
1449232	3		6.62392	11.2563	11.0492	9.44794	10.4109	4.48339	3.02738	3.65116	4.22847	2.77103
1449439	3		6.34187	11.3493	10.4495	9.6447	9.63175	4.82858	2.11355	3.136	3.92689	3.37474
1451417	3		10.2811	13.9971	14.5625	13.2041	13.4164	3.61652	1.96483	3.04021	4.15485	2.83514
1455183	3		8.54821	12.8164	11.6287	10.873	11.1026	4.19315	2.20643	2.51236	3.02637	2.38087
1464159	3		9.43112	12.8834	12.4626	11.3843	11.2582	3.33678	1.98482	2.02822	2.92354	1.88599
1464220	3		9.65888	13.2754	12.4867	11.2916	11.6215	3.53208	NA	1.94276	2.75009	1.62359
1465271	3		8.92379	13.5282	13.9496	13.1544	12.0697	4.4629	5.41396	2.97277	4.78547	4.1605
1465292	3		4.44116	8.54934	7.00205	7.43592	7.07329	4.10249	2.36168	2.52573	2.47256	2.88055
1465357	3		4.79846	8.73789	8.85395	8.73838	7.18645	3.83089	3.4235	2.33528	3.91816	3.96811
1466289	3	yes	7.51968	11.2978	10.4907	10.4662	10.398	3.65305	3.32511	2.72653	2.80562	3.02534
1468081	3		7.46232	12.5705	11.2665	10.2956	9.05931	4.62529	3.7139	NA	3.39284	NA
1468141	3		9.3057	13.3953	12.6278	12.6623	13.0083	3.81744	NA	3.39321	3.07551	3.24173
1468846	3		2.50465	5.51273	5.42987	5.03791	3.17527	2.862	NA	NA	2.65792	NA
1471613	3		5.92215	10.1048	8.97234	8.67387	9.12078	3.72677	NA	2.82147	2.74591	3.08548
1473478	3		7.4966	12.5121	11.3151	10.3881	10.7758	4.79241	2.33103	3.09179	3.60673	2.70522
1475783	3		6.03031	10.5671	9.99938	10.0328	9.85134	4.44393	2.53873	3.73994	3.88533	3.94963
228056	3		0	3.50435	2.37388	1.77428	1.96873	NA	4.79415	NA	NA	NA
424576	3		7.33324	12.1726	11.4585	11.1068	11.3993	4.7786	4.32473	3.94448	4.01778	3.74343
459887	3		7.4723	11.1001	10.5166	10.447	10.9092	3.38058	1.94878	3.19536	2.85426	2.77078
567466	3		2.70317	5.52225	4.99595	4.26711	4.72646	2.78754	NA	NA	2.25566	NA
60439	3		5.82275	9.32943	7.86851	9.24184	7.92154	3.67127	NA	NA	NA	3.25754
650518	3		6.71426	10.6648	9.52045	9.41569	8.87039	3.89314	2.53405	2.10937	2.76016	2.67222
796996	3		1.44156	4.62802	4.36961	3.93389	3.57578	2.86212	NA	NA	NA	NA
837609	3		4.2116	9.19225	7.19182	6.44943	7.77686	4.73372	3.74464	3.38342	2.79662	2.14747
918011	3		1.34033	5.64566	4.99278	5.04299	2.90054	3.96793	NA	NA	3.21982	3.57776
1041548	4		8.06009	5.73942	5.78882	6.29455	6.7365	-2.2353	-1.43409	NA	-2.23972	-1.69386
1115001	4		13.8848	10.7011	10.4961	11.9094	11.0148	-3.07727	-2.34557	-2.82033	-3.26397	-1.8645
1354785	4		9.3324	6.66655	5.92889	7.48831	6.74396	-2.51564	-3.46072	-2.37506	-3.01081	NA
1359728	4		12.4869	10.0408	9.9802	10.2934	10.4291	-2.41222	-2.35671	-2.04223	-2.48965	-2.1762
1360188	4		11.7795	8.90056	8.63579	9.14115	9.29335	-2.85286	-2.38341	-2.48085	-3.12447	-2.60966
1360731	4		10.9441	8.43678	8.44507	9.19247	8.69982	-2.4576	-2.70064	-2.20258	-2.4158	-1.68411
1362169	4		11.9051	9.44582	9.84782	9.47626	9.28548	-2.48034	-3.01286	-2.60646	-2.07324	-2.38943
1362423	4		12.79	10.5235	9.80747	10.7714	9.93273	-2.20071	-2.50678	-2.80579	-2.92798	-1.93412
1367138	4		9.06502	6.46566	6.89185	6.56529	5.67143	-2.54757	-2.02242	-3.3333	-2.12865	-2.39974
1370341	4		11.8278	9.53538	10.1874	10.1563	9.67799	-2.21748	-2.845	-2.10251	-1.60652	-1.63247
1370534	4		9.09242	6.39809	6.42767	7.27904	6.68483	-2.56399	-1.64376	-2.26225	-2.6031	-1.74492
1373854	4		13.2498	9.92709	9.93067	10.7619	10.1204	-3.06839	-2.29304	-3.02175	-3.21037	-2.40533
1375515	4		10.0133	6.95889	6.59971	7.76193	6.59084	-2.87261	-3.3636	-3.26882	-3.30323	-2.06018
1382332	4		8.93096	6.45662	6.91186	6.93587	7.1316	-2.43358	-1.11172	-1.77617	-1.98876	-1.9667
1409801	4		4.91435	2.45363	2.74081	1.77428	1.95778	NA	NA	NA	NA	NA
1409817	4		10.7591	8.52726	8.99487	8.78466	8.97042	-2.20588	-1.81752	-1.78069	-1.74315	-1.95026
1410100	4		13.3166	10.2399	10.4908	11.7144	10.8484	-2.88367	-2.77843	-2.37948	-2.7075	-1.54811
1411786	4		9.13355	6.71312	6.12839	6.45582	7.20666	-2.36377	-2.37367	-1.90334	-2.9532	-2.58085
1411892	4		9.49369	7.13414	8.18	7.70179	8.06523	-2.30014	-1.76033	-1.41842	-1.30449	-1.73731
1412935	4		8.44832	5.84119	6.99922	6.52553	6.71921	-2.51143	NA	NA	NA	-1.84476
1425433	4		11.85	9.86795	8.69201	10.3118	9.25691	-1.79281	-1.9982	-2.4761	-2.94526	NA
1428395	4		10.8216	7.74395	8.73256	8.10806	8.10857	-2.97826	-3.66258	-2.64722	-2.01861	-2.55294
1429441	4		11.7092	8.49463	8.24428	10.0464	9.1636	-3.15208	-2.90186	-2.50207	-3.35747	-1.63666
1429590	4		13.3473	10.2542	11.0533	11.3638	10.5472	-3.06889	-2.9492	-2.80109	-2.3076	-1.99889
1430120	4		13.7629	10.8928	11.3796	11.8505	11.587	-2.81559	-1.50971	-2.13617	-2.34837	-1.85328
1430159	4		10.2274	7.5047	7.78877	8.906	7.97075	-2.69221	-1.53407	-2.23684	-2.41386	-1.28279
1430305	4		10.4714	7.91568	8.20655	8.68977	8.90003	-2.51012	-1.62473	-1.55869	-2.19367	-1.76446
1431331	4		14.5401	12.6779	11.9885	12.9007	12.1121	-1.73862	-2.52336	-2.378	-2.49382	-1.61325
1431341	4		13.6325	10.5684	10.3881	11.8292	10.5995	-2.75838	-3.12829	-2.92975	-3.1098	-1.72205
1431454	4		14.3268	11.6459	12.5072	12.4583	12.0326	-2.62826	-2.86459	-2.27351	-1.80327	-1.85298
1431614	4		14.3435	11.3824	11.5151	12.1188	11.5532	-2.89306	-2.50763	-2.74758	-2.78976	-2.17266
1431921	4		9.24366	6.80389	6.17092	7.91547	6.41271	-2.25348	-2.41038	-2.73505	-2.95869	NA
1432293	4		10.9181	8.95156	8.70669	9.25643	9.16074	-1.89322	-2.70176	-1.66639	-2.1661	-1.60983
1433385	4		13.1051	8.80009	9.81224	10.367	10.2171	-4.20563	-2.95197	-2.77414	-3.14545	-2.62607
1433871	4		10.1699	6.94545	7.79281	6.08678	8.44744	-3.08064	NA	NA	-2.16602	-3.86653
1435192	4		11.2728	8.34669	8.1825	9.45613	9.20394	-2.55023	NA	-1.98306	-2.88838	NA
1436576	4		11.9954	9.51083	10.2268	10.3076	9.89659	-2.43509	-1.1322	-2.06613	-1.73256	-1.65343
1437514	4		11.4029	8.18951	8.35833	9.32635	7.62637	-2.96725	NA	-3.65917	-2.9532	-2.01768
1437551	4		8.56591	5.31081	5.47632	6.58345	6.17409	-3.09523	-2.99792	-2.3489	-3.02218	-1.92283
1438852	4		14.5497	12.1284	13.062	12.3226	12.8775	-2.39849	-1.69644	-1.68382	NA	-2.0893
1438863	4		16.3101	13.205	13.1837	13.2174	13.8144	-2.95423	-3.79184	-2.24354	-3.01048	-2.93337
1439075	4		8.14004	3.51169	4.76288	5.79041	5.82241	-4.11291	NA	NA	-3.14394	NA
1439083	4		13.6819	11.2098	11.6	11.9623	11.5618	-2.46151	-1.34415	-2.11396	-2.0709	-1.71381
1439641	4		7.27841	4.24056	4.2772	4.94024	3.60577	-2.98837	-3.84668	-3.61974	-2.8215	-2.15565
1439682	4		15.1003	11.921	12.8723	12.9013	12.8072	-3.0795	-1.56778	-2.24849	-2.18448	-2.1045
1440423	4		13.239	10.8375	9.27228	11.2959	10.3508	-2.10291	-3.95525	-2.72133	-3.73565	-1.78859
1441060	4		12.147	9.9653	9.91213	10.2702	9.53902	-2.01399	-2.3312	-2.49685	-2.17466	-1.78805
1444594	4		10.1075	7.99584	8.28737	8.26128	7.97598	-2.10084	-2.76867	-2.105	-1.80673	-1.81671
1446955	4		9.85849	6.30035	7.29462	7.74337	6.5148	-3.49252	-2.40129	-3.30206	-2.55778	-2.06673
1450228	4		11.0277	8.56775	9.04766	8.30266	9.33639	-2.38094	NA	NA	-1.91755	-2.54111
1460517	4		5.79608	2.57978	4.11868	3.41086	4.1524	-3.21663	-2.71344	NA	NA	-2.27612
1462613	4		9.14024	6.32602	6.75514	7.79033	6.9948	-2.59023	NA	-2.06625	-2.14881	NA
1462752	4		10.9255	7.95796	8.41362	8.10626	8.99821	-2.94222	-2.16474	-1.90023	-2.48972	-2.78682
1462978	4		11.3806	8.55601	9.03828	8.72082	9.60283	-2.76177	-3.03507	-1.70559	-2.30494	-2.55336
1463065	4		17.7674	15.8336	15.656	16.0401	15.4645	-1.96745	-3.09432	-2.32498	-2.13957	-1.7122
1463516	4		7.25204	4.34545	5.09046	4.60995	5.48687	-2.75679	NA	NA	-2.08741	-2.22289
1464303	4		10.9159	7.90399	8.49036	9.4141	8.49662	-2.91638	-1.96465	-2.3763	-2.32862	-1.46234
1464339	4		5.7401	2.27439	3.91686	3.28142	4.44253	-3.18517	NA	NA	NA	NA
1464404	4		16.4454	13.8638	14.556	14.7397	14.4592	-2.50016	-2.4122	-1.9725	-1.87793	-1.69412
1464517	4		12.8328	10.046	10.4794	11.4752	10.4751	-2.66695	-1.56349	-2.31314	-2.29984	-1.32633
1465373	4		3.9468	1.80533	2.18503	1.13841	1.91456	NA	NA	NA	NA	NA
1467378	4		9.20809	6.4797	6.46928	6.21616	6.70577	-2.66302	-1.45356	-2.43739	-2.6696	-2.91116
1468015	4		13.6984	10.3681	10.0223	11.499	10.9318	-3.05914	-2.52093	-2.6555	-3.47851	-2.0639
1469179	4		8.05053	5.60136	5.43099	5.80117	5.50173	-2.38673	NA	-2.465	-2.60411	-2.24029
1472264	4		7.1837	3.42145	4.57065	4.68665	3.50563	-3.50347	-5.50691	-3.418	-2.47973	-2.37777
1473931	4		11.2423	6.31478	7.86231	8.21095	9.8528	-4.54843	-3.41743	NA	-3.1851	-2.77134
1474569	4		11.2772	9.12355	9.03397	9.16536	9.0275	-2.11817	-1.45924	-2.23051	-2.21489	-2.0932
1474579	4		8.13688	5.58349	4.45927	6.45333	5.51274	NA	NA	-2.44591	-3.18011	NA
1475727	4		12.264	8.94242	10.1044	10.1831	10.6482	-3.21576	NA	-1.50123	-2.09534	-2.01139
1476744	4		13.9729	11.7733	11.0914	12.018	11.5676	-2.148	-0.965504	-2.37425	-2.83524	-1.92407
1477520	4		13.3245	11.1227	10.8691	11.8316	10.4959	-2.18534	-3.59088	-2.81166	-2.46704	NA
1480347	4		12.4898	10.205	10.5108	10.5337	10.5669	-2.25968	-2.26418	-1.90468	-1.93213	-1.93111
1481117	4		6.05215	3.32437	3.54653	2.52878	3.67204	NA	NA	NA	NA	NA
268846	4		8.05889	4.62803	5.65196	5.96614	4.32164	-3.24185	-2.41569	-3.69032	-2.37131	-2.0555
346141	4		14.9353	12.8839	12.5509	13.1829	12.5082	-2.06385	-3.42744	-2.42903	-2.38808	-1.71551
346217	4		14.9886	13.185	13.0551	13.3476	12.8064	-1.83047	-2.66724	-2.19579	-1.94778	-1.61777
483919	4		6.0289	3.34614	4.2484	3.05301	3.46099	-2.57829	-2.48668	-2.54721	NA	-2.70089
546215	4		13.277	10.7882	10.2303	11.0735	11.6203	-2.36853	-1.60535	-1.62529	-2.91673	-2.14993
576255	4		8.69655	5.87802	5.57817	7.18407	7.15666	-2.63071	NA	NA	-2.86762	NA
640696	4		7.09869	4.31185	5.33564	4.88013	3.9711	-2.74886	-2.79005	-3.05972	-1.70711	-2.04206
779329	4		3.82596	1.39027	1.39425	1.50806	2.61242	NA	NA	NA	NA	NA
801178	4		8.05018	5.25589	4.38909	6.16626	5.08041	-2.62715	-3.03839	-2.74437	-3.17794	NA
954055	4		9.25289	6.5361	7.19744	7.61269	7.52322	-2.62771	NA	-1.70408	-1.98996	-1.5561
1033783	5		7.23218	7.89814	8.02428	8.39107	8.43776	NA	NA	NA	NA	NA
1045292	5		5.73658	6.67131	6.09574	7.47316	7.23442	NA	NA	NA	NA	NA
1082341	5		8.03771	8.98787	8.82747	9.63022	9.45933	NA	NA	NA	NA	NA
1094869	5		4.49354	4.9944	5.21749	5.24855	5.68097	NA	NA	NA	NA	NA
112078	5		6.02616	6.21451	6.47438	6.63304	6.53128	NA	NA	NA	NA	NA
1131801	5		7.11757	7.35036	7.06166	7.72514	7.99851	NA	NA	NA	NA	NA
1147679	5		4.38182	5.05641	5.29616	5.7447	5.81168	NA	NA	NA	NA	NA
1163789	5		3.2386	2.7293	3.55927	4.23987	4.30727	NA	NA	NA	NA	NA
1198817	5		1.93898	2.97386	3.01294	3.58939	4.05875	NA	NA	NA	NA	NA
1212386	5		5.92391	6.60396	6.67846	6.75957	7.05115	NA	NA	NA	NA	NA
1221641	5		6.07309	6.32497	5.98424	6.49964	6.70114	NA	NA	NA	NA	NA
122216	5		10.2605	10.6039	10.2365	11.0591	10.8338	NA	NA	NA	NA	NA
1224212	5		3.8732	4.34967	4.13808	4.81939	5.17404	NA	NA	NA	NA	NA
1279865	5		5.98521	6.13994	6.55425	6.49108	7.57524	NA	NA	NA	NA	NA
1279866	5		6.77933	6.99569	7.78284	7.79989	8.43038	NA	NA	NA	NA	NA
1330802	5		7.44671	7.28021	7.49427	7.72828	8.24668	NA	NA	NA	NA	NA
1333838	5		6.84548	7.09577	7.20597	8.05091	8.51745	NA	NA	NA	NA	NA
1336178	5		5.83924	6.16382	6.14069	6.33556	6.38411	NA	NA	NA	NA	NA
1348243	5		4.284	4.53601	4.24682	5.34412	5.16333	NA	NA	NA	NA	NA
1355082	5		4.53997	4.66635	4.85385	5.03854	5.50554	NA	NA	NA	NA	NA
1356766	5		9.98329	9.91156	9.75975	10.5449	10.3149	NA	NA	NA	NA	NA
1356958	5		9.68164	9.83408	9.88847	10.3223	10.1168	NA	NA	NA	NA	NA
1357159	5		10.2983	10.4816	10.531	11.5417	12.028	NA	NA	NA	NA	NA
1357682	5		9.2492	9.67668	9.81424	10.5909	10.188	NA	NA	NA	NA	NA
1358228	5		8.07147	9.07526	8.77434	9.3833	9.79625	NA	NA	NA	NA	NA
1358292	5		6.73372	7.10728	7.33769	7.77507	7.89003	NA	1.53624	NA	NA	NA
1358622	5		8.59073	8.84277	8.43939	9.11809	9.01266	NA	NA	NA	NA	NA
1358933	5		16.1238	16.3483	15.9415	16.9911	16.5748	NA	-2.93734	NA	NA	NA
1359215	5		11.6489	11.9814	12.1017	12.2301	12.2463	NA	NA	NA	NA	NA
1359570	5		10.0912	10.4626	10.22	11.0078	10.9072	NA	NA	NA	NA	NA
1360228	5		6.31899	6.5335	6.833	6.82633	7.32777	NA	1.41451	NA	NA	NA
1360312	5		8.49417	8.63624	8.73617	9.21744	9.24463	NA	NA	NA	NA	NA
1360956	5		9.64802	10.3406	10.1015	10.5088	10.7253	NA	NA	NA	NA	NA
1362096	5		9.17913	9.79498	9.5304	10.0182	10.5196	NA	NA	1.30904	NA	NA
1362843	5		7.92714	7.97304	8.46698	8.83546	8.63469	NA	1.25933	NA	NA	NA
1365091	5		5.92465	6.0351	5.27045	6.93732	6.88604	NA	NA	NA	NA	NA
1368462	5		9.39009	9.55116	9.62287	10.1771	10.0309	NA	NA	NA	NA	NA
1368632	5		10.0255	10.2893	10.3513	10.9461	10.5828	NA	NA	NA	NA	NA
1369979	5		11.0527	11.202	11.3901	11.831	12.0688	NA	NA	NA	NA	NA
1370123	5		7.06795	7.24636	6.70978	7.46978	7.7639	NA	NA	NA	NA	NA
1371201	5		8.24085	8.30131	8.73598	9.08088	9.21468	NA	NA	NA	NA	NA
1371632	5		6.65575	6.78083	7.1899	7.16411	7.59412	NA	NA	NA	NA	NA
1371806	5		4.45902	4.82368	4.17579	5.40054	5.32879	NA	NA	NA	NA	NA
1372612	5		10.9537	10.9875	11.366	11.9969	11.8931	NA	NA	NA	NA	NA
1372969	5		9.12188	9.85045	9.70012	10.5191	10.2963	NA	NA	NA	NA	NA
1373111	5		4.21667	4.64556	4.60034	4.88516	5.26602	NA	NA	NA	NA	NA
1374460	5		9.94323	10.2201	9.96869	10.7823	10.8082	NA	NA	NA	NA	NA
1376792	5		8.7787	9.01667	9.34234	9.75253	10.0349	NA	NA	NA	NA	NA
1377144	5		11.1049	11.2298	11.6926	11.7996	11.7357	NA	NA	NA	NA	NA
1377444	5		10.2581	10.6436	10.5183	11.1852	11.4375	NA	1.97557	1.19389	NA	0.922266
1380196	5		9.5591	9.98861	9.94228	10.0145	10.4137	NA	NA	NA	NA	NA
1381319	5		9.45894	9.58145	9.56896	10.0565	9.91388	NA	NA	NA	NA	NA
1382573	5		12.4346	12.4834	12.895	13.3884	13.2288	NA	NA	NA	NA	NA
1383445	5		13.4894	13.6131	14.012	14.2865	14.4222	NA	NA	NA	NA	NA
1384167	5		10.6569	10.8163	11.2623	11.5104	11.6206	NA	NA	NA	NA	NA
1386510	5		10.5422	11.1958	10.9316	11.445	11.4942	NA	NA	NA	NA	NA
1387050	5		10.1513	9.93011	10.3123	10.7517	10.7364	NA	NA	NA	NA	NA
138762	5		11.2195	11.5756	11.6567	12.2616	11.9603	NA	NA	NA	NA	NA
1387865	5		10.9685	11.3681	11.1287	11.78	11.5254	NA	NA	NA	NA	NA
1387896	5		9.04451	9.3851	9.71013	10.0672	9.91697	NA	1.1537	NA	NA	NA
1389060	5		11.4573	11.911	11.1731	12.341	12.6368	NA	NA	NA	NA	NA
1393142	5		9.56739	9.65405	9.58029	10.2038	10.2849	NA	NA	NA	NA	NA
1395863	5		10.3487	11.1213	11.3337	11.7303	11.7064	NA	NA	NA	NA	NA
1396414	5		7.84311	8.33257	8.60919	9.2629	9.334	NA	1.77937	1.47726	NA	1.40476
1397877	5		9.04709	9.03446	9.27759	9.73742	9.60016	NA	NA	NA	NA	NA
1399215	5		9.14531	9.38138	9.58229	10.0008	9.82274	NA	NA	NA	NA	NA
1401002	5		2.5059	3.34304	3.38877	4.07514	3.80112	NA	NA	NA	NA	NA
1402038	5		10.1052	10.3689	10.5783	11.0113	11.0496	NA	NA	NA	NA	NA
1403254	5		8.32338	8.13633	8.01516	8.91681	9.03896	NA	NA	NA	NA	NA
1403742	5		3.66332	3.56928	3.69952	3.85807	4.38911	NA	NA	NA	NA	NA
1406645	5		6.30541	6.37434	6.82925	6.92299	6.81831	NA	NA	NA	NA	NA
1406978	5		10.5175	10.7931	11.3423	11.3721	11.5583	NA	NA	1.02124	NA	NA
1407364	5		9.62174	10.0198	9.89651	10.2544	10.3154	NA	NA	NA	NA	NA
1409510	5		9.68525	9.74832	10.275	10.6856	10.6757	NA	NA	NA	NA	NA
1411269	5		8.57715	8.64881	8.66089	9.14242	9.22939	NA	NA	NA	NA	NA
1415272	5		9.47951	9.68064	9.87265	10.1303	10.5792	NA	NA	NA	NA	NA
1416087	5		10.6472	10.8245	11.2508	11.6106	11.3945	NA	NA	NA	NA	0.949012
1416766	5		6.40071	6.71622	6.94526	7.08159	7.29379	NA	NA	NA	NA	NA
1419560	5		10.8299	10.7954	10.8125	11.6287	11.5827	NA	NA	NA	NA	NA
1419817	5		1.59978	2.79142	1.36821	2.98437	2.99564	NA	NA	NA	NA	NA
1420468	5		9.90395	9.73497	9.73567	10.2497	10.272	NA	NA	NA	NA	NA
1422320	5		4.49119	4.43249	4.9589	4.85351	5.01872	NA	2.13735	NA	NA	NA
1422842	5		8.57408	9.07782	9.24932	9.39741	9.76734	NA	NA	NA	NA	NA
1423064	5		10.2077	10.4134	10.4648	11.0776	10.7322	NA	NA	NA	NA	NA
1424554	5		9.43366	9.51639	9.76269	10.2695	10.5029	NA	NA	NA	NA	NA
1425435	5		10.9958	11.3931	11.292	12.0024	11.8514	NA	NA	NA	NA	NA
1427123	5		9.48263	9.20108	9.83162	10.0515	10.069	NA	NA	NA	NA	NA
1427223	5		10.9752	11.289	11.1875	11.2993	12.0688	NA	NA	1.08092	NA	NA
1428324	5		10.4912	11.0421	11.385	11.7423	11.6623	NA	NA	NA	NA	NA
1428703	5		6.22678	6.67882	6.91088	7.30747	7.262	NA	NA	NA	NA	NA
1428816	5		7.06665	7.35994	7.64719	7.71475	8.29275	NA	NA	NA	NA	NA
1429385	5		7.81757	7.93605	8.39488	8.43312	8.44006	NA	NA	NA	NA	NA
1429704	5		11.2389	11.2967	11.7285	11.9576	11.8238	NA	-1.19044	NA	NA	NA
1430253	5		10.8401	10.9411	11.4053	11.3845	11.3887	NA	NA	NA	NA	NA
1430535	5		10.3735	10.7548	11.2443	11.6278	11.7488	NA	NA	1.37143	NA	1.32245
1430603	5		10.2142	10.7193	10.5959	11.7477	11.2754	NA	NA	NA	NA	NA
1431653	5		11.6263	11.5241	12.0524	12.3825	12.3916	NA	NA	NA	NA	NA
1431705	5		9.58939	9.78334	9.97398	10.6189	10.6307	NA	NA	NA	NA	NA
1431710	5		12.3039	12.0592	12.0664	12.7461	12.7587	NA	NA	NA	NA	NA
1431987	5		12.6321	12.8517	12.4693	13.2558	12.9354	NA	NA	NA	NA	NA
1433250	5		10.6276	10.7802	10.7246	11.1534	11.1124	NA	NA	NA	NA	NA
1434395	5		9.32395	10.0049	10.1325	10.0918	10.5934	NA	NA	1.22305	NA	NA
1434486	5		10.5227	10.8768	10.8455	11.0567	11.1204	NA	NA	NA	NA	NA
1434686	5		11.5118	11.6962	11.5698	12.1908	11.9227	NA	NA	NA	NA	NA
1434947	5		10.7066	10.478	10.5675	11.111	11.1346	NA	NA	NA	NA	NA
1435159	5		9.72305	10.6072	9.2134	10.6124	11.1482	NA	NA	NA	NA	NA
1435711	5		8.6818	9.07943	8.23685	9.58123	8.97472	NA	NA	NA	NA	NA
1436077	5		5.79929	6.16019	6.77783	7.03445	7.06244	NA	NA	NA	NA	NA
1436235	5		11.8707	12.3739	12.1984	12.6451	12.5513	NA	NA	NA	NA	NA
1436625	5		7.53256	8.23557	8.1202	8.43385	8.78229	NA	NA	1.22709	NA	NA
1437301	5		10.2688	10.1466	9.9476	10.5736	10.7944	NA	NA	NA	NA	NA
1437477	5		10.9721	11.1345	10.9073	11.5386	11.6292	NA	NA	NA	NA	NA
1437708	5		3.24387	3.53134	3.39656	4.27394	4.88621	NA	NA	NA	NA	NA
1437793	5		8.8805	9.31697	9.14787	9.58062	9.66754	NA	NA	NA	NA	NA
1437903	5		10.138	9.64774	10.0063	11.0286	11.1245	NA	NA	NA	NA	NA
1438203	5		11.7959	11.7095	11.7225	12.1494	12.2709	NA	NA	NA	NA	NA
1438723	5		11.5119	12.1626	12.5375	12.8043	13.0701	NA	1.94495	1.56143	NA	1.31351
1438882	5		9.7376	10.4792	10.6879	10.8832	11.6096	NA	NA	1.82424	NA	NA
1440261	5		9.10542	9.33103	9.28331	9.88564	9.44066	NA	NA	NA	NA	NA
1440963	5		11.4744	12.0199	12.3708	12.5319	12.5608	NA	NA	NA	NA	NA
1441667	5		9.79396	9.42505	9.2074	10.2262	10.636	NA	NA	NA	NA	NA
1441746	5		8.31801	8.75809	9.00026	9.5968	9.59835	NA	NA	NA	NA	NA
1442170	5		10.2696	10.6328	10.2211	11.3075	11.3482	NA	NA	NA	NA	NA
1442202	5		8.9673	8.76501	9.46238	9.9535	10.3698	NA	NA	1.38144	NA	0.976918
1442784	5		9.85837	9.90207	9.5467	10.5007	10.235	NA	NA	NA	NA	NA
1442915	5		9.7705	9.66954	9.5474	10.5987	10.5762	NA	NA	NA	NA	NA
1443085	5		2.71608	3.29917	3.01294	3.7109	4.04494	NA	NA	NA	NA	NA
1444038	5		11.2875	11.4212	11.7028	11.8992	11.8818	NA	NA	NA	NA	NA
1444253	5		11.4361	11.6003	11.9464	12.17	12.0903	NA	NA	NA	NA	NA
1444346	5		10.6467	10.8844	11.1429	11.2143	11.3899	NA	NA	NA	NA	NA
1444431	5		9.94134	10.7529	10.1306	11.1824	11.1218	NA	NA	NA	NA	NA
1444756	5		10.508	10.8511	10.2197	11.4615	11.8564	NA	NA	NA	NA	NA
1445629	5		11.5984	12.0903	12.3172	12.6668	12.5785	NA	NA	NA	NA	NA
1445842	5		4.34811	4.76914	4.91266	5.59645	5.43664	NA	NA	NA	NA	NA
1446741	5		9.46695	9.54281	9.86328	10.3377	10.2837	NA	-1.52303	NA	NA	NA
1446795	5		8.4768	8.07249	8.73814	9.29661	9.34519	NA	NA	NA	NA	NA
1446853	5		7.00174	6.87301	7.25937	7.50032	7.83225	NA	NA	NA	NA	NA
1447778	5		6.95117	7.40418	6.90963	7.40993	7.9605	NA	NA	NA	NA	NA
1448255	5		9.54066	10.0234	9.98572	10.1848	10.2638	NA	NA	NA	NA	NA
1449239	5		11.6702	11.6503	11.9286	12.3682	12.275	NA	NA	NA	NA	NA
1450396	5		7.15371	7.11466	6.99291	7.66714	7.74425	NA	1.29288	NA	NA	NA
1451086	5	yes	11.8579	12.1509	11.2986	12.456	12.5161	NA	NA	NA	NA	NA
1453989	5		10.8796	10.6527	10.758	11.29	11.302	NA	NA	NA	NA	NA
1455817	5		4.90132	5.29381	5.3756	5.26428	6.35611	NA	NA	NA	NA	NA
1456430	5		10.2146	10.5016	10.7244	10.8942	11.0054	NA	NA	NA	NA	NA
1456561	5		8.81859	9.54711	9.04755	9.8946	9.65435	NA	NA	NA	NA	NA
1458022	5		12.8695	13.1866	13.1955	13.4393	13.3083	NA	NA	NA	NA	NA
1458373	5		5.77319	6.51639	6.12112	6.6214	6.55879	NA	NA	NA	NA	NA
1460490	5		7.86773	8.30014	8.71633	8.83922	8.94011	NA	NA	1.05869	NA	NA
1461347	5		8.77092	8.74612	8.85365	9.5674	9.41761	NA	NA	NA	NA	NA
1461457	5		9.25673	9.36424	9.68125	9.77371	10.0222	NA	NA	NA	NA	NA
1461547	5		11.1364	11.7808	11.7722	12.4928	12.3347	NA	NA	NA	NA	NA
1461655	5		7.31992	8.24437	7.49848	8.21613	8.07569	NA	NA	NA	NA	NA
1461671	5		4.12238	3.94141	4.23671	4.64684	4.66347	NA	NA	NA	NA	NA
1461866	5		3.86377	3.91918	3.6949	4.8676	4.96636	NA	NA	NA	NA	NA
1462095	5		14.4767	14.7326	15.1065	15.5927	15.508	NA	NA	NA	NA	1.12274
1462315	5		10.4039	10.5289	9.96751	10.936	10.8706	NA	NA	NA	NA	NA
1462875	5		12.0624	11.9799	11.857	12.933	12.7602	NA	NA	NA	NA	NA
1463091	5		9.24905	9.65995	9.62444	10.4596	10.4835	NA	NA	NA	NA	NA
1463122	5		9.13461	9.50893	9.77517	10.1545	10.3561	NA	NA	NA	NA	NA
1463547	5		7.759	7.76019	7.75364	8.08794	8.52388	NA	1.14102	NA	NA	NA
1463925	5		10.3869	10.64	10.6697	11.0144	11.3747	NA	NA	NA	NA	NA
1465420	5		6.72337	7.12145	6.89983	7.45313	7.30092	NA	1.22857	NA	NA	NA
1465928	5		4.15744	3.73939	3.61845	4.86899	4.96831	NA	NA	NA	NA	NA
1466010	5		9.49786	9.34917	9.03212	9.8549	9.91328	NA	NA	NA	NA	NA
1466053	5		7.972	8.62091	8.74465	9.00882	8.94846	NA	NA	NA	NA	NA
1467241	5		10.1787	10.4256	10.5307	10.6703	10.8824	NA	NA	NA	NA	NA
1467563	5		9.99078	10.6983	10.3581	11.1755	11.5006	NA	NA	NA	NA	NA
1470055	5		10.3691	10.3199	9.95348	10.9587	10.7967	NA	NA	NA	NA	NA
1470850	5		11.3748	10.8343	11.187	11.9875	12.103	NA	NA	NA	NA	NA
1470857	5		10.215	10.2328	10.2514	10.7199	10.9682	NA	NA	NA	NA	NA
1471083	5		8.04619	7.90886	8.28182	8.43979	8.7651	NA	NA	NA	NA	NA
1471292	5		7.22504	7.57374	7.77282	8.15212	8.0479	NA	NA	NA	NA	NA
1471422	5		6.65713	6.69891	7.19126	7.47022	7.4397	NA	NA	NA	NA	NA
1471848	5		6.87148	7.02695	7.25987	7.70291	7.88167	NA	1.19101	NA	NA	NA
1472372	5		9.3454	10.0079	9.2316	10.6102	10.2139	NA	NA	NA	NA	NA
1474235	5		7.70389	7.63067	8.2428	8.50342	8.5288	NA	NA	NA	NA	NA
1474502	5		9.50848	9.91065	9.74782	10.3161	10.5605	NA	NA	NA	NA	NA
1474612	5		6.43141	6.7862	7.25798	7.28213	7.45386	NA	NA	NA	NA	NA
1474843	5		11.0582	11.053	11.5417	11.5798	11.601	NA	NA	NA	NA	NA
1475808	5		8.01818	8.84004	7.72198	8.83404	8.76906	NA	3.08459	NA	NA	NA
1476307	5		4.14961	4.40508	3.97312	5.46349	4.66132	NA	NA	NA	NA	NA
1476365	5		10.4708	10.4789	10.5644	10.9044	10.8016	NA	NA	NA	NA	NA
1477418	5		13.2875	13.7179	13.6007	14.227	14.1749	NA	NA	NA	NA	NA
1478242	5		11.069	11.0803	11.105	11.476	11.5803	NA	NA	NA	NA	NA
1478547	5		3.89709	4.00129	3.93385	4.62119	4.64967	NA	NA	NA	NA	NA
1479096	5		5.68354	6.07487	6.34647	6.51466	7.40002	NA	NA	NA	NA	NA
1479114	5		10.1195	10.5011	10.1614	11.138	11.9855	NA	2.82211	1.87494	NA	NA
1479261	5		12.0949	11.5052	11.445	12.3697	13.1213	NA	NA	NA	NA	NA
1480395	5		11.2143	11.306	10.5683	12.56	11.9779	NA	NA	NA	NA	NA
1480641	5		6.97073	8.41778	7.27993	9.17408	8.69509	NA	NA	NA	NA	2.17989
1480848	5		9.65898	9.418	9.37836	10.0554	10.2426	NA	NA	NA	NA	NA
1480973	5		10.536	10.6613	10.5046	11.1958	11.1607	NA	NA	NA	NA	NA
1481274	5		8.78839	9.04146	8.51092	9.81201	9.66947	NA	NA	NA	NA	NA
1487643	5		9.07204	9.31269	9.24239	9.69034	9.52611	NA	NA	NA	NA	NA
1490075	5		8.67852	9.1017	9.03019	9.42432	10.2139	NA	1.77759	1.52555	NA	NA
19089	5		6.07955	6.26952	6.33604	6.4628	6.95768	NA	NA	NA	NA	NA
194549	5		7.36789	7.85545	7.58772	8.17362	8.15795	NA	NA	NA	NA	NA
218067	5		8.75051	8.65764	9.17056	9.13172	9.35848	NA	NA	NA	NA	NA
21820	5		9.83074	10.3788	10.3858	11.2427	11.0683	NA	NA	NA	NA	NA
282057	5		2.91251	3.26931	3.12963	3.82677	4.45515	NA	NA	NA	NA	NA
328702	5		8.77902	9.05084	9.11838	9.56544	9.52944	NA	NA	NA	NA	NA
341717	5		7.39487	8.40887	8.08389	8.62854	8.8017	NA	NA	1.38024	NA	NA
343405	5		3.59494	3.58662	4.50685	4.10752	4.8943	NA	NA	NA	NA	NA
376937	5		7.68277	7.93328	8.3346	8.58746	9.00166	NA	NA	NA	NA	NA
377010	5		9.96362	10.2036	10.6687	11.0664	11.0164	NA	NA	NA	NA	NA
388618	5		5.66824	6.44573	6.58183	6.75009	6.83546	NA	NA	NA	NA	NA
400579	5		9.46203	9.86003	10.0187	10.0771	10.2422	NA	NA	NA	NA	NA
464393	5		3.58786	3.52543	3.60083	3.90105	4.04512	NA	NA	NA	NA	NA
507860	5		5.34938	5.69671	5.79138	6.38168	6.11559	NA	NA	NA	NA	NA
51783	5		4.17856	4.3753	3.95492	5.20986	5.07398	NA	NA	NA	NA	NA
527104	5		4.84248	5.00839	5.6312	5.56238	6.42361	NA	NA	NA	NA	NA
545543	5		6.67496	6.99786	6.98861	7.30292	7.84461	NA	NA	NA	NA	NA
595603	5		8.4323	8.93271	8.29365	9.01374	9.20435	NA	NA	NA	NA	NA
600349	5		8.96993	9.42805	8.55001	9.4371	9.98998	NA	NA	NA	NA	NA
602563	5		10.2316	9.75878	10.2596	10.8741	11.1671	NA	NA	NA	NA	NA
606685	5		3.98696	4.04131	4.10683	5.14885	4.86724	NA	2.80196	NA	NA	NA
607232	5		6.94629	6.86507	6.85362	7.60557	7.92975	NA	2.731	NA	NA	NA
619257	5		2.90327	2.95208	2.73599	2.33111	4.30684	NA	NA	NA	NA	NA
632784	5		6.12823	6.26949	6.50467	7.33532	7.19269	NA	NA	NA	NA	NA
671967	5		8.26663	8.52214	8.35239	8.77584	8.72012	NA	NA	NA	NA	NA
720028	5		4.64925	4.46284	4.9627	5.72372	5.8129	NA	NA	NA	NA	NA
730222	5		3.27166	3.87528	4.17847	4.06951	4.6151	NA	NA	NA	NA	NA
760469	5		6.50304	6.28316	6.59396	6.7915	7.48487	NA	NA	NA	NA	NA
787336	5		1.29776	3.27854	3.72821	2.6172	4.29672	NA	NA	NA	NA	NA
796250	5		6.83815	7.46619	6.63057	7.48052	7.79673	NA	NA	NA	NA	NA
821748	5		3.52985	4.70831	4.65786	5.0618	5.15312	NA	NA	NA	NA	NA
828416	5		7.4479	7.76957	7.42783	8.09066	8.85521	NA	NA	NA	NA	NA
841281	5		11.1911	11.51	11.5847	11.6871	12.2294	NA	NA	NA	NA	NA
858371	5		9.35337	9.65075	9.57558	10.1482	9.91919	NA	NA	NA	NA	NA
862532	5		2.76013	3.13034	2.82882	3.49398	3.42217	NA	NA	NA	NA	NA
879689	5		10.043	10.5929	10.7639	11.0455	10.9508	NA	NA	NA	NA	NA
910443	5		4.10268	4.79405	5.05636	5.57644	5.95045	NA	NA	NA	NA	NA
98189	5		7.83391	8.07236	7.33567	8.50456	8.11843	NA	NA	NA	NA	NA
1046555	6		2.29541	3.95254	0.907183	2.76907	3.63906	NA	NA	NA	NA	NA
1059422	6		7.22198	8.23955	7.53582	6.55616	7.18516	NA	NA	NA	NA	NA
1101510	6		3.2451	4.44892	3.28822	2.62364	3.75808	NA	NA	NA	NA	NA
1123163	6		9.69881	10.9922	9.94204	9.27361	10.0195	1.28767	1.29673	NA	NA	NA
1152580	6		5.42177	6.1555	4.62438	4.965	5.37554	NA	NA	NA	NA	NA
1158325	6		5.71235	7.31066	5.48838	4.95158	6.15585	1.58146	NA	NA	NA	NA
1163845	6		4.51664	5.22427	4.53834	3.8286	4.53908	NA	NA	NA	NA	NA
1190763	6		8.5259	9.2693	8.14822	7.33933	8.08711	NA	NA	NA	NA	-1.12837
1204267	6		7.5436	8.3308	7.19105	6.80639	7.32067	NA	NA	NA	NA	NA
1234910	6		7.46601	8.06541	7.05868	6.38867	7.08198	NA	NA	NA	NA	NA
1234977	6		5.18651	5.87619	4.79167	4.80089	4.77035	NA	NA	NA	NA	NA
12473	6		3.88139	5.55278	4.07044	2.5103	3.79165	NA	NA	NA	NA	NA
1289819	6		5.92846	6.51336	5.74832	5.10929	5.93481	NA	NA	NA	NA	NA
1346774	6		7.00919	7.91075	7.10316	6.39582	6.79148	NA	NA	NA	NA	NA
1357375	6		9.38385	10.3268	9.47474	8.84001	9.16654	NA	NA	NA	NA	NA
1357867	6		9.2083	10.2462	9.44942	8.34982	9.18797	NA	1.44742	NA	NA	NA
1358189	6		9.11548	9.57665	8.79387	8.11485	9.26701	NA	NA	NA	NA	-0.988915
1359620	6		10.7803	11.1354	10.3762	9.95447	10.8613	NA	NA	NA	NA	NA
1359932	6		9.69518	10.217	9.31751	8.66757	9.89557	NA	NA	NA	NA	-0.990395
1362224	6		8.71217	9.21169	8.71435	7.9143	8.50663	NA	NA	NA	NA	NA
1363605	6		8.94923	9.64307	8.73168	8.27036	8.81732	NA	NA	NA	NA	NA
1365388	6		9.6833	11.2504	9.49456	8.67965	9.95385	1.52536	NA	NA	NA	NA
1365721	6		11.4791	12.2511	11.299	10.9106	11.6274	0.768408	NA	NA	NA	NA
1367027	6		8.70183	10.3747	9.04401	8.24092	9.22787	1.72381	NA	NA	NA	NA
1367089	6		2.8262	4.5277	2.51499	2.66442	3.7824	NA	NA	NA	NA	NA
1367091	6		7.53644	8.7614	7.66563	6.64364	8.2919	NA	NA	NA	NA	NA
1370060	6		10.1957	10.9235	9.76244	9.0626	9.97641	NA	NA	NA	NA	-1.05813
1370206	6		9.75499	10.4439	9.37269	8.96626	9.81623	NA	NA	NA	NA	NA
1371283	6		9.34165	10.0007	9.28664	8.56594	9.31502	NA	NA	NA	NA	NA
1371757	6		8.13929	9.01138	8.30006	7.44187	7.7745	NA	NA	NA	NA	NA
1374140	6		9.05234	9.56163	8.59467	8.14991	9.16342	NA	NA	NA	NA	NA
1374313	6		10.6975	11.0276	10.4344	9.80114	10.5863	NA	NA	NA	NA	-0.890681
1374729	6		10.0477	10.5807	9.66429	9.0726	10.026	NA	NA	NA	NA	NA
1375128	6		10.0655	10.4734	9.63156	9.25509	9.9319	NA	NA	NA	NA	NA
1375217	6		7.40346	8.65344	7.45708	6.90069	7.82193	NA	NA	NA	NA	NA
1375274	6		9.93308	10.7841	9.5283	8.86543	9.80587	NA	-0.964832	NA	NA	-1.07041
1376895	6		9.24836	10.0902	9.24849	8.86488	9.38006	NA	NA	NA	NA	NA
1376921	6		10.0818	10.7144	9.68386	9.09399	9.77894	NA	NA	NA	NA	-0.953253
1378384	6		9.23705	10.2477	9.16633	8.81157	8.9374	1.00119	NA	NA	NA	NA
1380234	6		10.2676	11.0236	10.2269	9.60905	10.2425	NA	NA	NA	NA	NA
1380882	6		4.53956	5.71269	4.44895	4.34631	4.90402	NA	NA	NA	NA	NA
1381115	6		10.3465	11.3622	9.99167	9.79249	10.4132	NA	NA	NA	NA	NA
1381842	6		8.79632	9.85836	8.40803	7.93672	9.32403	NA	NA	NA	NA	NA
1381965	6		10.9593	11.7906	10.8975	10.2417	11.1061	NA	NA	NA	NA	NA
1383157	6		10.2281	10.7893	9.86275	9.24561	9.80964	NA	NA	NA	NA	-0.946105
1383339	6		9.93177	10.8063	9.66536	9.69913	10.2113	NA	NA	NA	NA	NA
1384148	6		10.7528	11.5811	10.2599	9.6791	10.87	NA	NA	NA	NA	NA
1385627	6		9.69298	10.5636	9.46685	8.8362	9.67838	NA	NA	NA	NA	NA
1387571	6		10.7968	11.876	10.7913	10.3955	10.8129	1.04951	-1.00704	NA	NA	NA
1388972	6		10.2562	11.0337	10.1512	9.34932	10.3756	0.774294	NA	NA	NA	-0.89429
1390116	6		7.01684	7.57381	6.80083	5.9709	7.29684	NA	NA	NA	NA	NA
1390671	6		9.02855	9.71147	8.71865	8.2845	9.22898	NA	NA	NA	NA	NA
1393825	6		8.25176	8.95806	7.46719	7.45165	8.68257	NA	NA	NA	NA	NA
1393850	6		7.3844	8.00348	6.96532	6.7537	7.43967	NA	NA	NA	NA	NA
1394935	6		7.70232	8.14447	7.3193	6.88059	7.7984	NA	NA	NA	NA	NA
1395672	6		9.18863	9.81995	8.96511	8.26795	9.49165	NA	NA	NA	NA	NA
1397096	6		9.24011	9.65173	8.80243	8.3141	9.15894	NA	NA	NA	NA	-0.898947
1397404	6		8.36178	8.96904	8.09042	7.566	8.36762	NA	NA	NA	NA	NA
1398488	6		10.0584	10.4462	9.85506	9.23409	10.0593	NA	NA	NA	NA	NA
1398693	6		9.08483	10.2337	9.19715	8.62737	8.90954	NA	NA	NA	NA	NA
1399616	6		7.71701	8.40411	7.3239	7.09815	7.13818	NA	NA	NA	NA	NA
1399760	6		10.0759	10.7857	9.79465	8.8638	9.95259	NA	NA	NA	NA	-1.14548
1400859	6		10.9695	11.9479	10.9806	9.90392	11.1694	NA	1.09268	NA	NA	NA
1400921	6		9.66268	10.5123	9.48665	9.2061	10.0885	NA	NA	NA	NA	NA
1402525	6		9.69218	10.7533	9.62821	9.00066	9.78075	1.04334	NA	NA	NA	NA
1402829	6		10.1157	10.7526	9.809	9.3999	9.97402	NA	NA	NA	NA	NA
1403688	6		8.63774	9.25959	8.23289	7.76145	8.67648	NA	NA	NA	NA	NA
1403890	6		8.33581	9.27034	8.39026	7.79917	8.341	NA	NA	NA	NA	NA
1404009	6		8.86675	9.23529	8.43575	8.0102	8.85707	NA	NA	NA	NA	NA
1405028	6		8.78216	9.59451	8.70118	7.76823	8.82976	NA	NA	NA	NA	NA
1405352	6		9.77164	10.4523	9.74198	9.11725	9.70076	NA	NA	NA	NA	NA
1406081	6		8.16198	9.1255	8.00289	7.58751	8.49254	NA	NA	NA	NA	NA
1406436	6		9.59387	10.5645	9.43888	9.2934	10.0074	NA	NA	NA	NA	NA
1407027	6		9.81379	10.63	9.36904	8.97065	9.68485	NA	-1.41386	NA	NA	NA
1407195	6		10.6438	11.1841	10.3136	9.99341	10.3997	NA	-1.52925	NA	NA	NA
1407303	6		10.4345	10.9341	9.74465	9.65849	10.0262	NA	NA	NA	NA	NA
1407618	6		9.6548	10.4182	9.20842	8.96438	9.97291	NA	NA	NA	NA	NA
1408195	6		9.53706	9.93959	8.9706	8.71704	9.18678	NA	NA	NA	NA	-0.800537
1408645	6		9.9088	10.833	9.7874	9.06696	9.87263	0.916014	NA	NA	NA	NA
1409114	6		8.07544	8.92601	8.14093	7.45762	8.11729	NA	NA	NA	NA	NA
1409600	6		9.08784	9.61882	8.56579	8.46638	9.07618	NA	NA	NA	NA	NA
1410345	6		8.62184	9.36845	8.17505	7.72853	8.67099	NA	NA	NA	NA	NA
1411493	6		10.2126	10.8302	9.9855	9.52272	9.90219	NA	NA	NA	NA	NA
1411515	6		9.55578	10.3247	9.19646	8.39282	9.68688	NA	NA	NA	NA	-1.15673
1412317	6		9.60439	10.0924	9.3258	8.70447	9.53528	NA	NA	NA	NA	NA
1413029	6		9.98705	10.3744	9.3665	9.19756	9.91265	NA	NA	NA	NA	NA
1416493	6		8.5434	9.14988	8.19026	7.58613	8.61818	NA	NA	NA	NA	NA
1416836	6		10.384	11.2466	9.82623	9.3785	10.3311	NA	NA	NA	NA	-0.973297
1417575	6		7.94448	8.85329	8.04616	7.27718	8.33435	NA	NA	NA	NA	NA
1419283	6		3.72929	5.03087	3.36866	3.51716	4.21142	NA	NA	NA	NA	NA
1419652	6		9.31248	9.77489	8.78991	8.43891	9.18937	NA	NA	NA	NA	NA
1420507	6		9.1278	9.93333	8.48816	8.19703	9.13412	0.799634	NA	NA	NA	-0.907276
1421603	6		4.53615	5.40688	4.51421	4.13741	4.85091	NA	NA	NA	NA	NA
1422610	6		9.73786	10.0894	9.23212	8.82312	9.46648	NA	NA	NA	NA	-0.89188
1425574	6		6.04282	7.06404	5.62627	5.39394	6.68649	NA	NA	NA	NA	NA
1429509	6		10.4862	11.0192	10.3188	9.56571	10.6859	NA	NA	NA	NA	NA
1429525	6		10.2498	10.7254	9.44303	9.45149	10.0275	NA	NA	NA	NA	NA
1429573	6		11.1243	12.3125	11.2229	10.2108	11.4328	NA	NA	NA	NA	NA
1429589	6		10.8337	11.875	10.8838	10.2429	11.3543	1.01095	NA	NA	NA	NA
1429600	6		10.8769	11.6784	10.9337	10.4543	10.9229	NA	1.06242	NA	NA	NA
1429875	6		4.49035	5.69694	4.54345	4.17732	5.24987	NA	NA	NA	NA	NA
1430100	6		11.1901	11.7578	10.8185	10.1128	11.0847	NA	NA	NA	NA	-1.06891
1430367	6	yes	7.20067	8.27045	7.07615	6.02448	7.19745	NA	NA	NA	NA	NA
1430568	6		10.2659	10.9667	10.2839	9.61482	10.1612	0.696786	NA	NA	NA	NA
1430710	6		7.198	7.85856	7.19086	6.32489	7.2296	NA	NA	NA	NA	NA
1430836	6		10.6942	11.325	10.2	9.7436	10.3518	NA	NA	NA	NA	NA
1430890	6		12.8346	13.3429	12.4733	12.0637	12.8157	NA	NA	NA	NA	NA
1431015	6		10.0765	10.6521	9.8779	9.42469	9.94336	NA	NA	NA	NA	NA
1431095	6		11.5501	12.2411	10.9952	10.7606	11.0889	NA	NA	NA	NA	NA
1431757	6		12.2258	12.9585	12.3456	11.5367	12.2297	NA	NA	NA	NA	NA
1431859	6		8.21016	8.70623	7.78238	7.39989	8.27334	NA	NA	NA	NA	NA
1431996	6		11.1978	12.0193	11.1765	10.5313	11.5083	NA	NA	NA	NA	NA
1432198	6		9.5756	10.5398	9.865	8.97895	9.58587	0.9593	1.16742	NA	NA	NA
1432497	6		10.9975	11.9117	10.9317	10.4322	10.7348	NA	NA	NA	NA	NA
1433424	6		11.4847	11.9325	11.1196	10.5759	11.5391	NA	NA	NA	NA	-0.88264
1433425	6		10.943	11.7404	10.661	9.78196	10.7348	NA	-1.14086	NA	NA	-1.13451
1433892	6		9.50388	10.4636	9.38933	8.56659	9.88592	NA	NA	NA	NA	NA
1434568	6		10.3948	11.2003	10.3538	9.48936	10.5781	NA	NA	NA	NA	NA
1434714	6		9.30914	10.0733	9.02665	8.62424	9.72399	NA	NA	NA	NA	NA
1434916	6		10.026	10.9629	9.98547	9.56398	10.3883	NA	NA	NA	NA	NA
1435017	6		9.88252	10.56	9.70445	9.02147	9.98124	NA	NA	NA	NA	NA
1435038	6		10.3778	11.276	10.609	9.76587	10.6331	NA	1.36119	NA	NA	NA
1435086	6		10.4201	11.0736	10.0163	9.54435	10.3443	NA	NA	NA	NA	NA
1435161	6		12.5135	13.1663	12.3514	11.7137	12.6654	NA	NA	NA	NA	NA
1435433	6		8.76389	9.52419	8.54861	8.12949	8.89303	NA	NA	NA	NA	NA
1435726	6		10.8082	11.2722	10.2066	10.0496	10.7323	NA	NA	NA	NA	-0.738264
1436283	6		10.0406	11.0872	10.0635	9.54122	10.4595	1.03087	NA	NA	NA	NA
1436333	6		10.0881	11.0043	10.1546	9.66089	10.1414	NA	-1.22643	NA	NA	NA
1436816	6		3.03232	4.14093	2.19615	2.80676	3.31442	NA	NA	NA	NA	NA
1437226	6		11.3659	12.2069	11.4417	10.578	11.7401	NA	NA	NA	NA	NA
1437277	6		9.57722	10.3057	9.66512	8.79735	9.72351	NA	NA	NA	NA	NA
1437294	6		11.4477	12.0185	11.3691	10.4812	11.3365	NA	NA	NA	NA	NA
1437436	6		9.25539	9.9088	9.15313	8.22632	9.1401	NA	NA	NA	NA	NA
1437496	6		10.2758	11.3389	10.3162	9.68174	10.5524	1.05076	NA	NA	NA	NA
1437570	6		9.9122	10.7549	9.97216	9.4461	9.75108	NA	NA	NA	NA	NA
1437796	6		10.1069	10.8322	9.62087	9.15953	9.86749	NA	NA	NA	NA	NA
1437838	6		10.2853	10.7758	10.0554	9.26388	10.1453	NA	NA	NA	NA	NA
1437907	6		10.019	11.0814	10.1352	9.55329	10.1961	1.05242	NA	NA	NA	NA
1438621	6		10.5453	10.9528	10.1986	9.70825	10.4784	NA	NA	NA	NA	NA
1438650	6		7.97446	8.33167	7.53434	7.07302	8.15622	NA	NA	NA	NA	NA
1438665	6		12.4962	12.8419	12.1156	11.5681	12.3715	NA	NA	NA	NA	NA
1438710	6		11.5246	12.0122	11.2318	10.6101	11.226	NA	NA	NA	NA	-0.889967
1439246	6		8.45275	9.33588	8.6408	7.92692	8.08402	NA	NA	NA	NA	NA
1439463	6		10.0005	10.7514	9.88911	9.01227	9.60054	NA	NA	NA	NA	NA
1439599	6		7.12591	7.96415	6.63095	6.71106	7.28548	NA	NA	NA	NA	NA
1439702	6		10.3769	10.7774	9.94109	9.38864	10.0883	NA	NA	NA	NA	NA
1440073	6		9.52626	10.3919	9.62466	9.15951	9.87774	NA	NA	NA	NA	NA
1440492	6		10.5969	11.4405	10.3579	9.46516	10.7762	NA	NA	NA	NA	-1.05949
1440711	6		9.69761	10.528	9.65199	9.16031	9.58964	NA	NA	NA	NA	NA
1441639	6		7.84375	8.62475	7.67887	7.10746	8.27481	NA	NA	NA	NA	NA
1442569	6		8.61234	10.1296	8.84557	8.02623	9.10491	1.50482	NA	NA	NA	NA
1442876	6		9.95672	10.374	9.42501	9.05844	9.9317	NA	NA	NA	NA	NA
1443475	6		9.11859	9.80172	9.00966	8.30544	9.20766	NA	NA	NA	NA	NA
1444087	6		10.1459	11.0059	10.1469	9.18132	10.0764	NA	NA	NA	NA	-0.952189
1444640	6		11.0443	11.4808	10.5806	10.3155	10.814	NA	NA	NA	NA	NA
1445630	6		11.4223	12.6251	11.5992	11.0995	11.3678	1.16595	NA	NA	NA	NA
1446940	6		9.22932	9.9119	9.072	8.53106	9.39957	NA	NA	NA	NA	NA
1448787	6		9.95772	10.5879	9.55468	9.27197	9.88551	NA	NA	NA	NA	NA
1450006	6		8.52447	9.33855	8.68999	7.68007	8.78001	NA	NA	NA	NA	NA
1450440	6		6.87218	7.53373	6.71005	5.79372	6.40388	NA	NA	NA	NA	NA
1450522	6		9.59295	10.2305	9.6002	9.0323	9.59577	NA	NA	NA	NA	NA
1451721	6		9.77233	10.5605	9.45299	8.5973	9.97473	NA	NA	NA	NA	-1.11056
1452857	6		9.80127	10.751	9.89122	9.50788	10.3443	NA	NA	NA	NA	NA
1453161	6		8.86047	9.78614	8.84367	8.14588	9.2918	NA	0.999577	NA	NA	NA
1454293	6		5.35281	6.03647	5.47629	4.59568	5.78644	NA	NA	NA	NA	NA
1454856	6		8.54286	9.36965	8.1931	7.79077	8.94287	NA	NA	NA	NA	NA
1456638	6		8.0159	8.64765	7.73788	7.27143	8.46434	NA	NA	NA	NA	NA
1457314	6		8.13473	8.84587	7.55511	7.25358	8.31595	NA	NA	NA	NA	NA
1457469	6		9.50005	10.1719	9.3136	8.51612	9.57129	NA	NA	NA	NA	NA
1458930	6		9.66532	10.5882	9.69725	9.03614	9.92546	NA	1.95393	NA	NA	NA
1459202	6		10.2129	10.9133	9.8833	9.49813	9.75524	NA	NA	NA	NA	NA
1460318	6		6.44148	7.37574	5.87206	5.88533	6.87655	NA	NA	NA	NA	NA
1460866	6		10.1413	11.0538	9.82105	9.10511	9.84656	0.904135	NA	NA	NA	-1.0026
1462439	6		7.51998	8.54553	7.49812	6.64322	7.82739	NA	NA	NA	NA	NA
1462976	6		10.6082	11.0568	10.2547	9.87325	10.7012	NA	NA	NA	NA	NA
1463454	6		8.47747	9.25	8.33796	7.75496	8.03546	NA	NA	NA	NA	NA
1464174	6		6.4602	7.67927	6.43361	5.86635	6.92637	NA	NA	NA	NA	NA
1464262	6		7.75364	8.24768	7.4672	6.85867	7.56089	NA	NA	NA	NA	NA
1464693	6		7.80272	8.62881	7.90511	7.05668	7.76369	NA	NA	NA	NA	NA
1465244	6		6.15238	6.95905	5.45002	5.19351	6.04905	NA	NA	NA	NA	NA
1465815	6		7.4692	8.17765	6.92718	6.31788	7.59529	NA	NA	NA	NA	NA
1466435	6		5.07094	6.26174	5.21651	4.59125	5.41434	NA	NA	NA	NA	NA
1466496	6		8.86319	9.69899	8.85134	8.08604	9.1245	NA	NA	NA	NA	NA
1466818	6		8.59955	9.28339	8.37823	8.07517	8.872	NA	NA	NA	NA	NA
1467936	6		6.62883	7.91647	6.93481	5.6464	7.12592	NA	NA	NA	NA	NA
1468227	6		4.89721	5.80546	4.97182	4.15113	5.45335	NA	NA	NA	NA	NA
1468921	6		5.02714	5.68552	4.75021	4.23311	4.65748	NA	NA	NA	NA	NA
1468933	6		9.59148	10.6502	9.73817	9.17075	9.8216	1.05653	NA	NA	NA	NA
1469602	6		8.17313	8.90705	8.0994	7.60483	8.4991	NA	NA	NA	NA	NA
1470042	6		7.38393	7.95411	7.31751	6.72561	7.28935	NA	NA	NA	NA	NA
1473265	6		8.73991	9.63749	8.35799	8.24935	9.01369	NA	NA	NA	NA	NA
1473343	6		8.90795	9.42814	8.7942	7.95497	8.71345	NA	NA	NA	NA	NA
1473970	6		6.22855	7.20692	6.25606	5.73795	6.01469	NA	NA	NA	NA	NA
1474146	6		7.69792	8.47382	7.57843	7.23451	7.85963	NA	NA	NA	NA	NA
1474962	6		8.4416	9.12878	8.14568	7.32985	8.02834	NA	1.63566	NA	NA	NA
1475125	6		9.08551	9.64884	8.8673	8.51152	9.3472	NA	NA	NA	NA	NA
1475446	6		2.74617	3.47174	2.49182	1.6027	3.05496	NA	NA	NA	NA	NA
1475776	6		10.8847	11.5166	10.6793	10.0631	10.9488	NA	NA	NA	NA	-0.798885
1476242	6		11.0925	11.8102	11.2607	10.5584	11.2123	NA	NA	NA	NA	NA
1476339	6		10.0815	11.0695	9.92667	9.59329	10.3233	0.979739	NA	NA	NA	NA
1476463	6		7.50153	8.19295	7.40005	6.91768	7.3421	NA	NA	NA	NA	NA
1476627	6		11.4203	12.1299	11.1599	10.9027	11.4754	NA	NA	NA	NA	NA
1477803	6		8.71159	9.50359	8.73955	7.87139	8.5604	NA	NA	NA	NA	NA
1478010	6		9.43779	10.3298	9.14693	8.9769	9.46718	0.876763	NA	NA	NA	NA
1478120	6		3.33445	4.16523	3.14994	1.77428	3.20793	NA	NA	NA	NA	NA
1478407	6		8.71564	9.48792	8.69954	8.17631	9.14178	NA	0.95155	NA	NA	NA
1478676	6		5.32626	6.18044	5.21798	4.74366	5.29161	NA	NA	NA	NA	NA
1479330	6		5.15775	6.5358	4.77293	4.29504	5.94654	NA	NA	NA	NA	NA
1480121	6		8.27778	9.53763	8.16366	7.85547	8.84119	1.22361	NA	NA	NA	NA
1481116	6		12.5221	13.2919	12.4948	11.9824	12.1412	NA	NA	NA	NA	NA
1481215	6		10.0349	11.1734	10.2481	9.3229	10.1776	1.12814	NA	NA	NA	NA
1481898	6		9.27116	10.268	9.2367	8.74338	9.55538	NA	NA	NA	NA	NA
1533547	6		9.96751	10.7667	10.0212	9.26503	10.1223	NA	NA	NA	NA	NA
196323	6		8.60492	9.77265	8.59454	8.41025	8.83505	1.1477	NA	NA	NA	NA
205289	6		9.12979	9.90431	9.30289	8.3858	9.40027	NA	NA	NA	NA	NA
266781	6		4.70207	5.76368	4.52344	4.5933	4.81704	NA	NA	NA	NA	NA
315487	6		3.09644	4.42926	3.0045	2.76332	3.85243	NA	NA	NA	NA	NA
352329	6		8.41635	9.27666	8.08927	7.48945	8.83817	NA	NA	NA	NA	NA
362394	6		9.01162	10.0169	8.50436	7.8101	8.86576	NA	NA	NA	NA	-1.11287
396873	6		2.01823	3.20712	2.05512	1.45683	2.53703	NA	NA	NA	NA	NA
422613	6		3.01688	4.2713	2.73599	3.078	3.15877	NA	NA	NA	NA	NA
424237	6		8.8738	9.90905	8.67431	8.48031	9.38071	NA	NA	NA	NA	NA
435006	6		8.90608	9.73678	8.65682	8.49826	8.64523	NA	NA	NA	NA	NA
441720	6		10.123	11.1187	10.3656	9.32592	10.6311	NA	NA	NA	NA	NA
453539	6		7.02783	7.7272	6.28965	6.40984	6.93483	NA	NA	NA	NA	NA
469679	6		9.44909	10.8892	9.52903	8.91523	9.73586	1.41288	NA	NA	NA	NA
539826	6		7.49381	8.24071	7.36359	6.54858	7.92403	NA	NA	NA	NA	NA
678531	6		6.23328	7.15255	6.06468	5.77129	6.13521	NA	NA	NA	NA	NA
709014	6		8.00537	8.77835	7.49998	7.33524	8.3555	NA	NA	NA	NA	NA
7516	6		7.17538	8.00668	7.14207	6.87231	7.53213	NA	NA	NA	NA	NA
796026	6		8.64108	9.99848	8.46526	7.96126	8.91941	NA	NA	NA	NA	NA
890277	6		9.91015	11.0051	10.1061	9.45955	10.2349	1.08379	NA	NA	NA	NA
910844	6		5.84906	6.98283	5.9051	5.33342	6.28707	NA	NA	NA	NA	NA
941629	6		8.77452	9.26851	8.59216	7.9438	8.56608	NA	NA	NA	NA	NA
1297918	7		8.63663	10.998	13.5724	16.4483	11.1616	2.39435	NA	2.43565	4.64397	7.4767
1362558	7		9.3847	11.6265	13.5365	16.0943	11.7093	2.33668	2.04365	2.25315	4.03044	6.55107
1363377	7		10.1417	9.46681	9.49063	13.6544	10.2006	NA	-1.62563	NA	NA	3.47536
1367344	7		6.77633	8.40616	8.65355	11.2509	8.79048	NA	2.42489	NA	NA	4.35193
1369226	7	yes	8.65988	8.70484	8.28786	12.4517	8.47034	NA	NA	NA	NA	3.50503
1423291	7		10.1437	9.17554	11.6095	14.1583	11.3824	NA	NA	NA	NA	4.17321
1430244	7		11.2046	11.5095	13.0695	16.162	13.5456	NA	NA	2.27549	1.80784	4.86958
1436433	7		7.05929	6.59288	9.41826	11.9772	9.28805	NA	NA	2.18555	2.27894	4.88419
1436606	7		9.73118	7.30563	9.37637	13.0408	6.92969	-2.09508	-3.12323	-2.50939	NA	3.22548
1436847	7		11.0692	6.74466	9.37245	14.7738	11.4753	-4.21983	-3.99675	NA	-1.68915	3.71554
1437778	7		10.7225	10.4915	11.0901	13.9975	11.793	NA	NA	NA	NA	3.20547
1441204	7		1.35321	1.84862	1.11561	4.35421	0	NA	NA	NA	NA	NA
1449122	7		6.70646	6.89859	8.79033	10.9903	8.7329	NA	2.73124	1.85923	1.98247	4.15245
1464576	7		9.92811	7.90572	10.1387	12.9365	10.165	-1.80346	NA	NA	NA	3.01575
1464785	7		11.8846	11.5181	12.8196	15.4543	12.5	NA	NA	NA	NA	3.51537
1465720	7		10.61	11.5578	13.1091	15.3472	10.7561	NA	NA	NA	NA	4.60114
1469032	7		6.44369	7.04683	8.21479	11.8067	6.56962	NA	NA	NA	1.71595	5.34117
1471269	7		4.33966	4.04624	6.02815	7.86983	5.80046	NA	NA	NA	NA	3.63661
1473195	7		8.42061	6.33739	9.5193	12.9856	7.11302	NA	NA	NA	NA	4.56916
1473533	7		11.5928	12.1768	14.1236	16.9151	12.5478	NA	NA	NA	2.45925	5.25908
1482034	7		1.35718	2.03901	0.564644	4.68392	1.305	NA	NA	NA	NA	NA
1507511	7	yes	10.6292	10.7709	11.8691	14.5103	12.2831	NA	3.04271	1.61913	NA	3.80524
1376269	8		5.87349	6.06563	12.1533	9.72342	12.0017	NA	5.55953	5.72634	5.90032	3.99289
1390470	8		6.73966	5.2942	11.983	6.98043	9.56598	NA	4.02673	2.76112	5.06505	NA
1408204	8		7.11573	6.46748	12.2662	10.8046	13.6131	NA	3.19016	6.12706	4.82576	3.57802
1420090	8		7.27599	6.76173	11.7563	8.63101	11.8311	NA	NA	4.38652	4.29623	NA
1425076	8		7.72239	9.60124	15.9511	13.7017	14.6286	1.83613	6.27086	6.74112	8.05393	5.9201
1433130	8		5.39181	5.61157	10.2999	7.82926	8.73177	NA	6.53114	3.23025	4.75155	2.45157
1440305	8		5.53555	6.38828	11.6624	6.234	9.919	NA	2.62494	4.30018	5.99926	NA
1440985	8		8.52298	8.07073	12.8998	11.1243	12.0736	NA	3.3798	3.45465	4.25875	2.61754
1442642	8		7.20832	6.88503	13.9008	8.57038	10.5888	NA	NA	3.54407	5.94072	NA
1448429	8		4.98503	4.34763	10.9288	9.09205	9.79544	NA	4.64784	4.62993	5.74692	3.92834
1465555	8		4.05471	5.44221	11.7572	8.79886	10.3207	NA	3.89516	5.97751	7.36613	4.60721
1466461	8		7.05861	6.72669	11.0211	10.1105	11.3185	NA	2.48934	4.07171	3.78139	3.13951
1471389	8		6.72215	7.12766	10.5862	7.7408	12.1407	NA	NA	5.20785	3.64369	NA
1473653	8		1.06701	0.927104	5.33411	1.434	4.1065	NA	4.05624	NA	4.13214	NA
1475292	8		0.525084	0.461191	7.45478	4.67666	8.47649	NA	NA	7.08945	5.88147	NA
1479288	8		6.97031	6.37448	10.7535	9.39488	10.6812	NA	3.98932	3.47454	3.5675	2.65984
1479841	8		4.69907	4.668	9.9927	7.61759	8.13714	NA	2.77147	3.2877	5.10668	2.9627
1480943	8		8.18446	8.5244	14.2508	11.1559	12.4729	NA	NA	3.88008	5.56509	3.17357
685757	8		0.562956	1.89524	6.88976	4.02616	5.05437	NA	4.04052	4.1166	5.80213	3.15219
10996	9		0	1.61373	1.09732	3.49463	2.89938	NA	NA	NA	NA	NA
1358049	9	yes	5.34737	9.0885	11.1481	12.0206	10.9712	3.51324	3.48263	5.35111	5.38467	6.37343
1368318	9		7.38788	12.4937	16.1439	15.3608	15.152	5.09426	7.68006	7.26683	8.30174	7.53413
1370654	9	yes	7.74873	12.0929	12.9561	13.1292	12.9029	3.82832	NA	4.95303	4.5938	4.95562
1370768	9	yes	7.834	12.124	13.3232	13.5413	13.448	4.15715	4.79222	5.40565	5.28962	5.51815
1424462	9		6.31065	11.5588	12.691	12.5388	13.2175	5.09958	5.33369	6.73436	6.20675	6.10448
1429888	9		5.93612	11.3977	12.9581	11.5893	12.1827	5.19083	5.64422	5.90917	6.66983	5.31877
1430513	9		6.03059	12.7534	8.41064	10.7176	13.9067	6.33511	7.64945	7.74118	2.19905	4.46039
1434156	9		5.77398	10.1319	12.289	11.4207	12.5467	4.38911	6.27979	6.5935	6.35194	5.49588
1437554	9		0	2.7136	1.68247	1.80488	4.18237	NA	NA	3.89045	NA	NA
1437875	9	yes	7.25018	12.0382	12.8377	13.9685	13.0359	4.62612	5.07694	5.61073	5.4417	6.5777
1438917	9		0	3.08886	3.74828	3.86797	4.36636	NA	4.56721	4.12479	3.51686	3.82038
1439468	9		1.47355	5.18653	6.11617	5.54393	7.19152	3.05905	4.02867	5.25832	3.963	3.49433
1440726	9		4.95863	9.39897	10.2873	11.4614	12.5721	4.1399	4.28064	7.14285	5.00687	6.40357
1443603	9		4.77634	8.44181	10.6822	10.7867	11.1725	3.56569	5.52454	6.20261	5.70925	5.85608
1444114	9	yes	6.47102	12.6853	14.1409	12.3034	14.9602	6.08561	6.31194	8.08216	7.1854	5.48046
1450042	9		6.41917	10.3581	11.3222	11.5574	12.2724	3.8495	4.8191	5.73388	4.75865	5.02067
1460350	9		2.02243	6.63489	8.89604	9.25975	8.98695	3.44435	4.91835	5.57753	5.47427	5.83942
1460559	9		3.22931	8.15252	8.36922	8.34861	9.85442	4.82143	6.20367	6.49815	5.02003	4.98375
1466495	9	yes	3.2033	10.5861	8.85017	11.2637	12.3332	6.20438	NA	8.19233	4.65993	7.07268
1468151	9		9.4276	13.6626	14.0676	14.4849	15.7874	4.19163	4.34302	6.31189	4.57359	5.00004
1469439	9		3.9552	8.91661	10.1658	10.0351	10.2153	4.81075	6.88203	5.97464	5.90591	5.78751
1474390	9		6.24744	11.8026	13.0244	11.4404	12.8336	5.13603	3.09459	5.72128	5.67838	4.55243
1480292	9	yes	4.51087	9.2232	9.85085	11.3095	11.1174	4.22325	5.84382	5.78573	4.50474	5.89994
1481388	9		0.541927	4.74165	6.66793	7.20373	6.89287	3.63536	5.11197	5.76802	5.56695	6.00241
214052	9		0	1.9188	1.87628	2.27269	3.05169	NA	4.57022	NA	NA	NA
271638	9		2.57583	8.54564	11.6868	11.589	11.5671	5.36337	6.52533	8.51371	8.3606	8.33967
718112	9	yes	5.91141	10.3373	11.6853	12.6587	11.7614	4.24662	6.15761	5.55886	5.46087	6.44316
1021780	10		2.45342	1.90753	5.44235	4.06305	3.87842	NA	NA	NA	NA	NA
1036392	10		3.08677	3.58002	5.43431	5.75185	5.42783	NA	NA	NA	NA	NA
1070477	10		0.815249	0.853951	2.71054	2.92868	3.06003	NA	NA	NA	NA	NA
1080139	10		4.7795	4.97703	6.71186	6.51503	6.3795	NA	2.23113	1.57752	1.88688	1.78036
1104338	10		1.87497	1.25006	3.31008	2.63306	2.58579	NA	NA	NA	NA	NA
1133361	10		1.35321	1.29955	3.37208	3.22752	3.57427	NA	NA	NA	NA	NA
1133788	10		0.681947	1.80533	3.54319	2.31824	3.22842	NA	NA	NA	NA	NA
118070	10		7.45699	7.53575	9.74921	10.2166	9.90841	NA	NA	2.45083	2.19949	2.77355
1204215	10		1.58534	2.47262	4.70045	3.57554	4.03907	NA	NA	NA	2.75635	NA
1216443	10		2.3756	1.44348	4.13387	3.00341	3.45824	NA	NA	NA	NA	NA
1216481	10		1.97158	2.28566	3.82281	4.44774	4.43227	NA	NA	NA	NA	NA
1232370	10		8.33832	7.85749	10.5031	10.3994	10.2323	NA	2.17932	1.83121	2.09719	1.9688
1242133	10		2.30347	1.63859	4.18877	3.49769	3.70422	NA	NA	NA	NA	NA
1259472	10		2.53713	2.39145	4.24354	5.29795	5.18596	NA	3.92834	2.61284	NA	2.68551
1270507	10		2.82157	2.62687	4.56528	4.24634	4.49298	NA	2.79461	NA	NA	NA
1287299	10		10.5956	11.1674	12.8528	12.9584	12.7389	NA	NA	2.11464	2.24359	2.32872
1288894	10		6.45008	6.86809	9.18276	9.23174	8.40859	NA	1.6002	1.93314	2.68971	2.74974
1361613	10	yes	8.85878	8.7591	10.4075	10.355	10.2831	NA	NA	1.40748	1.53622	1.49879
1362422	10		14.3533	14.0557	16.7093	16.5799	16.4002	NA	1.82656	2.01632	2.31303	2.1921
1363881	10		9.65607	8.67552	11.0506	10.1891	11.7594	NA	NA	1.99684	NA	NA
1364455	10		12.1382	11.2404	13.7361	13.6099	14.3339	NA	NA	NA	NA	NA
1365700	10		8.64963	9.58147	11.7707	11.3681	11.143	NA	3.24273	2.46719	3.08603	2.69056
1370942	10		7.58268	8.00201	9.13234	10.6642	10.381	NA	1.51908	2.72685	1.56391	3.01911
1370947	10	yes	10.4505	10.6654	13.8793	13.1752	12.7012	NA	2.56103	2.22004	3.35405	2.69468
1371041	10		8.00768	6.09912	10.3734	9.72731	9.48567	-1.79989	NA	NA	2.34508	1.74651
1371365	10		5.26916	5.61076	7.73973	7.21249	7.69552	NA	3.36825	2.29279	2.31331	NA
1380974	10		9.29528	10.4856	12.2691	11.8306	11.9803	NA	4.34448	2.64102	2.89563	2.55818
1387215	10		8.96215	9.46619	11.1148	11.1676	10.7054	NA	2.1306	1.65882	2.06653	2.14786
1392983	10		8.15923	8.12055	10.1323	10.1531	10.6323	NA	1.66945	2.35807	1.91189	1.89323
1393152	10		4.01061	3.31963	5.78115	5.2359	5.25796	NA	NA	NA	NA	NA
1396844	10		8.71827	8.98466	10.7771	10.1927	10.3263	NA	2.25143	1.58287	2.0383	1.48584
1401603	10		9.84635	9.84124	11.9498	11.974	12.469	NA	NA	2.62053	2.04308	2.11757
1410864	10		6.93026	6.70347	8.78776	8.75394	8.71353	NA	3.00358	1.87023	1.82207	1.78048
1412788	10		9.64774	9.00571	11.4379	11.2749	11.7108	NA	NA	1.99858	NA	1.89284
1417570	10		6.39842	5.90528	7.48729	8.13464	8.43731	NA	2.65222	1.92975	NA	1.75503
1417875	10		5.06837	4.67583	6.57055	7.02451	7.00015	NA	2.05505	1.89586	NA	1.85924
1422663	10		6.32838	4.94803	7.63876	7.15606	7.57152	NA	NA	NA	NA	NA
1424317	10		7.81361	7.67913	10.4464	10.5875	10.2925	NA	3.17299	2.42823	2.59342	2.75451
1428718	10		7.36659	7.4028	9.2275	8.8444	9.4755	NA	2.03509	2.08811	1.8434	1.46357
1429391	10		4.55445	4.24842	6.64539	5.38334	7.09924	NA	2.60579	NA	2.38243	NA
1429403	10		2.75423	3.53146	5.7525	4.76023	5.24429	NA	4.48346	2.37792	2.90622	NA
1430085	10		1.54286	1.88579	3.63042	3.15237	3.24181	NA	NA	NA	NA	NA
1430471	10		2.00553	2.19335	4.51318	4.42458	4.904	NA	2.70858	NA	NA	NA
1430491	10		11.1691	8.97846	12.2877	11.7076	12.489	NA	NA	NA	NA	NA
1430856	10		13.6193	13.0347	15.5929	14.7648	14.6652	NA	1.3493	NA	1.9294	NA
1431146	10		3.93287	3.84208	7.30837	7.32848	6.88425	NA	2.45635	2.72393	3.04659	3.07291
1431290	10		7.20853	7.28262	9.14581	8.49548	8.79208	NA	3.42292	NA	NA	NA
1431589	10		6.88944	6.31031	8.97186	8.12522	9.31088	NA	2.5093	2.33018	2.00265	NA
1432761	10		12.3252	11.815	13.9771	13.635	13.5596	NA	1.11088	1.19971	1.61096	1.27458
1432838	10		8.29394	7.31481	10.1371	10.3448	9.82316	NA	2.9814	1.55798	1.80903	2.01533
1432856	10		11.6052	10.8376	13.167	12.8284	13.8556	NA	1.50546	2.1743	1.50415	NA
1433962	10		12.0916	12.3681	14.3718	13.9598	13.7152	NA	2.21462	1.60671	2.22251	1.84909
1434220	10		7.52662	7.90536	11.2606	10.2676	9.96418	NA	4.28471	2.36581	3.62886	2.65417
1434458	10		11.3485	11.1089	13.5898	13.5393	12.5129	NA	2.30621	1.14489	2.21054	2.16446
1435261	10		10.2228	8.70763	12.2983	11.4907	11.31	NA	NA	NA	1.94444	NA
1435771	10		6.83657	4.33018	9.35291	8.80911	8.86018	NA	NA	NA	NA	NA
1435779	10		2.1572	3.09845	4.81264	4.74315	4.90552	NA	NA	2.50335	2.57043	NA
1435950	10		3.13876	3.74807	6.19966	5.69845	5.30965	NA	2.90821	2.09335	2.93083	2.51364
1436233	10		9.25202	9.83895	12.4222	11.458	11.2125	NA	1.66773	1.88332	3.06311	2.14605
1436381	10		10.2322	9.61789	11.5763	11.9028	12.0855	NA	2.13583	1.83162	1.32895	1.67301
1436765	10		8.94578	8.4409	10.6997	11.0392	10.8193	NA	1.54345	1.82686	1.72045	2.07425
1437014	10		6.29365	7.40953	9.14225	8.51034	8.44919	NA	3.15995	2.12141	2.73243	2.11405
1437095	10		9.11452	8.07404	11.617	10.3548	11.1615	NA	2.55346	2.01105	2.44419	NA
1437662	10		9.38511	9.8672	11.6715	12.0511	11.2633	NA	NA	1.75558	2.14988	2.54467
1437761	10		3.95924	3.79388	5.69989	5.09147	5.31972	NA	NA	NA	NA	NA
1438178	10		10.6154	11.0753	12.9743	12.6304	12.0761	NA	NA	1.42871	2.32581	1.97648
1438179	10		9.47507	10.0724	12.0094	11.5696	11.0223	NA	NA	1.52006	2.5151	2.05244
1438207	10		3.38676	2.98091	5.63335	4.75179	5.18956	NA	NA	NA	NA	NA
1438771	10		10.0525	9.04402	11.6436	10.6146	11.911	NA	2.3778	1.84046	1.56098	NA
1438971	10		11.4345	11.6869	13.8616	14.0651	13.7265	NA	1.3659	2.19507	2.34074	2.54385
1439783	10		7.5967	7.43118	9.18937	9.30367	9.13408	NA	1.55668	1.52318	1.5774	1.71958
1439965	10		10.5109	10.8853	12.4968	12.7262	12.2048	NA	1.87906	1.68494	1.96032	2.21403
1440386	10		8.36346	7.75459	10.6207	10.0578	10.975	NA	2.62359	2.57909	2.23184	1.70581
1441113	10		8.68392	8.4937	10.3502	10.2358	10.2221	NA	NA	NA	NA	NA
1441683	10		11.5811	12.5132	14.3276	13.5073	14.0261	NA	2.09293	2.39554	2.70613	1.91586
1444546	10		11.3482	10.8505	14.0836	13.8304	13.3514	NA	4.70776	1.97525	2.67489	2.4437
1444915	10		5.98358	5.45584	8.02063	8.09331	8.28769	NA	2.63667	2.30525	2.02574	2.09649
1446087	10		8.36636	8.87459	10.648	10.7857	10.9092	NA	2.69509	2.46461	2.21591	2.34449
1446717	10		6.47572	6.36693	8.82125	8.83761	8.61628	NA	NA	2.04769	2.25721	2.2727
1447290	10		7.10614	6.42264	8.09317	8.50937	8.85044	NA	1.67423	1.67581	NA	NA
1448047	10		4.19709	4.42358	6.98273	5.64306	5.97613	NA	NA	NA	2.74346	NA
1451576	10		16.397	16.3464	18.737	19.1971	18.5782	NA	2.65044	2.14432	2.31507	2.75815
1451939	10		8.50205	9.15963	11.0364	11.026	10.9885	NA	2.51996	2.45014	2.49727	2.50911
1452615	10		2.28483	1.47422	3.52524	3.10666	4.00203	NA	NA	NA	NA	NA
1457733	10		6.96843	7.39947	8.94566	9.54668	9.46636	NA	1.76721	2.4145	2.00584	2.542
1458413	10		5.81419	5.8831	9.65154	8.50695	8.68527	NA	2.25437	2.92414	3.65001	2.68291
1459264	10		6.98389	7.48572	9.31519	9.11999	8.83284	NA	2.39033	1.83762	2.31996	2.12031
1459906	10		5.03242	5.47376	7.62384	7.7265	6.94663	NA	NA	1.66976	2.34163	2.42907
1461440	10		4.59121	5.12243	6.53566	7.29041	7.32381	NA	3.46675	2.21694	NA	2.18263
1463537	10		8.28539	8.58735	10.4064	10.5571	10.4437	NA	NA	2.10384	2.06294	2.29296
1463566	10		10.3007	9.41676	12.1636	12.6115	11.528	NA	NA	NA	NA	2.18928
1463623	10		15.8535	16.1575	18.7419	18.1742	17.3158	NA	2.06802	1.44341	2.85428	2.30279
1465229	10		11.1612	10.7219	12.7198	13.3485	13.3868	NA	NA	2.04132	NA	2.08253
1465572	10		7.67081	7.82503	10.3394	10.2617	9.64346	NA	NA	1.88016	2.57652	2.55819
1465716	10		4.95856	5.19077	7.16203	7.10536	7.18136	NA	1.72011	2.15367	2.18852	2.17362
1467006	10		5.71877	5.7986	8.12964	8.24334	8.63848	NA	4.07574	2.87742	2.32686	2.49281
1467501	10		7.96181	8.09305	10.1798	9.39292	9.90427	NA	1.71747	1.92292	2.18328	1.43512
1468023	10		4.86254	4.76454	7.49965	6.98748	6.449	NA	3.35054	NA	2.53111	2.077
1469189	10		3.53014	2.72346	6.10751	4.93751	5.36372	NA	NA	NA	NA	NA
1469297	10		12.12	12.7827	15.6705	14.8456	15.1143	NA	1.35519	2.91809	3.45718	2.73464
1470416	10		9.63161	9.53125	12.0037	12.3161	11.2918	NA	NA	1.65638	2.33054	2.64197
1472165	10		3.53177	2.14068	5.95612	4.91008	4.83231	NA	NA	NA	2.30977	NA
1475335	10		1.22899	2.86066	4.34455	5.31826	4.89771	NA	6.64003	2.49213	NA	2.91503
1476545	10		11.8814	12.3784	13.6259	14.31	13.8569	NA	NA	1.921	1.69788	2.37154
1477870	10		5.70166	5.37503	7.08172	7.71998	7.9645	NA	2.09306	2.1458	NA	2.03384
147854	10		8.55001	8.56722	10.4109	9.89073	10.357	NA	1.41701	1.77972	1.85351	1.42392
1481572	10		7.96307	9.33941	11.4804	10.3654	10.6696	1.37693	1.75386	2.68534	3.45557	2.36702
1482015	10		4.74527	4.37591	7.34709	7.33392	6.62362	NA	1.80554	1.8275	2.5715	2.59734
256218	10		2.89081	2.50833	4.60901	4.5835	3.81287	NA	NA	NA	NA	NA
283678	10		4.92759	4.88778	7.43899	7.34299	6.72458	NA	NA	NA	2.24915	2.15143
328939	10		5.38597	5.69175	7.56684	7.83828	7.29615	NA	3.41842	1.93148	2.12258	2.50627
360196	10		8.17379	7.49816	11.2548	9.72755	9.90511	NA	NA	1.75101	2.98863	1.68465
441520	10		0.790258	0.978447	2.26509	2.66809	3.35838	NA	NA	NA	NA	NA
466847	10		5.62005	5.59683	7.60678	6.91378	6.87	NA	NA	NA	1.94725	NA
725099	10		4.473	4.41339	6.2341	5.97094	6.08977	NA	NA	NA	NA	NA
772983	10		1.33304	0.692218	4.97134	2.49256	3.35295	NA	NA	NA	NA	NA
783246	10		1.60551	1.44436	3.25929	2.7342	3.17418	NA	NA	NA	NA	NA
891352	10		8.70954	9.26523	11.2416	11.3997	11.064	NA	1.67878	2.32683	2.51421	2.69131
910208	10		3.43323	3.65063	5.47071	5.08345	5.79631	NA	NA	NA	NA	NA
94871	10		7.30846	7.636	9.22626	9.51158	9.10686	NA	1.25833	1.76776	1.88736	2.16577
1030570	11		7.20374	7.61132	6.72242	6.20242	7.11425	NA	NA	NA	NA	NA
1031343	11		8.65229	9.29464	7.926	7.48207	8.5253	NA	NA	NA	NA	NA
1145209	11		7.72436	8.12201	6.78614	6.80341	7.41268	NA	NA	NA	NA	NA
1146624	11		9.50436	9.65738	7.82943	7.91468	8.85581	NA	NA	NA	-1.64221	-1.47894
1151618	11		8.72966	8.92309	7.40795	7.65973	8.02726	NA	NA	NA	NA	NA
1229533	11		8.64924	8.49898	7.99944	6.86092	7.89589	NA	NA	NA	NA	-1.68862
1245050	11		7.14889	7.34421	6.25764	5.92435	7.01317	NA	-2.36102	NA	NA	NA
1348475	11		6.07994	6.17271	4.72967	4.16155	5.77309	NA	NA	NA	NA	NA
1356692	11		11.785	11.9295	11.1143	10.7206	11.555	NA	NA	NA	NA	-1.06627
1356911	11		10.0488	10.1277	9.32263	8.48144	9.41916	NA	NA	NA	NA	-1.54769
1356965	11		11.1496	11.5229	10.1357	9.45319	10.5005	NA	NA	NA	-0.99957	-1.67098
1358032	11		10.1738	10.7513	9.67541	8.92489	10.0608	NA	NA	NA	NA	-1.2081
1358328	11		7.63488	7.4658	6.96378	5.91747	6.95435	NA	NA	NA	NA	-1.63297
1358440	11		9.82075	10.2709	9.41433	8.46614	9.22616	NA	NA	NA	NA	-1.36003
1358735	11		11.2279	11.2322	9.77633	9.3554	10.6251	NA	-1.71336	NA	-1.42243	-1.82556
1359815	11		11.6649	11.6859	11.061	10.4008	11.4479	NA	NA	NA	NA	-1.23899
1359876	11		5.39117	5.79818	4.42856	4.56605	5.42805	NA	NA	NA	NA	NA
1360337	11		7.3783	7.80632	6.85812	6.06172	7.18762	NA	NA	NA	NA	NA
1360821	11		8.2901	8.48701	7.40254	6.93012	7.93896	NA	NA	NA	NA	-1.29732
1361106	11		9.12193	9.11164	7.88287	7.20151	8.28947	NA	NA	NA	-1.21977	-1.8526
1361239	11		9.57715	10.2865	9.09556	8.21465	9.47633	NA	NA	NA	NA	-1.34861
1361532	11		12.0584	12.4068	11.4277	10.7015	11.6308	NA	NA	NA	NA	-1.29361
1362252	11		8.68309	8.96087	7.53111	7.02618	7.76225	NA	NA	NA	-1.13267	-1.629
1362679	11		4.05734	4.07194	2.58891	2.87135	3.27111	NA	NA	NA	NA	NA
1363092	11		9.79271	10.1346	8.77544	8.19408	9.1112	NA	NA	NA	NA	-1.57856
1363521	11		8.57264	9.01087	7.62442	7.49409	8.60291	NA	NA	NA	NA	NA
1363701	11		9.19821	9.02469	8.22918	7.47723	8.6181	NA	NA	NA	NA	-1.69303
1364252	11		8.69311	8.87773	7.90601	7.29738	8.22664	NA	NA	NA	NA	NA
1364304	11		13.4019	13.7045	12.8269	12.4345	13.1942	NA	NA	NA	NA	-0.980209
1364328	11		9.88267	10.1805	9.13475	8.65443	9.76788	NA	NA	NA	NA	-1.19473
1364361	11		10.8151	11.2016	10.1348	9.44879	10.6306	NA	NA	NA	NA	-1.35316
1364488	11		9.68703	9.66377	8.97428	8.11889	9.27416	NA	NA	NA	NA	-1.53786
1365097	11		8.51247	9.00402	7.84323	7.25546	8.14911	NA	NA	NA	NA	-1.21621
1365565	11		10.217	10.4826	9.39873	8.65414	9.84696	NA	NA	NA	NA	-1.53606
1366273	11		8.65943	8.65768	8.00832	7.44129	8.36127	NA	NA	NA	NA	NA
1367076	11		10.388	10.3253	9.6081	8.94346	9.65401	NA	NA	NA	NA	-1.44049
1368088	11		10.3318	10.6182	9.56068	8.68321	10.1465	NA	NA	NA	NA	-1.58225
1369110	11		9.57741	9.47361	8.46519	7.82845	8.70904	NA	NA	NA	-1.07897	-1.7183
1370003	11		10.3657	10.946	9.81039	9.18533	10.4478	NA	-1.37418	NA	NA	NA
1370713	11		11.0905	11.5792	10.328	9.88629	10.7549	NA	NA	NA	NA	-1.15542
1372284	11		9.08941	9.60977	8.26411	7.78712	8.62591	NA	NA	NA	NA	-1.28742
1372578	11		9.36253	9.92755	8.77978	8.26529	8.82943	NA	NA	NA	NA	-1.0497
1373716	11		7.10574	7.66224	6.57371	5.79384	6.82366	NA	NA	NA	NA	NA
1373803	11		9.33756	9.8149	8.45527	7.73647	8.82514	NA	NA	NA	NA	-1.55719
1374221	11		10.079	10.1087	9.5339	8.47602	9.54913	NA	NA	NA	NA	-1.58708
1375253	11		9.96934	10.0598	9.08207	8.02856	9.38607	NA	NA	NA	NA	-1.82057
1375680	11		6.98243	7.22313	5.67589	5.58617	6.8021	NA	NA	NA	NA	-1.37861
1376998	11		9.41706	9.77237	8.86119	7.84304	9.20539	NA	NA	NA	NA	-1.54366
1377067	11		8.16681	8.52505	7.48791	7.01664	8.23079	NA	NA	NA	NA	NA
1377961	11		6.78997	6.82134	5.67305	5.65162	6.18024	NA	NA	NA	NA	NA
1378357	11		8.49476	8.95225	8.04047	7.29978	8.1475	NA	NA	NA	NA	-1.16406
1378824	11		9.3701	9.48862	8.71065	7.89274	9.06573	NA	NA	NA	NA	-1.43798
1379750	11		11.4659	11.7992	11.0626	10.2709	11.3316	NA	NA	NA	NA	-1.14649
1380708	11		10.3869	10.9463	9.59588	8.98044	10.4134	NA	NA	NA	NA	-1.35371
1381440	11		8.23341	8.22612	7.1529	6.73094	8.20241	NA	NA	NA	NA	-1.48302
1382487	11		9.40457	9.42992	8.36137	7.54695	9.23603	NA	NA	NA	NA	-1.78046
1382633	11		9.52584	9.19376	8.33756	7.81902	9.05789	NA	NA	NA	NA	NA
1382698	11		9.3315	9.78495	8.79616	7.94816	9.01823	NA	NA	NA	NA	-1.31917
1382700	11		9.76554	10.0022	8.86947	8.6788	9.13105	NA	NA	NA	-0.884015	-1.05545
1382871	11		9.30693	9.55439	8.46699	8.15758	9.02396	NA	NA	NA	NA	-1.13217
1383227	11		12.6069	12.7987	11.9507	11.3958	12.1808	NA	NA	NA	-0.649846	-1.19807
1383251	11		9.88288	10.1135	8.90025	8.6964	9.45281	NA	NA	NA	NA	-1.12199
1383607	11		10.3909	10.6324	9.55773	8.83141	10.0224	NA	NA	NA	NA	-1.52557
1384363	11		9.97956	9.78527	8.59735	7.90358	9.27489	NA	NA	NA	-1.27009	-2.02867
1384678	11		7.43384	7.37686	6.27661	5.60359	6.65696	NA	-1.31504	NA	NA	-1.74711
1384808	11		10.0022	10.4314	9.31212	8.40891	9.61441	NA	NA	NA	NA	-1.57918
1386769	11		9.8961	10.3992	9.2137	8.62754	9.65868	NA	NA	NA	NA	-1.21797
1386809	11		10.3859	10.5473	9.29901	9.08066	9.98455	NA	-1.29621	NA	NA	-1.27531
1386892	11		10.7204	10.621	9.57965	9.03111	10.1991	NA	NA	NA	-1.12945	-1.67587
1387675	11		9.56693	10.0729	8.90578	8.31274	9.42243	NA	-0.928422	NA	NA	-1.20129
1388598	11		11.6374	11.4349	10.5447	9.72803	10.7618	NA	NA	NA	-1.08813	-1.88528
1388599	11		9.69264	10.32	9.14993	8.55843	9.69641	NA	NA	NA	NA	-1.11625
1390255	11		10.7491	11.0622	10.1497	9.60711	10.4581	NA	NA	NA	NA	-1.10758
1390732	11		8.85002	9.23339	7.93992	7.83189	8.71103	NA	NA	NA	NA	NA
1391087	11		12.4165	12.5997	11.5114	10.9403	11.9315	NA	NA	NA	-0.897404	-1.45442
1391215	11		9.68658	9.78866	9.1455	8.27021	9.31813	NA	NA	NA	NA	-1.35495
1396562	11		9.76263	10.2247	8.91256	8.21396	9.40887	NA	NA	NA	NA	-1.5301
1396690	11		10.984	11.4217	9.92175	9.61714	10.4175	NA	NA	NA	-1.05387	-1.33008
1397057	11		7.19649	7.3119	5.59982	5.22635	6.65126	NA	NA	NA	-1.5304	-1.82788
1397242	11		12.2399	12.8296	11.5955	11.1435	11.847	NA	NA	NA	NA	NA
1399832	11		10.3351	10.5677	9.64771	8.66038	9.92245	NA	NA	NA	NA	-1.62998
1399915	11		9.45653	9.64575	8.83448	7.80377	9.12247	NA	NA	NA	NA	-1.58568
1401648	11		8.31475	8.84457	7.67503	6.73243	8.59618	NA	NA	NA	NA	NA
1402874	11		8.64185	8.93462	8.11175	7.41227	8.41451	NA	NA	NA	NA	NA
1403187	11		8.71836	9.29497	8.09277	7.47913	8.77795	NA	NA	NA	NA	-1.1391
1403824	11		7.83224	8.21865	7.12641	6.43019	7.43126	NA	NA	NA	NA	-1.29642
1405318	11		8.5524	8.76774	7.93716	7.20233	8.21317	NA	NA	NA	NA	-1.23058
1405566	11		10.4492	10.6221	9.73217	8.97335	9.92139	NA	NA	NA	NA	-1.44327
1407491	11		9.41653	9.68349	8.83996	7.99501	9.20505	NA	NA	NA	NA	-1.37737
1407565	11		10.3073	10.485	9.24749	8.62515	9.89496	NA	NA	NA	NA	-1.66024
1408118	11		4.99173	4.90644	3.34008	3.1481	4.25423	NA	NA	NA	NA	NA
1408512	11		9.52894	9.81843	8.58547	8.0938	9.51837	NA	NA	NA	NA	-1.37741
1410918	11		11.7163	12.2729	11.3407	10.5349	11.454	NA	NA	NA	NA	-1.17754
1412728	11		9.59905	9.34114	8.52657	7.63211	8.84225	NA	NA	NA	-1.05787	-1.94318
1412919	11		10.5681	10.8537	9.86487	8.93598	10.2544	NA	NA	NA	NA	-1.55495
1413366	11		8.18633	8.54567	7.28441	6.91878	8.21904	NA	NA	NA	NA	-1.21613
1413983	11		8.99052	8.91727	8.02534	7.71333	8.49743	NA	NA	NA	NA	NA
1414665	11		8.04506	8.57294	6.54239	6.38602	7.51687	NA	NA	NA	-1.49887	-1.56294
1415450	11		11.828	11.9328	10.9056	10.5976	11.5807	NA	NA	NA	-0.914887	-1.20819
1416244	11		10.2907	10.4421	9.47384	8.57719	9.62104	NA	NA	NA	NA	-1.58918
1416311	11		10.2756	10.885	9.48	9.27991	9.93666	NA	-2.16565	NA	NA	NA
1416437	11		5.05844	5.72612	4.65741	3.73414	5.49302	NA	NA	NA	NA	NA
1416967	11		10.2759	10.3355	9.62765	9.11479	9.94007	NA	NA	NA	NA	-1.13327
1417210	11		10.1543	10.1242	9.14891	8.76142	9.74941	NA	NA	NA	-1.0205	-1.40582
1417391	11		9.22803	9.32679	8.1995	7.55184	8.87087	NA	NA	NA	NA	-1.61301
1419066	11		9.33871	9.74744	8.6231	8.02345	8.85062	NA	NA	NA	NA	-1.27132
1419963	11		10.4432	10.7262	9.67861	9.56067	10.2009	NA	NA	NA	NA	NA
1419965	11		9.39679	9.24832	8.16725	7.79298	8.81853	NA	NA	NA	NA	-1.49046
1420464	11		5.42037	6.02609	4.82187	3.97744	4.69724	NA	NA	NA	NA	NA
1420552	11		8.79082	9.12335	7.62224	7.86442	8.01693	NA	-1.24596	NA	-1.14618	NA
1421463	11		7.81969	8.14394	7.10755	6.40585	7.86816	NA	NA	NA	NA	-1.4139
1421830	11		12.1009	12.2295	11.3995	10.7089	11.2818	NA	NA	NA	NA	-1.35159
1425364	11		7.4104	8.39786	6.4683	6.33655	7.24516	NA	NA	NA	NA	NA
1425653	11		4.30869	3.04005	1.61278	1.96982	3.86281	NA	NA	NA	NA	NA
1426209	11		11.5834	11.6182	10.9157	10.3049	11.0406	NA	NA	NA	NA	-1.27056
1428872	11		10.2887	11.0886	9.78022	9.30513	9.95975	NA	NA	NA	NA	NA
1429678	11		11.6561	11.8385	10.9482	10.3876	11.1915	NA	NA	NA	-0.704961	-1.26148
1429697	11		12.0546	12.2008	11.5063	10.753	11.5153	NA	NA	NA	NA	-1.29003
1429757	11		10.8523	11.0323	9.7437	9.36984	10.4941	NA	NA	NA	-1.0786	-1.43133
1430262	11		11.3595	11.2357	10.7269	10.0004	10.9491	NA	NA	NA	NA	-1.34102
1430283	11		6.24936	7.20277	6.19064	5.08439	5.93856	NA	NA	NA	NA	NA
1430469	11		10.861	11.1946	10.2423	9.69656	10.7521	NA	NA	NA	NA	-1.11003
1430634	11		9.76782	10.0418	9.10696	8.16686	9.58361	NA	NA	NA	NA	-1.54208
1430963	11		10.7477	10.8399	9.76644	9.52189	10.4388	NA	NA	NA	NA	-1.20433
1431118	11		7.79417	7.86649	6.89714	6.38406	7.41285	NA	NA	NA	NA	-1.42231
1431675	11		11.1802	11.483	10.6784	9.61357	10.8143	NA	NA	NA	NA	-1.5414
1431695	11		9.80333	10.0001	8.88349	8.30982	8.91184	NA	NA	NA	NA	-1.42473
1431791	11		10.2409	10.7228	9.84772	8.98905	9.88461	NA	NA	NA	NA	-1.20164
1431835	11		8.23575	8.2998	6.98454	7.01179	7.87757	NA	NA	NA	NA	NA
1432505	11		6.81978	6.46956	5.66644	4.6417	6.6066	NA	NA	NA	NA	-2.00848
1432596	11		10.4229	10.5101	9.63576	9.10564	9.91502	NA	NA	NA	NA	-1.24762
1432941	11		11.3106	11.3047	10.5873	9.7548	10.5909	NA	NA	NA	NA	-1.53074
1433030	11		10.2058	10.2002	9.02114	8.51384	9.56793	NA	-1.02728	NA	-1.17273	-1.66809
1433037	11		10.2238	10.7347	9.56519	9.10196	10.0245	NA	NA	NA	NA	-1.11612
1433118	11		11.6712	12.2573	10.9994	10.4668	11.4928	NA	NA	NA	NA	-1.18253
1433199	11		10.0431	10.2673	9.33152	8.70512	9.74886	NA	NA	NA	NA	-1.33757
1433220	11		10.4217	10.7036	9.86291	8.74776	10.1298	NA	NA	NA	NA	-1.61308
1433525	11		9.30445	9.79188	8.59461	8.0966	9.14659	NA	NA	NA	NA	-1.16985
1433580	11		11.5265	11.5158	10.5832	9.79848	10.7748	NA	NA	NA	-0.944262	-1.71451
1433893	11		8.95451	8.95805	7.71337	7.401	8.7685	NA	-1.29435	NA	NA	-1.52073
1434021	11		5.73129	6.03201	4.96141	4.26526	6.11249	NA	NA	NA	NA	NA
1434027	11		10.2532	10.7699	9.84828	9.14701	9.78018	NA	NA	NA	NA	-1.07333
1434066	11		11.4499	11.6316	10.7023	10.011	11.3179	NA	NA	NA	NA	-1.40932
1434081	11		10.8529	11.133	10.2422	9.73104	10.7456	NA	NA	NA	NA	NA
1434205	11		11.5711	11.6306	10.7168	9.98751	10.9712	NA	NA	NA	NA	-1.56302
1434665	11		9.97623	10.461	9.4118	8.58707	9.93699	NA	NA	NA	NA	-1.286
1434940	11		12.2855	12.7251	11.7992	10.952	11.6923	NA	NA	NA	NA	-1.31668
1434944	11		10.8054	10.9748	10.3387	9.49049	10.4881	NA	1.01734	NA	NA	-1.31947
1435758	11		10.5558	10.578	9.57491	9.23667	9.79354	NA	NA	NA	NA	-1.27116
1435977	11		12.18	12.7005	11.7073	11.0594	11.8906	NA	NA	NA	NA	-1.12865
1436215	11		8.79506	9.06928	7.99326	7.0292	8.13709	NA	NA	NA	NA	-1.69058
1436322	11		9.83302	10.7167	9.28496	8.54987	10.0939	NA	NA	NA	NA	NA
1437089	11		4.88295	5.2234	4.22116	3.40892	4.48366	NA	NA	NA	NA	NA
1437132	11		6.76627	7.03225	4.83334	5.30275	5.85072	NA	NA	NA	-1.86579	NA
1437179	11		10.409	10.8333	9.90269	8.98273	9.56673	NA	NA	NA	NA	-1.41324
1437280	11		13.6345	13.7057	12.7824	12.2303	12.935	NA	NA	NA	NA	-1.43024
1437282	11		11.7597	11.7292	11.1453	10.2951	11.4897	NA	NA	NA	NA	-1.44485
1437580	11		4.30424	4.4695	1.3636	2.93639	3.34984	NA	NA	NA	NA	NA
1438032	11		8.55138	8.49535	7.71845	6.98433	7.85968	NA	NA	NA	NA	-1.48887
1438226	11		10.6252	10.9944	10.1669	9.41736	10.501	NA	NA	NA	NA	-1.19583
1438515	11		12.6333	12.718	12.0276	10.9496	12.201	NA	NA	NA	NA	-1.68313
1438628	11		8.76647	8.99221	8.25746	7.47858	8.20176	NA	NA	NA	NA	-1.25969
1438673	11		10.0811	10.2276	9.32429	8.43438	9.15826	NA	NA	NA	NA	-1.61252
1438802	11		11.241	11.318	10.5288	9.79697	10.8129	NA	NA	NA	NA	-1.42671
1438985	11		10.6405	10.5356	9.67762	9.00953	9.95961	NA	NA	NA	NA	-1.59331
1439695	11		11.6618	11.8061	10.3104	9.78781	10.5888	NA	-1.41156	-1.04724	-1.32466	-1.8309
1439793	11		10.3302	10.5652	9.43564	8.92862	9.58134	NA	NA	NA	NA	-1.34116
1439922	11		9.85883	10.4743	8.79438	8.47959	9.6704	NA	NA	NA	NA	NA
1440000	11		10.3719	10.1308	9.71256	8.49314	9.62714	NA	NA	NA	NA	-1.85151
1441061	11		12.4318	12.3643	11.3498	10.6404	11.7289	NA	NA	NA	NA	-1.70631
1441146	11		10.9738	11.4289	10.0824	9.42861	10.1254	NA	NA	NA	NA	-1.47461
1441272	11		8.48383	8.68356	7.72602	7.14568	8.20633	NA	NA	NA	NA	-1.30234
1442045	11		9.75368	9.60315	9.13563	8.22906	9.30552	NA	NA	NA	NA	-1.47403
1442807	11		10.3549	10.6148	9.85687	9.11902	10.2029	NA	NA	NA	NA	-1.21738
1444191	11		9.19315	9.70131	8.49845	8.07676	8.94353	NA	NA	NA	NA	-1.11168
1444230	11		9.98987	10.0432	9.47393	8.35499	9.51491	NA	NA	NA	NA	-1.63925
1444280	11		9.8617	10.4103	9.30403	8.54574	9.20277	NA	NA	NA	NA	NA
1444523	11		9.40049	9.69258	8.57445	8.00399	8.81775	NA	NA	NA	NA	-1.36209
1444596	11		8.83889	9.24381	7.80394	7.28164	8.40689	NA	-1.20968	NA	-1.02566	-1.52661
1445190	11		10.5195	10.512	9.60797	8.7579	9.74175	NA	NA	NA	NA	-1.65078
1445546	11		10.939	11.0113	10.1235	9.6657	10.3512	NA	-1.20979	NA	NA	-1.2135
1445560	11		4.64432	3.8824	2.66712	1.80488	3.79311	NA	NA	NA	NA	NA
1446003	11		8.31025	8.23328	7.51173	6.38425	7.55916	NA	NA	NA	NA	-1.88812
1446979	11		9.89565	10.0372	9.13081	8.69741	9.38785	NA	NA	NA	NA	-1.13858
1447272	11		9.61846	10.0684	9.04396	8.23803	9.45581	NA	NA	NA	NA	-1.34501
1447987	11		10.8478	11.2335	10.218	9.36831	10.6657	NA	NA	NA	NA	-1.45446
1448687	11		9.60413	9.38982	8.48374	8.24826	9.01002	NA	NA	NA	NA	-1.36111
1448944	11		4.03268	4.66139	1.17757	2.49179	4.3827	NA	NA	NA	NA	NA
1449702	11		8.32243	8.90611	7.50051	7.24887	8.35188	NA	NA	NA	NA	NA
1449768	11		10.8278	10.8668	9.74715	9.26923	10.3269	NA	NA	NA	-1.07332	-1.54939
1449820	11		10.4678	10.6507	9.13181	8.68335	9.36412	NA	NA	-1.08757	-1.32169	-1.72954
1450133	11		11.5464	11.3888	10.5286	9.74377	10.7892	NA	NA	NA	-1.01427	-1.77189
1450887	11		8.41393	8.52341	6.9981	7.12281	7.77447	NA	NA	NA	-1.36862	-1.22248
1451538	11		9.33533	9.86807	8.86486	8.08066	9.00342	NA	NA	NA	NA	-1.19369
1451638	11		10.9804	10.8574	10.2027	9.40041	10.4972	NA	NA	NA	NA	-1.56893
1451710	11		10.2675	11.1372	9.58916	9.03963	9.83773	NA	-1.13909	NA	NA	-1.18432
1454290	11		10.0392	10.0898	9.17918	8.59275	9.74088	NA	NA	NA	-0.854052	-1.41894
1456093	11		9.83791	10.2527	9.23914	8.58906	9.93691	NA	NA	NA	NA	-1.24976
1456303	11		10.6598	10.7705	9.92658	9.43642	10.485	NA	NA	NA	NA	-1.22811
1456652	11		10.6606	11.0848	9.61784	9.53467	10.1158	NA	-1.69779	NA	NA	NA
1458285	11		8.29542	8.38269	7.31425	7.10019	7.60491	NA	NA	NA	NA	-1.15659
1459380	11		11.2556	11.4824	10.3907	9.78599	10.6718	NA	NA	NA	-0.845417	-1.44994
1459575	11		9.84594	10.1135	9.18123	8.48927	9.45737	NA	NA	NA	NA	-1.33208
1461052	11		8.33003	7.94653	7.58253	6.43256	7.96631	NA	NA	NA	NA	-1.86626
1461502	11		5.1101	5.74035	4.61763	4.01948	5.00099	NA	NA	NA	NA	NA
1462184	11		3.73337	4.20475	2.06861	2.09695	3.86881	NA	NA	NA	NA	NA
1463032	11		6.4395	6.57825	5.55007	5.16557	5.86906	NA	NA	NA	NA	NA
1463148	11		11.9875	11.7745	11.1019	10.1414	11.2926	NA	NA	NA	NA	-1.81624
1465324	11		3.99249	4.00868	3.10981	2.3165	3.73893	NA	NA	NA	NA	NA
1465743	11		10.0516	10.3388	9.26149	8.96548	9.69587	NA	NA	NA	NA	-1.02133
1466113	11		10.794	10.8174	9.61133	9.29025	10.4414	NA	-2.27782	NA	NA	-1.44872
1466974	11		6.69083	6.84627	5.44772	5.0479	6.18048	NA	NA	NA	NA	-1.61529
1467396	11		9.42318	9.28899	8.78213	7.9679	8.99256	NA	NA	NA	NA	-1.44981
1467930	11		6.11561	6.41245	5.12608	4.80406	5.62853	NA	NA	NA	NA	NA
1467972	11		9.4252	10.1565	8.75198	8.15162	9.48951	NA	NA	NA	NA	-1.20114
1468633	11		4.47693	4.86822	3.99728	3.54383	4.59374	NA	NA	NA	NA	NA
1468829	11		8.5682	8.63737	7.21928	7.50872	8.09638	NA	-1.13967	NA	-1.32774	NA
1469213	11		9.17221	9.69973	7.7336	7.75135	8.58892	NA	NA	NA	-1.43035	-1.40174
1469353	11		6.03533	6.0265	4.2637	4.55027	5.41691	NA	NA	NA	NA	NA
1470113	11		5.87635	6.41664	5.21275	4.93447	5.76018	NA	NA	NA	NA	NA
1470452	11		10.7445	11.2117	10.0685	9.4248	10.1634	NA	NA	NA	NA	-1.25776
1470725	11		7.10324	7.35839	6.48927	5.75811	6.86604	NA	NA	NA	NA	-1.32743
1472108	11		7.72503	8.49754	7.45105	6.39664	7.43653	NA	NA	NA	NA	NA
1472225	11		7.98701	7.92764	6.84013	5.91776	7.08119	NA	NA	NA	NA	-1.85946
1473178	11		10.0159	9.95978	8.50114	7.90576	8.86701	NA	NA	-1.11849	-1.49543	-2.00567
1473776	11		5.70627	6.15258	5.02438	4.27649	5.30867	NA	NA	NA	NA	NA
1474016	11		5.42849	5.77626	4.61682	4.30938	4.67777	NA	NA	NA	NA	NA
1475502	11		10.9	10.6982	10.0262	8.96659	10.1845	NA	NA	NA	NA	-1.90704
1475794	11		8.72504	9.37788	7.96639	7.46434	8.42305	NA	NA	NA	NA	-1.23899
1475861	11		9.89252	10.4148	9.37123	8.37716	10.0585	NA	NA	NA	NA	-1.44367
1476230	11		7.8357	7.99479	7.10449	6.7207	7.38428	NA	NA	NA	NA	-1.07288
1476888	11		8.82607	8.742	7.99901	7.11369	8.687	NA	NA	NA	NA	-1.67952
1476909	11		9.16589	9.30862	8.53246	7.45668	8.82314	NA	NA	NA	NA	-1.68964
1477060	11		9.57964	9.70663	8.39905	8.183	8.87749	NA	-1.43967	NA	-1.16627	-1.35467
1477274	11		10.0579	10.9014	9.51494	8.78495	10.2488	NA	NA	NA	NA	NA
1478166	11		10.6999	11.3333	10.0363	9.41337	10.523	NA	NA	NA	NA	-1.26438
1478663	11		12.2474	12.0918	11.0753	10.5769	11.6478	NA	NA	NA	-1.15901	-1.63591
1478803	11		8.77893	8.95024	7.22566	7.2307	8.56081	NA	NA	NA	NA	NA
1479701	11		8.8151	9.32804	8.35859	7.58594	8.18011	NA	NA	NA	NA	-1.17452
1480977	11		6.74013	6.75661	5.81927	5.27246	6.04575	NA	NA	NA	NA	-1.44153
1481498	11		7.46584	8.0899	6.55484	6.01542	7.13466	NA	NA	NA	NA	-1.3111
1481692	11		4.53116	4.51203	3.98394	3.01719	4.2288	NA	NA	NA	NA	NA
1481971	11		12.2305	12.2362	11.1048	10.4976	11.7641	NA	-1.81289	NA	NA	-1.66961
1481973	11		11.7273	12.2288	10.9385	10.6396	11.4111	NA	-1.06813	NA	NA	-1.06226
149035	11		6.92323	6.89542	5.93444	4.96055	6.2632	NA	NA	NA	NA	-1.87746
1498317	11		9.52097	10.1054	8.74474	8.4347	9.34953	NA	NA	NA	NA	-1.02988
1498418	11		10.3121	10.7454	9.65025	9.19646	9.83348	NA	NA	NA	NA	-1.09156
1516588	11		12.704	12.6749	11.7084	10.813	11.9863	NA	-1.28744	NA	NA	-1.85613
1518230	11		10.1307	10.228	9.32382	8.77423	9.77989	NA	NA	NA	NA	-1.3365
1528785	11		9.47278	9.49616	8.44062	7.90846	8.64385	NA	NA	NA	NA	-1.5235
205815	11		8.44938	8.77016	7.29392	6.84457	7.8538	NA	NA	NA	NA	-1.45081
208016	11		7.11352	6.99907	6.31212	5.59285	6.54465	NA	NA	NA	NA	NA
217075	11		9.01618	9.3822	8.22744	7.51589	8.6826	NA	NA	NA	NA	-1.40274
263209	11		9.32235	9.60242	8.12378	7.835	9.30667	NA	NA	NA	NA	NA
268343	11		7.8061	7.87816	6.63085	6.29987	6.92855	NA	NA	NA	NA	-1.4744
315014	11		8.43057	8.83738	7.87681	7.092	8.41996	NA	NA	NA	NA	-1.30874
335485	11		2.99392	3.00568	1.34738	0.958858	3.27992	NA	NA	NA	NA	NA
342690	11		5.40317	5.88158	4.87216	4.20745	5.10991	NA	NA	NA	NA	NA
392411	11		2.77904	3.60658	2.44621	2.30339	3.34187	NA	NA	NA	NA	NA
501555	11		9.65366	9.83212	8.44997	8.4188	9.13232	NA	NA	NA	NA	NA
521108	11		9.21703	9.08215	8.12047	7.4263	8.4702	NA	NA	NA	NA	-1.67889
60265	11		4.26349	3.70626	1.94085	2.30339	3.61145	NA	NA	NA	NA	NA
753167	11		3.05873	3.14405	1.87391	1.22594	3.15369	NA	NA	NA	NA	NA
758298	11		7.28028	7.748	6.59341	5.60145	6.94785	NA	NA	NA	NA	NA
765430	11		9.41181	9.62623	8.51501	7.87614	8.89556	NA	NA	NA	NA	-1.50223
765523	11		8.72725	9.04028	7.77349	7.06404	8.26629	NA	NA	NA	NA	-1.56388
767158	11		3.89034	4.79457	3.60872	3.11468	3.45061	NA	NA	NA	NA	NA
796317	11		3.72549	3.29928	2.45021	1.62879	3.42099	NA	NA	NA	NA	NA
839440	11		7.71126	8.27316	6.91704	6.70981	7.964	NA	NA	NA	NA	NA
849996	11		8.7571	8.74901	7.54811	7.29277	8.57202	NA	NA	NA	NA	NA
888963	11		10.309	10.7823	9.87368	9.15932	10.1586	NA	NA	NA	NA	-1.13879
908727	11		7.5345	7.95224	7.02431	5.99815	6.94962	NA	NA	NA	NA	NA
949919	11		11.1583	11.4209	10.4179	9.94076	10.6551	NA	NA	NA	NA	-1.2033
964801	11		10.1475	10.1915	9.24476	8.87296	9.79474	NA	NA	NA	NA	-1.25305
1345039	12		7.44649	5.81242	7.34554	7.32713	5.64218	NA	-3.27819	NA	NA	NA
1354355	12		5.07043	3.47847	5.69845	5.1652	3.48255	NA	NA	NA	NA	NA
1357106	12		15.7838	13.3401	15.9269	16.4123	14.2997	-2.45639	-2.33667	-1.51312	NA	NA
1357785	12		6.799	5.09591	6.94729	6.81256	5.12863	NA	-2.59185	NA	NA	NA
1358138	12		12.3268	9.69751	11.661	12.5789	11.4609	-2.55544	NA	NA	NA	NA
1363805	12		6.87935	3.65203	6.28871	6.81185	5.52447	-3.13702	-1.52681	NA	NA	NA
1367181	12		14.3592	11.8775	13.7142	14.9049	12.4535	-2.40461	-1.39161	-1.87295	NA	NA
1367319	12		4.91501	3.04321	4.80674	5.52083	3.94076	NA	NA	NA	NA	NA
1367667	12		14.2878	12.025	14.2264	14.9423	13.6315	-2.21117	NA	NA	NA	NA
1368301	12		7.38495	3.32009	6.40276	7.05319	5.30576	-3.78185	-2.69517	-2.00307	NA	NA
1369239	12		8.22412	5.28919	8.0305	7.95993	5.80107	-2.92352	-1.98083	-2.434	NA	NA
1370589	12		10.3883	8.47887	10.0972	10.9648	9.25928	-1.88253	NA	NA	NA	NA
1371414	12	yes	15.5592	12.795	15.3896	15.3997	14.6445	-2.74043	-3.28638	NA	NA	NA
1374005	12		15.8194	13.6255	15.1511	15.8769	14.497	-2.03854	-2.21569	NA	NA	NA
1375938	12		6.28155	4.04569	6.29092	5.75653	4.9719	NA	-3.63567	NA	NA	NA
1377189	12		9.04002	6.24794	8.17461	9.2864	8.23281	-2.38656	NA	NA	NA	NA
1378997	12		3.36548	1.76074	3.83869	3.91205	1.75037	NA	NA	NA	NA	NA
1379428	12		5.77912	3.53782	5.56245	6.01757	3.09754	NA	-3.40369	NA	NA	NA
1379582	12		4.35391	2.07964	3.65748	4.48495	2.56941	NA	-4.2867	NA	NA	NA
1392304	12		15.0162	12.4176	14.6446	14.7698	13.6341	-2.59335	-1.38764	NA	NA	NA
1405800	12		12.4286	10.251	12.0849	12.7848	11.3459	-2.12852	NA	NA	NA	NA
1409615	12	yes	14.4683	13.0669	14.8419	15.8965	13.7261	-1.38079	-1.23395	NA	NA	1.43066
1412875	12		11.4851	9.05192	11.2011	11.784	10.4947	-2.38348	NA	NA	NA	NA
1419599	12		12.4849	10.3666	12.2346	13.2555	11.4114	-2.10314	-1.08863	-1.06277	NA	NA
1425156	12		2.82078	0.517256	2.07571	4.11375	1.97879	NA	NA	NA	NA	NA
1427221	12		5.7364	3.43074	6.16572	6.3956	4.50734	-2.19772	NA	NA	NA	NA
1427431	12		16.5902	13.4475	15.9693	16.3198	14.2623	-2.87104	NA	-2.2568	NA	NA
1430150	12		14.5319	13.0459	14.5674	15.1925	13.5951	-1.46774	NA	NA	NA	NA
1430566	12		13.4996	10.7997	12.8264	13.4138	11.8366	-2.65037	NA	-1.62985	NA	NA
1431327	12		10.9788	7.96343	10.0121	11.1673	8.57016	-2.70912	-1.93483	-2.28068	NA	NA
1431631	12		11.67	9.83085	11.2591	12.093	10.3736	-1.80489	NA	-1.29536	NA	NA
1431825	12		10.1843	8.03831	9.26359	10.5382	8.77153	-1.99026	-2.39355	NA	NA	NA
1432237	12		12.1131	9.66214	11.2102	11.7183	9.66113	-2.29966	NA	-2.37405	NA	NA
1432987	12		14.7646	12.5173	14.6986	15.0896	13.1543	-2.06497	-2.53237	NA	NA	NA
1433233	12		14.7979	12.523	14.7221	15.3646	14.2328	-2.21759	-1.04676	NA	NA	NA
1433245	12		12.5453	10.7472	12.5693	12.6627	11.5648	-1.77122	NA	NA	NA	NA
1433612	12		11.6227	7.97056	10.2089	12.718	10.2243	-3.36835	-3.51494	NA	NA	NA
1434221	12		7.2379	5.31893	7.37722	7.88806	6.74238	-1.91046	NA	NA	NA	NA
1435991	12		13.0132	11.1674	12.4871	13.2062	11.7398	-1.80808	-2.24193	-1.24663	NA	NA
1437698	12		10.1988	7.93365	9.86222	11.1198	9.44627	-2.13431	NA	NA	NA	NA
1438681	12		9.64947	7.83282	9.03003	10.6673	8.94403	-1.75893	NA	NA	NA	NA
1438970	12		10.9276	9.2775	10.2087	12.1938	10.1528	NA	-3.40235	NA	NA	NA
1439244	12		14.9765	12.7053	14.2638	15.1283	13.791	-2.24631	-1.03346	-1.1697	NA	NA
1439747	12	yes	12.9957	11.0806	12.5162	14.7317	10.0094	NA	NA	NA	NA	NA
1439799	12		15.2694	13.3509	14.9039	16.054	14.4183	-1.83313	-1.44859	NA	NA	NA
1440586	12		8.60007	7.21911	9.2594	9.81759	7.2312	NA	1.90322	NA	NA	NA
1440889	12		12.9929	11.4029	12.8639	14.1815	12.2939	-1.5059	NA	NA	NA	NA
1443364	12		12.8004	10.8501	13.3041	13.1698	12.1563	-1.9618	NA	NA	NA	NA
1448657	12		13.6668	12.0131	13.9197	14.2858	12.9653	-1.64217	NA	NA	NA	NA
1452716	12		11.3178	9.52774	11.0429	11.6625	10.4941	-1.76837	NA	NA	NA	NA
1462483	12		2.98712	1.22658	2.81071	2.66656	0.449482	NA	NA	NA	NA	NA
1463997	12		8.53398	5.41335	5.77278	9.95477	5.84094	NA	NA	NA	NA	NA
1464109	12		12.9426	9.72969	12.409	12.4668	10.8922	-3.06389	NA	-2.02378	NA	NA
1467057	12		12.5989	11.0204	12.6074	12.9761	11.4234	-1.56592	NA	-1.18708	NA	NA
1467208	12		13.1513	10.1938	13.0593	13.4573	11.1771	-2.85269	-2.12152	-1.94286	NA	NA
1467429	12		9.04161	7.41081	8.83285	10.4396	8.56218	-1.59647	NA	NA	NA	1.43764
1467645	12		14.2075	11.5762	13.6162	14.8507	13.8064	-2.40329	NA	NA	NA	NA
1469390	12		10.4819	7.8504	9.48082	10.4753	8.79526	-2.51751	NA	-1.63067	NA	NA
1469629	12		14.9493	12.9482	15.0996	15.5893	13.4749	-1.8337	NA	-1.44874	NA	NA
1470034	12		5.79934	3.59289	5.69752	5.44101	4.03469	NA	-2.89808	NA	NA	NA
1471500	12	yes	16.7911	14.5	14.8975	18.5642	15.4106	NA	NA	NA	NA	NA
1471512	12	yes	16.715	14.0042	15.0985	18.5612	15.2865	NA	NA	NA	NA	NA
1473093	12		9.66699	7.84358	9.54191	10.8716	9.20742	-1.75418	NA	NA	NA	NA
17715	12		12.5089	10.8566	13.0835	13.3464	11.7287	-1.61455	NA	NA	NA	NA
458445	12		10.5315	8.53513	10.3373	10.8157	9.91373	-1.95847	NA	NA	NA	NA
525387	12		15.9966	13.5533	15.4142	16.1553	12.0598	NA	NA	NA	NA	NA
667066	12		9.5926	7.93451	9.57477	10.7326	8.19377	-1.64309	NA	-1.31565	NA	NA
902896	12		11.8686	9.43604	11.5735	12.7019	10.0385	-2.39697	-1.65805	-1.81986	NA	NA
932114	12		6.94916	4.50844	6.89609	6.81419	5.50955	-2.39343	-1.81435	NA	NA	NA
995372	12		10.2328	7.77165	8.96834	11.148	9.33175	-2.37748	NA	NA	NA	NA
1004357	13		11.0474	12.0497	10.7167	10.015	10.2687	NA	NA	NA	NA	NA
1013719	13		4.85498	5.65778	3.92807	2.79405	3.22342	NA	NA	NA	NA	NA
1047383	13		10.7413	11.7228	9.95051	9.88424	9.2944	NA	NA	-1.43859	NA	NA
1052139	13		4.84266	5.09552	4.18345	3.98145	3.04834	NA	NA	NA	NA	NA
1120343	13		4.18841	5.03745	3.96766	3.25064	2.10382	NA	NA	NA	NA	NA
1201832	13		5.79493	7.16482	5.9034	5.26432	5.64519	1.35759	NA	NA	NA	NA
1292875	13		7.94337	9.89098	8.01626	6.8882	7.58037	1.94714	NA	NA	NA	NA
1295192	13		9.11957	11.1007	9.05362	8.72172	8.26962	1.98685	NA	NA	NA	NA
131752	13		7.77073	9.0961	8.36952	7.33165	7.12291	NA	1.62269	NA	NA	NA
1357242	13		7.52893	8.5236	6.57891	6.55093	7.07293	NA	NA	NA	NA	NA
1367457	13		8.34382	8.95016	7.25023	6.52294	7.04686	NA	NA	NA	NA	-1.69491
1369262	13		9.45526	10.5491	9.38726	8.08551	7.81589	NA	NA	-1.57782	NA	NA
1372935	13		9.41348	9.86049	8.88663	8.13575	7.79006	NA	-1.94634	-1.58397	NA	NA
1373365	13		10.9157	11.81	10.379	10.086	10.2747	0.890869	NA	NA	NA	-0.818275
1376299	13		7.83913	8.12222	6.69021	6.51872	6.66034	NA	-1.98027	-1.18641	-1.15356	-1.29153
1377046	13		12.5158	13.4574	11.8456	11.9378	11.7115	NA	NA	NA	NA	NA
1379531	13		8.41154	9.94505	7.52353	7.72974	7.93363	1.68425	NA	NA	NA	NA
1383974	13		12.2633	12.9555	11.8101	11.4736	11.3987	NA	NA	NA	NA	NA
1400633	13		8.98436	10.5096	8.04743	8.08296	7.63723	1.54083	NA	-1.33001	NA	NA
1400972	13		6.74022	7.39611	5.78983	4.8419	5.55349	NA	NA	NA	NA	-1.84095
1403958	13		10.956	12.086	9.81963	9.44508	9.19586	NA	NA	-1.65169	NA	NA
1410834	13		6.79688	7.50786	6.12809	5.17231	5.62545	NA	NA	NA	NA	-1.59029
1414661	13		8.93651	9.59329	8.70252	7.87321	7.93049	NA	-2.19686	NA	NA	NA
1422789	13		11.8193	12.2757	11.0619	10.642	10.8346	NA	NA	-0.969719	NA	-1.13236
1429409	13		10.7048	10.9378	9.68168	9.11844	9.39753	NA	NA	-1.2751	-1.01177	-1.51888
1430521	13		7.14555	7.72005	6.71051	6.24581	6.42753	NA	NA	NA	NA	NA
1432815	13		8.11136	9.51042	7.90773	7.60491	7.59165	1.37634	1.28703	NA	NA	NA
1434989	13		9.58399	10.7214	9.66962	9.4453	9.08567	1.14948	NA	NA	NA	NA
1435586	13		9.30446	10.7594	9.38037	9.30972	8.7867	1.40219	NA	NA	NA	NA
1436010	13		14.095	15.2634	13.5362	13.3475	13.0042	NA	NA	NA	NA	NA
1436060	13		8.20615	9.47659	8.29445	7.50595	7.81893	1.24181	NA	NA	NA	NA
1436085	13		5.5257	6.17034	4.80758	4.31743	4.37401	NA	NA	NA	NA	NA
1438979	13		10.472	11.4823	10.1376	8.51038	9.1902	NA	NA	NA	NA	-1.75827
1442338	13		8.70813	9.92036	8.63848	8.16052	7.61671	1.16823	-1.41141	-1.10959	NA	NA
1442525	13		6.42913	8.22383	6.85118	4.28825	5.8053	NA	NA	NA	NA	NA
1443198	13		6.72253	7.78141	5.93405	5.37548	5.13645	NA	NA	-1.57947	NA	NA
1445210	13		9.83869	11.2297	9.58066	8.64549	8.86017	NA	NA	NA	NA	NA
1446046	13		9.63211	11.2482	9.92093	9.21966	9.50432	1.61197	NA	NA	NA	NA
1446686	13		8.95667	9.88406	8.42636	8.09123	8.51552	0.929523	-0.899143	NA	NA	-0.836194
1447291	13		13.9573	15.5116	12.9755	12.6539	13.032	1.49455	NA	NA	NA	-1.31057
1453154	13		9.5196	10.2174	8.4209	7.75541	8.53039	NA	NA	NA	NA	-1.63876
1453450	13		9.03976	9.82609	8.55086	7.8534	8.39487	NA	NA	NA	NA	-1.12408
1453681	13		10.9798	12.6986	10.7788	10.3528	10.1367	1.69688	NA	-0.83752	NA	NA
1462277	13		8.62957	9.4203	7.54408	7.30988	7.2043	NA	-1.13	-1.42269	NA	-1.27753
1463056	13		14.5316	16.0439	15.1095	13.7412	13.8385	NA	NA	NA	NA	NA
1464770	13		9.21561	11.4104	8.13235	9.29102	7.95792	2.10627	NA	NA	NA	NA
1465489	13		10.7016	12.4483	11.064	9.88775	10.207	1.68241	NA	NA	NA	NA
1467924	13		6.87839	8.67361	6.9996	6.4174	6.54036	1.74151	NA	NA	NA	NA
1469656	13		8.28151	9.74663	7.92583	7.88988	7.04965	1.42646	NA	-1.24655	NA	NA
1470072	13		13.0422	14.9963	13.2838	12.2804	12.2078	1.92601	NA	NA	NA	NA
1470527	13		12.3095	12.5175	11.5979	11.08	10.908	NA	NA	-1.37948	NA	-1.20017
1472205	13		8.9477	10.0738	7.95026	7.63205	8.28126	NA	-1.36098	NA	NA	-1.23806
1472514	13		11.4149	12.3407	10.4536	10.1548	10.4822	NA	NA	NA	NA	-1.21046
1473406	13		8.783	9.45685	7.87879	7.58609	7.45403	NA	NA	-1.29451	NA	NA
1475728	13		8.07889	9.82642	7.5127	7.0605	7.87174	1.81977	NA	NA	NA	NA
1477197	13		8.18471	8.90784	7.4063	6.84129	7.49658	NA	NA	NA	NA	-1.30822
1478383	13		10.1662	10.8296	9.93051	9.10712	9.45447	NA	1.23288	NA	NA	-1.05659
1479977	13		6.96894	8.69792	6.86471	6.38152	5.80194	NA	NA	NA	NA	NA
1480466	13		14.9343	15.6182	14.2549	12.6339	13.3622	NA	NA	-1.54293	NA	-2.23852
1481598	13		8.14464	8.93953	7.17309	6.52988	7.24865	NA	NA	NA	NA	-1.54222
1483046	13		9.97466	10.6323	8.92335	8.18817	8.79943	NA	NA	-1.17427	-1.04151	-1.71647
153819	13		9.19473	10.0631	8.68783	8.58962	8.61199	NA	NA	NA	NA	NA
336840	13		9.32722	10.1239	8.41176	7.89891	7.80492	NA	NA	NA	NA	NA
338436	13		7.7535	8.2328	6.93231	6.1422	6.61968	NA	NA	NA	NA	-1.53827
39406	13		5.65273	6.80717	5.70128	4.56898	4.63117	NA	NA	NA	NA	NA
473633	13		13.3596	13.4953	11.6273	12.038	11.8709	NA	NA	-1.43069	-1.68421	-1.28857
475658	13		6.08654	6.90558	5.07051	4.74483	5.17092	NA	NA	NA	NA	NA
501225	13		6.23811	6.63175	5.53461	4.92277	5.21293	NA	NA	NA	NA	NA
551434	13		6.18744	7.3389	5.89711	5.18481	5.91143	NA	NA	NA	NA	NA
601641	13		5.58181	6.5564	4.80443	4.47154	5.05836	NA	NA	NA	NA	NA
635629	13		5.90605	7.62347	5.83756	4.85732	4.90218	1.75729	-1.9341	NA	NA	NA
660903	13		5.0793	5.34833	3.8176	3.66352	3.73863	NA	NA	NA	NA	NA
809452	13		10.9684	12.771	10.7877	10.5949	10.9018	1.74981	NA	NA	NA	NA
90041	13		8.27682	9.05904	7.98937	7.56349	7.51248	NA	NA	NA	NA	NA
1188894	14		2.16072	0	3.32084	2.53978	3.34	NA	NA	NA	NA	NA
1363160	14		3.0712	0.461191	5.21528	5.13068	3.59051	NA	NA	NA	NA	NA
1371445	14		12.7021	8.48507	12.8667	15.4066	13.4275	-3.94009	NA	NA	NA	2.722
1381934	14		4.49731	0.517256	4.81586	5.62289	4.44037	-3.75272	NA	NA	NA	NA
1396815	14		14.5649	10.3199	13.5797	14.8117	13.1598	-4.17962	-1.33251	-1.38455	NA	NA
1425989	14	yes	12.1737	8.22995	11.1735	12.8179	12.0325	-3.65939	-3.0167	NA	NA	NA
1431052	14		14.7118	9.88143	14.1992	15.0127	13.0882	-4.63981	NA	NA	NA	NA
1431317	14		12.503	9.34783	14.4999	15.3998	12.573	-3.07753	1.29342	NA	1.98552	2.83217
1437493	14		7.25628	3.55828	9.43298	10.7721	8.6114	-3.42127	4.13922	NA	2.31972	3.42886
1439364	14		12.362	7.05007	13.3049	13.5716	12.4052	-5.14682	NA	NA	NA	NA
1455092	14		7.85923	2.29126	7.43534	5.37899	6.69511	-5.07495	NA	NA	NA	NA
1469739	14		13.5087	9.95438	13.8329	14.3611	14.6333	-3.10894	NA	NA	NA	NA
1470316	14		2.3756	0	4.3565	3.81165	2.01586	NA	NA	NA	NA	NA
1471263	14		12.7938	8.36866	13.4106	14.0903	11.9857	-4.25055	NA	NA	NA	NA
1475073	14		17.6514	12.4108	17.8932	17.2815	16.3253	-5.16045	NA	-1.31014	NA	NA
1479472	14		8.66546	2.61139	8.3691	7.59904	6.9031	-4.98236	NA	NA	NA	NA
1480621	14		10.9684	5.91534	12.0714	13.7741	12.2355	-4.66789	3.06977	NA	NA	2.72659
1481758	14		5.65631	1.70157	4.47723	6.9011	4.46703	-3.41929	NA	NA	NA	NA
702079	14		4.2193	0.927104	5.22031	5.03221	5.12185	NA	NA	NA	NA	NA
831070	14		8.83133	5.06755	9.86291	10.3062	8.58164	-3.67747	NA	NA	NA	1.48563
1126229	15		4.32687	3.99985	2.53498	0.801716	2.41334	NA	NA	NA	NA	NA
1337228	15		13.6393	13.031	11.9678	11.2879	12.1555	NA	NA	-1.42943	-1.63919	-2.28417
1359188	15		11.4433	10.9863	9.29997	8.88672	9.37434	NA	-2.6517	-2.05787	-2.13154	-2.3172
1359552	15		11.0053	9.81789	8.92498	7.84999	8.88953	-1.1601	-2.67203	-2.06609	-2.05076	-3.11141
1361189	15		10.7373	9.05617	8.15028	7.44267	8.2939	-1.6134	-1.85254	-2.25862	-2.50079	-3.15847
1367869	15		12.8672	12.2467	10.7365	10.4423	11.5439	NA	-1.89423	-1.29997	-2.10949	-2.39143
1375112	15		11.1537	10.7888	9.01746	8.54118	9.56989	NA	NA	-1.53795	-2.08235	-2.50669
1375127	15		15.6718	14.7771	12.452	13.1542	13.5973	NA	-4.34104	-2.01779	-3.04395	-2.33645
1375377	15		9.69305	9.82062	7.77377	7.65189	8.71606	NA	-1.22346	NA	-1.8926	-1.96189
1380531	15		8.85193	8.86372	7.41504	6.68222	7.33788	NA	NA	-1.47478	-1.39341	-1.98548
1382214	15		9.64361	9.46964	7.87363	7.0954	8.55082	NA	-1.24253	NA	-1.74071	-2.45314
1387024	15		11.6916	10.5673	9.2826	8.62485	9.61967	-1.09867	-1.40698	-2.03819	-2.37793	-2.95103
1389610	15		10.6689	9.60008	8.40831	7.36745	8.17625	-1.0572	-2.87939	-2.4585	-2.23433	-3.19071
1389757	15		4.24435	3.81815	1.3636	1.434	2.92031	NA	NA	NA	NA	NA
1400991	15		11.5027	10.5116	8.39825	9.15084	9.32161	NA	-2.16084	-2.09631	-2.96864	-2.26545
1402464	15		10.6875	9.31757	8.1911	7.79436	8.67859	-1.35742	-1.39182	-1.97165	-2.46857	-2.82931
1403347	15		10.6904	11.0379	8.93926	8.55298	9.36073	NA	-1.70151	NA	-1.71689	-2.06516
1406428	15		10.9411	10.8291	8.83807	7.49728	9.28579	NA	-1.47811	-1.62156	-2.06974	-3.38155
1414213	15		5.5825	5.38147	2.4882	3.32833	3.56865	NA	-2.73443	-1.99823	-3.01301	-2.19104
1414778	15		5.00172	3.5487	2.28106	1.89257	2.83131	NA	-2.75689	NA	NA	-2.98796
1422211	15		8.58027	8.28723	5.83793	5.99305	6.57092	NA	-2.5758	-1.9941	-2.70092	-2.57015
1429443	15		6.76089	5.39073	4.5845	3.02586	4.74322	NA	-2.09988	-1.98768	-2.07416	-3.5989
1430154	15		9.86852	8.63205	7.63961	6.58458	7.40124	-1.21566	-1.95434	-2.41426	-2.18462	-3.13964
1430264	15		12.4429	11.6859	10.6684	9.7341	10.6301	NA	-2.77002	-1.78249	-1.7088	-2.61343
1431669	15		11.4958	10.9256	9.53165	9.26706	9.69991	NA	-1.42761	-1.77927	-1.94565	-2.18666
1434121	15		11.0206	9.35483	8.49886	7.45868	9.15684	-1.67243	-1.79929	-1.82636	-2.51212	-3.52123
1434316	15		14.147	12.7857	11.5979	10.8258	11.5344	-1.34751	-1.89596	-2.59509	-2.51707	-3.29253
1434533	15		10.0441	9.55964	8.03382	6.67749	8.36183	NA	NA	-1.64249	-1.97448	-3.11713
1435264	15		10.9666	9.93249	8.89984	8.00741	8.48312	NA	-2.32605	-2.41631	-2.01606	-2.91055
1437844	15		5.10577	4.78917	0.801028	1.23846	3.25759	NA	NA	NA	-3.8476	-3.64172
1438634	15		13.6352	11.7155	10.6441	9.30124	10.9306	-1.85927	-3.12995	-2.63723	-2.94304	-4.24556
1439055	15		12.466	10.6765	9.53946	8.99174	10.0589	-1.76777	-2.2807	-2.3983	-2.90824	-3.41858
1439056	15		10.5135	9.70244	8.44187	7.67878	8.86569	NA	-2.6553	-1.63883	-2.06104	-2.7831
1439283	15		8.96365	8.21094	7.26372	6.39432	7.07974	NA	NA	-1.82025	-1.66425	-2.48851
1451537	15		10.4001	9.75904	8.00685	7.77643	8.79752	NA	-2.45296	-1.57037	-2.34739	-2.47039
1457795	15		12.182	11.5131	9.86305	10.0149	10.2212	NA	-1.43432	-1.93798	-2.28744	-2.12577
1458152	15		9.083	9.00535	6.18971	6.1259	7.48906	NA	NA	NA	-2.6764	-2.56381
1462675	15		10.4107	10.0019	9.00088	7.94945	8.84693	NA	NA	-1.55796	-1.38844	-2.39845
1463294	15		11.2983	10.8314	9.37338	8.56908	9.98761	NA	NA	-1.29697	-1.90219	-2.69468
1464796	15		10.9587	10.4965	9.25119	8.74551	9.29014	NA	NA	-1.70114	-1.73453	-2.16223
1466864	15		7.70635	7.17994	5.92448	5.39745	6.04211	NA	-1.9204	-1.61483	-1.76604	-2.26598
1468651	15		9.61939	8.81898	7.19934	6.40271	6.90413	NA	-2.74313	-2.68923	-2.40516	-3.17628
1473616	15		7.39585	5.19642	2.9869	3.93683	5.28719	NA	NA	NA	-3.25639	-3.21223
1474458	15		9.33193	9.54382	7.71378	6.7431	7.98454	NA	-1.39988	-1.33434	-1.60219	-2.48709
1479588	15		9.07445	8.46515	7.37591	6.12427	7.75638	NA	-1.44055	-1.28935	-1.67134	-2.74048
1479923	15		12.1239	10.244	9.65533	8.75704	10.105	-1.85459	NA	-1.9613	-2.43705	-3.30182
236998	15		9.19669	8.42927	7.39567	5.8494	7.49342	NA	NA	-1.64984	-1.76383	-3.29845
253700	15		9.53163	9.37955	5.38725	6.85969	7.90798	NA	-3.65986	-1.59628	-3.95742	-2.54554
443491	15		5.79132	4.7277	3.50842	3.448	3.65675	NA	-2.16962	-2.02407	-2.27189	-2.2972
452530	15		4.86642	3.62996	2.70105	2.37108	2.87616	NA	NA	NA	NA	NA
708746	15		10.0587	9.02628	6.99514	6.49625	7.22233	NA	-2.48508	-2.8236	-3.07372	-3.35184
753746	15		10.7428	11.0835	8.80555	8.44986	9.24088	NA	-1.82484	-1.45275	-1.92251	-2.27427
82221	15		8.69535	7.87643	6.40263	6.08619	6.53906	NA	-2.42553	-2.13172	-2.27006	-2.55479
932888	15		8.15769	7.35752	6.06718	5.44707	6.99518	NA	NA	NA	-2.04657	-2.5423
1036257	16		1.6429	1.93579	3.24618	0.620333	3.73948	NA	NA	NA	NA	NA
1046284	16		7.15907	7.69747	9.34794	7.66675	8.40117	NA	1.2407	1.23187	2.16363	NA
1098773	16		3.39256	3.59147	5.36686	2.80041	5.13357	NA	NA	NA	NA	NA
1200778	16		2.60013	1.96773	4.08273	2.32159	3.66993	NA	NA	NA	NA	NA
1222576	16		4.54356	5.54925	7.75077	5.84248	5.56824	NA	NA	NA	NA	NA
1228188	16		3.82497	4.24282	5.06354	4.13481	5.3725	NA	NA	NA	NA	NA
1241805	16		3.30171	3.95552	4.43456	3.29428	5.09286	NA	NA	NA	NA	NA
1282084	16		5.5301	6.66007	8.58468	7.20113	7.81349	NA	2.72758	1.88354	2.63431	NA
132439	16		8.09336	7.41098	9.11125	7.84878	8.89145	NA	1.18308	NA	NA	NA
1356454	16		4.24267	4.04778	5.52637	4.37914	5.35935	NA	3.4131	NA	NA	NA
1369649	16		9.06877	9.12094	10.5248	9.26755	10.548	NA	NA	NA	NA	NA
1370077	16		6.95154	7.32369	8.71587	7.06936	7.43239	NA	1.86458	NA	1.66629	NA
1372016	16	yes	10.899	10.8455	12.1671	11.7537	12.5386	NA	NA	1.60542	1.27451	NA
1372417	16		7.59372	8.43033	10.4082	9.17434	9.47265	NA	2.53357	1.88701	2.70353	1.53076
1373154	16		3.51018	3.81684	4.88419	4.24674	4.92386	NA	NA	NA	NA	NA
1374804	16		8.90428	10.1207	11.0983	9.58528	10.3968	1.17685	2.21585	1.47647	2.12065	NA
1375041	16		5.81172	5.46853	7.40752	6.48302	7.33653	NA	1.38452	1.47295	1.54151	NA
1375933	16		9.46773	9.63513	10.7857	10.0459	10.5247	NA	NA	NA	1.26224	NA
1376414	16		6.75696	6.53827	8.08245	6.53878	8.67301	NA	NA	1.82005	NA	NA
1376436	16		3.50288	3.27378	4.41919	3.1595	4.19591	NA	NA	NA	NA	NA
1381534	16		4.46422	5.05231	7.06076	4.55096	6.50045	NA	NA	NA	2.4429	NA
1403500	16		8.97443	9.60111	10.5673	8.98926	11.1944	NA	NA	2.18072	1.56148	NA
1414712	16		3.06867	3.1226	5.46791	3.69496	4.9838	NA	4.01004	NA	NA	NA
1418726	16		5.34582	5.89218	7.19668	5.9454	7.22512	NA	1.60385	1.82037	1.79453	NA
1425456	16		9.85612	9.65839	11.8477	10.2461	11.0098	NA	1.93811	NA	1.92252	NA
1427693	16		6.25954	6.24288	7.22935	5.82533	6.97734	NA	NA	NA	NA	NA
1429435	16		9.63234	9.86055	11.8532	9.98354	12.0162	NA	NA	2.33725	2.16355	NA
1431172	16		7.65564	7.76095	9.3707	7.98447	9.83636	NA	2.0619	2.05472	1.60518	NA
1431568	16		4.33268	3.93969	5.45768	4.48915	5.32893	NA	NA	NA	NA	NA
1432063	16		3.20531	2.3523	3.82024	1.23846	3.94544	NA	NA	NA	NA	NA
1432532	16		12.7327	13.2295	14.1438	12.6603	13.827	NA	1.60433	1.07312	1.40302	NA
1433513	16		1.08804	1.67001	2.9606	1.58578	2.83877	NA	NA	NA	NA	NA
1433558	16		10.9105	11.7484	13.4189	11.618	12.9333	NA	1.57413	1.98374	2.48818	NA
1433607	16		9.03158	10.0999	10.976	9.87572	11.1817	NA	2.07303	2.15645	1.91425	NA
1434522	16		3.98708	4.69226	5.76281	4.48188	5.69586	NA	NA	NA	NA	NA
1435257	16		15.401	15.1069	16.6607	15.2557	16.5533	NA	NA	NA	NA	NA
1435892	16		10.0641	8.37142	11.6762	9.6561	11.2852	NA	NA	NA	NA	NA
1436268	16		9.75319	9.71234	10.9927	10.0934	11.3711	NA	NA	1.59393	1.20269	NA
1436408	16		7.79301	8.03752	9.74048	8.64666	8.76956	NA	NA	NA	1.89401	NA
1436691	16		7.7529	8.15645	8.83391	8.20001	9.59214	NA	NA	1.81932	1.08041	NA
1437324	16		10.795	11.7516	13.7774	12.2464	13.0402	NA	1.82875	2.17185	2.92087	NA
1438138	16		5.26299	5.80183	7.92897	6.40214	6.95773	NA	NA	1.60683	2.56135	NA
1438416	16		9.52484	9.97437	11.3236	10.1583	11.1438	NA	NA	1.72818	1.74367	NA
1440439	16		4.83715	4.92555	6.57197	5.17548	6.03959	NA	2.25829	NA	NA	NA
1440928	16		10.5359	11.1319	12.3109	10.9999	11.5851	NA	1.4615	1.03291	1.75441	NA
1447902	16		11.5083	10.2156	12.6116	11.6193	12.9344	NA	NA	NA	NA	NA
1447903	16		11.5179	11.7292	13.2243	11.2865	13.295	NA	2.07667	1.75253	1.675	NA
1448599	16		3.18881	4.09451	4.87008	3.44812	4.38905	NA	NA	NA	NA	NA
1456706	16		3.72389	4.03656	5.06767	4.3979	5.82139	NA	3.56029	NA	NA	NA
1457271	16		5.97441	4.29853	6.77132	5.07056	6.41232	NA	NA	NA	NA	NA
1461110	16		5.12442	4.71354	5.70996	3.69942	5.52253	NA	NA	NA	NA	NA
1464752	16		7.6845	8.09114	9.63486	8.37128	8.19679	NA	NA	NA	1.94851	NA
1464815	16		2.91251	3.36881	4.65155	3.45801	4.10806	NA	NA	NA	NA	NA
1465784	16		7.3198	7.24549	9.26786	7.16836	8.88997	NA	NA	NA	1.8545	NA
1467706	16		3.59985	4.19215	5.2879	4.11971	5.80205	NA	NA	1.96768	NA	NA
1470536	16		10.256	10.295	11.7876	10.5214	10.9342	NA	1.65602	NA	1.46495	NA
1470830	16		12.3881	12.1475	14.2571	13.2151	13.8894	NA	2.17783	1.47617	1.83948	NA
1471417	16		9.95351	10.4369	11.9165	10.1244	11.1611	NA	NA	1.16581	1.92257	NA
1477113	16		8.73674	8.13189	10.0345	8.86829	9.76506	NA	NA	NA	NA	NA
1478914	16		5.6382	4.89158	6.84323	3.80347	6.09184	NA	NA	NA	NA	NA
1479872	16		4.47413	5.64507	6.40439	4.92739	6.16266	NA	1.99344	NA	NA	NA
1491467	16		8.39587	9.17165	10.1414	8.93743	10.2026	NA	1.68986	1.84087	1.72743	NA
1511553	16		2.42881	2.91327	4.42472	3.49184	4.44369	NA	2.49668	NA	NA	NA
224226	16		9.25134	9.02971	11.1939	10.1207	10.979	NA	NA	1.63698	1.82706	NA
320318	16		2.29522	3.46889	4.14837	2.49179	3.65531	NA	NA	NA	NA	NA
341824	16		7.64084	7.70026	8.95553	7.82908	9.30385	NA	2.74023	1.63472	NA	NA
352176	16		3.2878	3.5249	4.91548	3.52856	4.95509	NA	NA	NA	NA	NA
405195	16		4.68511	6.06251	7.16071	5.62132	6.45056	NA	NA	NA	2.07807	NA
652333	16		7.35694	7.24497	9.01742	7.88004	9.62739	NA	1.93531	2.22883	1.63169	NA
688045	16		2.57583	1.22658	3.72486	2.30339	3.12432	NA	NA	NA	NA	NA
691300	16		1.45328	1.79957	3.46968	1.4124	2.19846	NA	NA	NA	NA	NA
703779	16		7.85632	7.23931	10.025	8.1107	8.57781	NA	NA	NA	2.07578	NA
707523	16		3.72076	4.38151	6.40862	4.52584	6.18505	NA	3.0174	2.30393	2.56006	NA
847414	16		5.41207	5.49876	6.58999	4.65966	6.57871	NA	NA	NA	NA	NA
911753	16		5.15346	5.88853	6.47084	5.88629	6.98412	NA	1.49029	1.74087	NA	NA
1007572	17		5.14754	3.26999	4.73859	4.14108	3.69137	NA	NA	NA	NA	NA
1056594	17		6.63611	5.86875	6.0968	5.12479	4.41082	NA	-2.45317	-2.22909	NA	NA
1110253	17		6.59915	5.68661	6.56111	5.39645	4.72518	NA	NA	NA	NA	NA
1188033	17		6.81611	5.20167	5.40799	4.93724	4.54163	-1.63621	NA	-2.27602	NA	-1.82108
1334476	17		10.8161	9.48158	10.0057	10.4041	9.06813	-1.3213	NA	-1.74498	NA	NA
1357454	17		11.6528	10.4892	10.8251	10.6875	9.68598	-1.16029	NA	-1.95455	NA	NA
1359167	17		13.6797	11.4269	12.5195	11.9307	10.9941	-2.23518	-2.14057	-2.66118	-1.15771	-1.69447
1365640	17		12.4436	10.8206	11.2883	11.0161	10.6094	-1.61961	-1.28338	-1.81447	-1.15532	-1.42729
1366766	17		11.323	9.26912	10.1799	10.2612	9.24338	-2.01744	-2.3486	-2.05993	-1.12799	-1.06568
1371784	17		10.8099	9.20029	10.1136	9.31693	8.89125	-1.58056	-1.67388	-1.88708	NA	-1.41908
1372907	17		8.63606	6.95073	7.26715	6.57263	6.28188	-1.65201	-1.57331	-2.29365	-1.32177	-1.94146
1373420	17	yes	10.6437	9.47991	10.3498	8.61896	7.88511	NA	-2.04619	-2.43866	NA	NA
1374501	17		12.0765	10.063	10.6039	10.3422	9.9929	-1.99408	NA	-2.06701	-1.45991	-1.68369
1375398	17		9.89673	8.35873	8.51993	8.41594	7.55396	-1.49746	NA	-2.31775	-1.34473	-1.44572
1375617	17		8.83859	6.99541	7.67987	7.19331	7.17935	-1.83723	NA	-1.66119	NA	-1.56547
1375939	17		7.1041	5.65686	5.97709	5.76864	5.33186	NA	-2.45985	-1.72299	NA	NA
1382005	17	yes	16.811	15.8608	16.5334	16.4575	15.1682	NA	NA	-1.59521	NA	NA
1384259	17		12.9782	10.5912	11.484	11.4726	10.8083	-2.32026	-3.63751	-2.1323	-1.48565	-1.48646
1391468	17		5.90007	4.61397	5.04452	3.67549	3.7666	NA	NA	-2.13215	NA	NA
1401581	17		11.9571	10.4959	10.7598	10.5337	9.89648	-1.46585	-2.15207	-2.04781	-1.19374	-1.3989
1417797	17		11.4508	10.3252	11.1038	10.9905	9.92733	-1.13243	NA	-1.52192	NA	NA
1421032	17		13.1735	11.7706	12.9292	12.4099	11.5959	-1.34778	NA	-1.5499	NA	NA
1421724	17		5.671	3.81086	4.41948	3.98162	2.83859	NA	NA	-2.47681	NA	NA
1431197	17	yes	17.6716	15.8041	17.3035	16.6877	14.8122	-1.79982	NA	-2.72803	NA	NA
1431632	17		12.6072	10.8257	11.9532	11.1832	10.7717	-1.65426	NA	-1.78797	NA	-1.35649
1431766	17		12.3107	10.8049	12.023	11.5552	10.655	-1.5182	-1.5589	-1.665	NA	NA
1431848	17		9.52399	8.27972	9.43934	8.88321	8.04712	NA	NA	-1.4639	NA	NA
1432038	17		12.3532	10.652	11.6633	11.4962	10.3433	-1.65119	-2.04563	-1.98624	NA	NA
1432049	17		11.6803	9.94032	11.2345	10.6646	10.1946	-1.69411	NA	NA	NA	NA
1433935	17		12.0114	10.6996	11.1752	11.2731	10.1512	-1.28844	NA	-1.81891	NA	NA
1434738	17		13.0561	11.102	12.2185	12.1039	10.896	-1.92065	-1.36412	-2.13019	NA	NA
1436915	17		6.02234	4.17286	5.06672	4.97654	3.92277	NA	NA	NA	NA	NA
1438412	17	yes	10.703	9.60398	10.2032	9.25793	9.12576	NA	NA	-1.56408	NA	-1.44346
1438875	17		15.2854	13.9326	14.2449	13.4507	13.3933	-1.32137	-1.90874	-1.84984	NA	-1.72849
1439646	17		15.2619	12.6633	13.5378	13.5437	12.5535	-2.46764	-3.30184	-2.62866	-1.68366	-1.67643
1439754	17		11.4714	9.57414	9.67585	10.1582	8.47293	-1.70288	-2.84137	-2.87768	-1.67224	NA
1439845	17		11.522	9.6563	10.5065	10.0149	9.42691	-1.72651	-3.2466	-1.9985	NA	NA
1440712	17		10.9693	9.60763	9.87098	9.20332	7.49443	NA	NA	-3.34114	NA	NA
1441729	17		8.76552	6.60428	6.93419	6.83849	5.97805	-2.1337	-1.76264	-2.72759	-1.8096	-1.8747
1443652	17		8.84279	7.44682	8.66564	7.65158	7.34702	-1.37185	-1.63893	-1.4679	NA	NA
1443812	17		14.545	12.6281	13.1471	12.648	12.3269	-1.89044	-1.25917	-2.17696	-1.36152	-1.83955
1447036	17		10.7282	9.22472	10.2474	9.16731	8.62701	NA	-2.92859	-1.8664	NA	NA
1458735	17		13.3187	11.7315	12.5796	11.5255	10.5334	-1.59841	-3.74451	-2.78694	NA	-1.81782
1462870	17		8.7868	7.24959	7.71282	7.45439	6.62313	NA	NA	-2.04292	NA	NA
1464087	17		11.6259	9.72197	9.65249	10.016	8.35796	-1.86685	-2.00581	-3.1702	-1.86416	-1.5216
1464857	17		6.30066	4.8399	5.65197	4.18093	3.21927	NA	NA	-2.91739	NA	NA
1471120	17		7.12663	5.74475	6.04193	5.36265	5.15082	NA	NA	-1.88654	NA	-1.68912
1473738	17		10.9463	8.88441	9.57378	9.10649	8.24545	-2.0343	-1.57559	-2.66844	-1.34989	-1.8063
1480426	17		13.9064	12.4912	13.0399	12.5683	12.3223	-1.41024	NA	-1.56121	NA	-1.32815
1497769	17		12.9016	10.2559	11.2396	11.5777	10.4422	-2.57655	-3.10853	-2.42626	-1.6396	-1.24732
1509900	17		13.9271	12.1238	13.2032	12.6136	12.1454	-1.78717	NA	-1.7705	NA	-1.28963
163606	17		3.31918	1.2885	2.82341	1.91435	1.73836	NA	NA	NA	NA	NA
331351	17		6.58418	5.24668	5.83877	5.20337	4.92819	NA	NA	NA	NA	NA
331436	17		5.65246	4.01973	4.48291	4.17732	3.79607	NA	NA	NA	NA	NA
395995	17		11.0678	9.31838	10.0807	9.43359	8.56148	-1.72696	NA	-2.47625	NA	-1.56246
551360	17		10.0507	8.0051	8.4105	8.24309	7.63295	-2.04415	-2.14975	-2.415	-1.63086	-1.7889
912758	17		9.70247	8.04759	8.73418	8.79867	7.33495	-1.56495	NA	-2.29435	NA	NA
924416	17		5.97422	4.20147	5.33278	4.48408	4.57302	NA	NA	NA	NA	NA
1112144	18		10.2329	9.2163	11.2148	12.1384	11.0133	NA	NA	NA	NA	1.92774
1165383	18		7.05517	6.89589	8.53871	8.92804	8.19717	NA	NA	NA	NA	1.8645
1165487	18		5.38538	4.64989	6.6232	6.78735	5.91625	NA	NA	NA	NA	NA
1176892	18		12.0524	11.9296	13.9979	14.4026	13.325	NA	1.19911	1.26879	1.90731	2.33796
1337239	18		6.99016	6.58289	7.88466	8.96855	7.91759	NA	2.16251	NA	NA	1.98203
1340728	18		6.50822	5.88471	7.15536	8.57838	7.44263	NA	NA	NA	NA	2.10474
1347963	18		11.7597	11.6809	13.877	14.5043	13.3492	NA	NA	1.54663	2.09941	2.68605
1357883	18		9.73569	8.96512	11.0444	11.2714	10.2695	NA	NA	NA	NA	1.46148
1359147	18		8.84943	8.462	10.4296	11.5112	10.1353	NA	NA	NA	1.60329	2.64016
1359347	18		10.9282	10.6086	12.0739	12.6413	12.021	NA	1.28262	NA	NA	1.73943
1360215	18		9.23465	9.5982	10.9082	12.5127	10.5827	NA	NA	NA	1.62546	3.26184
1361583	18		9.23746	8.47131	9.76048	11.2611	9.78442	NA	NA	NA	NA	1.99077
1362845	18		4.57263	3.78016	5.27139	6.11743	5.3625	NA	NA	NA	NA	NA
1362856	18		11.878	12.1636	13.4699	14.6379	13.4996	NA	NA	NA	NA	2.71682
1363699	18		8.84028	8.12527	9.43186	10.6545	9.59554	NA	NA	NA	NA	1.90292
1364471	18		12.2914	11.3342	13.4129	14.5834	12.8754	NA	NA	NA	NA	2.27465
1372276	18		10.9769	11.1316	12.3259	13.1707	12.1087	NA	NA	NA	NA	2.11879
1374769	18		9.92463	10.1666	11.8057	12.7609	11.9807	NA	1.49385	2.01352	1.91286	2.80224
1376810	18		9.33746	8.8372	10.8515	12.2983	10.0606	NA	1.50234	NA	1.49324	2.95986
1378128	18		8.26554	7.54409	8.95147	10.1226	8.62314	NA	NA	NA	NA	1.82548
1378401	18		8.13001	7.7574	9.69714	9.78456	9.15175	NA	NA	NA	1.54534	1.66321
1379537	18		6.38435	5.34877	7.15044	8.36522	6.72929	NA	NA	NA	NA	1.93786
1381060	18		9.32823	9.18359	10.6814	11.0807	10.5561	NA	2.78628	NA	1.31178	1.73199
1381070	18		5.96525	5.98279	7.49925	9.09161	7.66455	NA	3.78523	NA	NA	2.88947
1382418	18		11.758	11.3554	12.9847	13.5882	13.3655	NA	1.45549	1.58927	1.21188	1.82161
1382595	18		10.2219	9.1745	10.5684	11.8777	10.3437	NA	NA	NA	NA	1.74657
1383241	18		8.60003	8.28804	10.1256	10.847	9.97193	NA	NA	1.33081	1.4794	2.18979
1383447	18		6.65358	6.34368	7.81379	9.05212	8.25343	NA	2.34458	1.53519	NA	2.3917
1383488	18		9.29343	8.58495	10.0712	10.8983	9.63954	NA	NA	NA	NA	1.60454
1387014	18		11.0631	9.8955	12.1327	13.2288	12.4719	NA	2.01437	1.36884	NA	2.19093
1387955	18		6.36451	5.21148	7.30486	7.86595	6.62027	NA	NA	NA	NA	1.4829
1388728	18		12.3683	11.7522	13.377	13.9153	12.9897	NA	NA	NA	0.983009	1.52933
1392196	18		10.5882	10.0389	11.9473	12.4378	11.5488	NA	2.04318	NA	1.33697	1.82107
1394179	18		6.84944	6.866	8.38413	9.41131	8.41807	NA	2.999	1.5426	1.50706	2.60447
1400736	18		15.0058	13.9688	15.9398	17.5788	15.9925	NA	NA	NA	NA	2.55469
1404746	18		11.6694	11.9585	13.665	14.6962	13.5722	NA	NA	1.83059	1.93309	3.003
1410891	18		9.30813	8.62156	9.62022	11.0782	9.79341	NA	NA	NA	NA	1.82863
1411257	18		7.4379	6.68216	8.26348	8.95017	7.87219	NA	NA	NA	NA	NA
1412126	18		12.8358	12.5556	14.3161	15.4469	14.1672	NA	NA	NA	1.43231	2.61732
1416880	18		8.71559	7.72965	9.86411	10.0832	9.37489	NA	2.10716	NA	NA	1.36957
1417917	18		3.75106	3.86284	5.66843	6.67333	5.46849	NA	1.6877	1.70831	1.90347	2.89199
1421383	18		9.70124	9.05251	10.9338	11.2555	10.8461	NA	NA	NA	NA	NA
1423703	18		10.2656	10.105	11.3272	12.863	11.0856	NA	1.51681	NA	NA	2.57688
1424129	18		11.0329	10.6225	12.3682	13.2251	11.663	NA	NA	NA	1.31946	2.21555
1426486	18		10.3679	9.7348	11.6257	12.298	11.774	NA	NA	NA	NA	1.97959
1426587	18		9.00499	8.8403	10.0493	11.1865	10.3101	NA	NA	NA	NA	2.20707
1428035	18		10.7825	10.4967	11.8163	12.9342	11.6618	NA	NA	NA	NA	2.19319
1429074	18		11.3958	10.5617	12.4513	13.1101	11.8739	NA	NA	NA	NA	1.70828
1429227	18		6.62692	6.40641	8.22831	8.88626	7.87497	NA	1.64577	NA	1.58858	2.24829
1430116	18		9.68426	8.56115	10.6296	11.4123	9.85535	NA	2.31167	NA	NA	1.70604
1430225	18		5.82198	5.13096	7.71858	8.2661	6.79593	NA	4.93806	NA	1.88688	2.4669
1431105	18		5.04746	4.11876	6.86495	7.9074	6.53673	NA	NA	NA	NA	2.53859
1431377	18	yes	14.5003	14.0319	15.2683	16.5299	15.5539	NA	NA	NA	NA	2.04236
1431464	18		1.87497	1.45288	3.75853	3.93368	2.95217	NA	NA	NA	NA	NA
1433006	18		12.3027	11.267	12.721	13.885	12.9328	NA	1.69398	NA	NA	1.54129
1433542	18		11.8163	11.773	13.1014	13.9316	12.5592	NA	1.12525	NA	1.2666	2.10569
1433818	18		10.8957	9.97317	11.769	12.4438	11.7132	NA	NA	NA	NA	1.55303
1434223	18		9.27423	8.60214	10.4156	11.0512	10.0778	NA	NA	NA	1.11022	1.74695
1434602	18	yes	12.2916	12.4405	13.659	14.7734	13.6086	NA	NA	1.3043	1.35346	2.46787
1435412	18		13.6742	12.3868	13.6714	15.8414	14.6261	NA	-1.79956	NA	NA	2.13095
1437672	18		13.2289	12.487	14.2392	15.3407	13.7651	NA	NA	NA	NA	2.06903
1437769	18		8.96035	9.09796	10.2876	11.8529	10.4299	NA	NA	1.43941	1.32113	2.91304
1437878	18		9.66418	9.24132	10.9882	11.3268	10.4888	NA	NA	NA	1.30865	1.6654
1437918	18		13.4574	13.0101	14.6214	15.0652	14.3057	NA	NA	NA	1.13656	1.56178
1438017	18		4.49035	4.20384	6.05792	6.44913	5.84556	NA	NA	NA	NA	1.86569
1438228	18		10.2552	9.32795	10.645	12.0209	10.5615	NA	NA	NA	NA	NA
1438280	18		6.00221	5.0807	7.13583	7.99145	6.92856	NA	NA	NA	NA	2.04205
1438778	18		8.45923	8.51022	9.92926	10.816	9.591	NA	1.63493	NA	1.47506	2.31949
1438871	18		6.93327	6.73453	8.30054	9.35048	8.60108	NA	NA	NA	NA	2.38094
1439131	18		8.14468	7.71632	8.31964	10.685	9.35865	NA	1.4549	NA	NA	2.52997
1439155	18		7.9126	8.06049	9.80936	10.9639	9.50328	NA	NA	NA	1.82883	2.88491
1439489	18		9.22277	8.90033	10.9383	11.2339	10.287	NA	2.36086	NA	1.6695	1.95319
1439683	18		10.324	10.0081	11.7819	12.3807	11.2832	NA	2.39581	NA	1.44821	2.01944
1439817	18		12.4506	11.1873	13.635	14.7728	13.7039	NA	NA	NA	NA	2.28458
1440063	18		11.9276	11.3966	13.318	14.1382	13.5553	NA	NA	1.57601	NA	2.17783
1440536	18		12.8671	11.873	13.3912	14.5826	13.274	NA	NA	NA	NA	1.71073
1440668	18		8.55951	7.41509	9.31745	10.1272	8.98369	NA	1.65221	NA	NA	1.59461
1441872	18		2.9854	1.83586	4.03357	4.82738	3.27405	NA	NA	NA	NA	NA
1444304	18		9.21752	9.08898	10.6819	11.0284	10.454	NA	2.73102	1.22949	1.45416	1.80695
1445051	18	yes	11.6039	10.9734	13.4855	14.2165	12.9563	NA	NA	NA	1.79967	2.64318
1445587	18		10.695	9.98917	11.6862	12.5892	11.2863	NA	NA	NA	NA	1.90218
1446300	18		11.2145	11.3919	12.6394	13.6016	12.672	NA	1.27968	1.44752	1.43506	2.39493
1448063	18		8.0441	7.68224	9.74053	9.98385	9.19172	NA	NA	NA	1.65956	1.97467
1448917	18		13.5868	13.7072	15.3306	16.0276	15.3046	NA	NA	1.66607	1.68512	2.36953
1451292	18		3.65381	3.41455	4.77524	5.57181	4.46155	NA	NA	NA	NA	NA
1454573	18		9.85167	9.82987	11.3447	12.2731	10.72	NA	NA	NA	1.4542	2.40621
1459156	18		4.18261	3.88898	5.73672	6.52294	5.07733	NA	2.97632	NA	NA	2.21046
1462059	18		4.24036	3.37244	5.37587	5.08935	5.34086	NA	NA	NA	NA	NA
1464014	18		11.9694	11.6667	13.1127	14.1353	12.7356	NA	NA	NA	1.1395	2.14081
1465497	18		9.483	8.92023	10.4365	11.0149	10.739	NA	NA	NA	NA	NA
1467799	18		5.39381	4.81047	6.40722	7.13623	6.02605	NA	NA	NA	NA	1.79109
1468123	18		8.02619	7.41656	9.58186	10.6335	8.77786	NA	3.95244	NA	1.52352	2.55598
1468375	18		9.95818	9.50055	11.3105	11.3172	10.9994	NA	1.29008	1.04574	1.34272	1.37411
1468768	18		5.11487	3.97923	6.1299	6.65359	5.29151	NA	NA	NA	NA	NA
1469294	18		5.6624	5.3359	6.69579	7.50155	6.57385	NA	1.84708	NA	NA	1.78136
1469315	18		9.45402	8.61843	10.5139	11.4443	10.1122	NA	NA	NA	NA	1.94583
1470003	18		9.00762	8.41378	9.93966	10.6604	9.66447	NA	NA	NA	NA	1.66218
1470679	18		10.4907	9.82223	11.6896	12.0265	11.606	NA	NA	NA	NA	NA
1470880	18		5.3259	4.35511	5.56081	6.8288	5.91338	NA	NA	NA	NA	NA
1472783	18		5.43011	4.69485	6.67064	7.28818	5.85834	NA	NA	NA	NA	NA
1475288	18		6.0051	5.82047	7.37493	8.72794	7.84288	NA	NA	1.71943	NA	2.56652
1475414	18		5.33275	4.93044	6.82513	7.04981	6.63218	NA	NA	NA	NA	NA
1477236	18		7.80196	6.88804	8.50039	9.74625	8.95645	NA	1.78398	NA	NA	1.90934
1479204	18		6.76346	6.01436	8.2602	9.13848	8.34284	NA	1.53222	1.57779	1.52318	2.35183
1480947	18		6.90018	5.7901	7.98271	8.98574	8.21303	NA	NA	1.29682	NA	2.03995
1481999	18		4.70161	4.7221	6.06004	7.16256	5.86956	NA	NA	NA	NA	2.42531
1482031	18		5.65828	4.5933	6.41141	7.50857	6.83739	NA	NA	NA	NA	NA
1484590	18		10.3065	10.6514	12.0929	13.2403	11.7244	NA	NA	NA	1.72805	2.94362
1494919	18		11.2832	11.2928	12.9054	13.3372	12.2196	NA	NA	NA	NA	1.9751
1513135	18		6.50763	5.6282	7.09664	8.51879	7.09867	NA	1.76819	NA	NA	1.9564
155208	18		6.14276	5.48074	7.3004	8.40557	7.36428	NA	NA	NA	NA	NA
155257	18		3.08979	1.25218	3.02573	4.72761	3.19379	NA	NA	NA	NA	NA
172834	18		6.29757	5.61404	7.22611	8.21149	7.51408	NA	NA	NA	NA	NA
24519	18		8.91216	8.4057	10.4289	10.6609	10.0439	NA	NA	1.12078	1.49208	1.75851
265269	18		7.1706	6.57404	8.5715	10.2298	8.42035	NA	NA	NA	1.38147	2.98632
2985	18		11.8523	11.5889	13.5953	13.9489	12.8311	NA	1.18006	NA	1.7302	2.06535
316489	18	yes	11.3436	10.5348	12.4344	13.8655	12.1159	NA	NA	NA	NA	2.50656
322815	18		7.41374	6.92136	8.27028	8.9225	8.35911	NA	2.46375	NA	NA	NA
361980	18		8.48021	8.41127	9.22731	11.6701	10.3136	NA	1.91683	1.78431	NA	3.18064
448773	18		12.1058	11.4174	12.8587	13.5479	12.8986	NA	NA	NA	NA	1.47079
5914	18		2.95494	3.38339	4.52104	5.81359	4.10076	NA	NA	NA	NA	NA
618009	18		10.7626	9.76526	11.8247	12.6069	11.6469	-0.954559	NA	NA	1.05395	1.82859
65788	18		13.9487	13.5351	14.8649	15.9644	14.6531	NA	NA	NA	NA	1.99645
665627	18		3.54821	3.74554	5.30707	6.33574	5.40402	NA	NA	NA	NA	2.62271
699446	18		8.46581	8.37493	9.81583	10.7983	9.67135	NA	NA	NA	1.30089	2.32635
775731	18		5.2419	4.92165	6.30729	6.93791	6.5037	NA	NA	NA	NA	NA
826246	18		6.97178	6.44306	8.07766	8.98909	7.57925	NA	NA	NA	NA	NA
928730	18		11.0911	11.1645	12.9647	13.7773	12.3061	NA	1.20538	1.20267	1.84393	2.65062
974922	18		4.30254	3.81671	5.56971	5.94343	4.98689	NA	NA	NA	NA	NA
1067038	19	yes	7.02624	6.12632	9.45756	11.2112	9.1311	NA	4.05318	2.2537	2.30719	4.21666
1099672	19		0.343574	1.36487	1.34738	3.83345	4.06916	NA	NA	3.64158	NA	NA
1202826	19		9.36181	7.83138	10.2806	10.4582	11.598	NA	NA	2.13276	NA	NA
1365831	19		5.3691	2.67864	5.3987	7.48177	5.59399	NA	NA	NA	NA	NA
1370490	19		9.88506	8.14748	12.6863	13.2119	13.5411	NA	2.34129	3.69817	2.72038	3.21126
1392020	19		9.73906	7.33544	10.2825	11.3007	12.5569	-2.30404	2.58674	2.76178	NA	1.51963
1395290	19		8.96337	7.98556	9.5742	10.8045	10.7205	NA	NA	1.70923	NA	1.8433
1404863	19		4.64343	3.36367	3.82979	6.8273	6.24416	NA	2.23982	NA	NA	2.12388
1411425	19		1.50496	0.760667	3.08417	5.13411	5.14833	NA	NA	3.22747	NA	3.17276
1414248	19		4.90488	5.48689	7.287	8.34831	8.96813	NA	2.42405	3.68385	NA	3.40716
1415569	19		7.01011	6.0778	9.36484	9.76401	10.3797	NA	3.74465	3.38354	2.27966	2.66795
1415976	19	yes	6.2486	4.46398	8.08118	9.22068	7.8083	NA	NA	NA	NA	3.12537
1418483	19		3.28613	1.6765	3.08309	5.8392	4.88996	NA	NA	NA	NA	2.46988
1427246	19		7.7951	6.03191	9.23565	10.1636	9.13983	-1.67678	NA	NA	1.47216	2.31608
1430637	19	yes	7.25948	7.20815	9.29689	10.9501	10.6147	NA	4.84058	3.29267	1.99042	3.55548
1433057	19		7.86387	8.68252	9.90391	12.5777	11.7286	NA	NA	3.64186	1.86167	4.52247
1433098	19		9.93501	9.07601	11.6696	14.15	12.5005	NA	1.38377	2.50523	1.69432	4.20306
1433904	19		7.41296	5.33239	8.00244	9.89907	8.83381	-1.99415	1.81526	1.3866	NA	2.429
1435712	19		3.87952	1.84137	2.29127	6.11588	6.92524	NA	3.73307	2.83535	NA	NA
1436729	19		3.68585	3.43987	4.70058	6.91846	7.35289	NA	3.63139	3.58809	NA	3.1333
1436732	19		5.62814	4.55955	7.02603	8.82378	8.99284	NA	4.25776	3.32797	NA	3.12678
1437003	19		5.77518	4.83762	6.79502	8.3982	8.2304	NA	3.27677	2.39663	NA	2.55283
1438496	19		2.4095	1.44436	4.1757	4.62809	5.19144	NA	NA	NA	NA	NA
1439079	19		11.6304	10.1536	12.88	13.8259	13.1276	-1.45905	1.95809	1.55355	NA	2.10953
1439628	19		7.63331	6.17649	10.1297	11.6081	10.8479	NA	2.30594	3.06579	2.38438	3.90486
1445412	19		7.32327	6.67702	9.92852	11.8216	10.0775	NA	2.51137	2.68231	2.47391	4.35719
1446174	19		4.92823	3.87955	6.8745	7.0785	8.3355	NA	1.60448	3.33527	1.89474	2.09151
1457875	19		7.12243	5.26566	7.52444	9.60413	9.21231	NA	NA	NA	NA	2.54276
1461288	19		9.12228	9.25449	11.1955	13.3169	13.6284	NA	NA	4.10233	NA	3.99158
1462982	19		9.98833	8.79404	12.2895	13.0084	13.6435	NA	NA	3.45881	2.17119	3.14082
1464397	19		9.50836	10.2172	11.8746	13.5893	13.8604	NA	NA	4.13088	2.38593	4.1141
1470742	19		6.11764	6.13543	7.06782	9.54445	8.55252	NA	4.01349	2.38008	NA	3.30787
1470943	19		7.82735	5.78523	9.52633	10.3749	10.7313	-2.04028	1.98142	2.7772	1.59378	2.4639
1472566	19		8.34332	8.06561	10.1289	11.9797	11.13	NA	3.30137	2.72803	1.73937	3.62791
1473347	19		10.0344	7.15106	12.3743	13.3644	13.581	-2.76395	NA	3.35981	2.20901	3.53038
1474491	19		6.0334	4.764	7.75001	8.90974	8.45263	NA	2.60423	2.33917	NA	2.90945
1474892	19		2.82078	1.22658	3.878	3.76996	4.72651	NA	NA	NA	NA	NA
1477967	19		3.21307	2.95682	4.35063	5.9904	6.56335	NA	NA	2.91221	NA	2.55818
1481386	19		5.70941	5.8321	7.89446	9.67345	8.71766	NA	3.13483	2.89252	2.17581	3.87844
1489360	19		11.4914	10.5229	13.1649	14.6251	13.0273	NA	NA	1.51264	1.65378	3.13527
625558	19		14.2118	11.7703	15.1594	16.4295	15.7305	-2.20343	2.3064	NA	NA	2.1215
710961	19		0	0.978447	1.71259	3.62874	4.06119	NA	4.21982	4.13338	NA	3.71741
1222227	20		7.24711	1.23487	1.51107	0.40394	2.85564	-5.39322	-3.89593	-4.1903	-5.11309	-6.33454
1268796	20		11.8293	6.01513	6.5849	5.36314	4.44008	-5.19867	-6.30569	-6.62366	-4.64849	-5.47709
1269611	20		15.4659	11.9218	10.3836	9.71852	9.68876	-3.4668	-3.92995	-5.55188	-4.89703	-5.18863
1341371	20		11.5588	8.32137	4.39081	5.31706	5.44806	-3.0753	-5.17572	-5.80604	-6.80047	-5.57426
1363242	20		12.6588	10.424	6.95054	6.20814	6.8673	NA	-5.82282	-5.04551	-5.16821	-5.51197
1365112	20		15.2952	10.1938	9.58219	10.7188	9.01755	-5.00766	-4.92363	-6.15677	-5.6153	-4.44057
1368557	20		13.6452	9.35278	7.8603	8.67594	8.149	-4.12401	-6.80001	-5.26145	-5.55172	-4.67819
1369309	20	yes	17.2013	15.0812	11.2847	11.5246	7.34949	NA	-5.1307	-8.77199	-5.36983	-4.99951
1373750	20		12.5939	8.12365	7.1176	8.32033	7.28219	-4.19544	-5.77046	-5.12752	-5.26154	-4.0893
1376651	20		16.1397	9.90049	8.85288	10.5766	9.88661	-6.03753	-6.22903	-6.06167	-7.08627	-5.3066
1379829	20		16.7474	11.4804	10.3829	11.4724	11.3227	-5.05982	-5.40956	-5.24952	-6.17639	-5.13221
1387527	20		13.2165	9.32587	3.27407	2.56007	4.26327	NA	-5.00549	-5.79768	-6.14292	-5.06593
1414510	20		10.4087	7.37351	4.36706	4.7954	4.79175	-2.95246	-4.59186	-5.46873	-5.72365	-5.24316
1424503	20		13.7252	8.35247	8.61052	8.47407	6.52972	-5.03247	-6.3432	-6.60172	-4.72032	-4.73282
1427383	20		15.5577	10.0517	9.48445	10.7192	9.60738	-5.26308	-5.00447	-5.75569	-5.88446	-4.70161
1427729	20		16.7995	11.9506	9.50242	9.55634	9.67969	-4.51741	-7.00218	-6.67736	-6.8828	-6.3672
1428636	20		9.75351	6.98271	4.33419	5.40018	5.42684	-2.68352	-4.58031	-4.18108	-5.29586	-4.16755
1428787	20		11.8095	6.62774	5.71738	7.89735	6.14888	-4.90358	-5.01485	-5.4449	-5.83912	-3.61154
1430780	20		10.0321	7.87099	4.18891	4.35866	3.28472	-2.11227	-5.16513	-6.59836	-5.64086	-5.12056
1431963	20		7.41586	2.70677	2.44875	1.58105	0.890993	NA	-4.14345	-5.22048	-4.00159	NA
1432902	20		14.8933	11.7239	9.61935	9.5134	9.87305	-3.12445	-4.45646	-4.92091	-5.17121	-5.10658
1433314	20		17.3355	12.3188	10.7012	11.4214	10.7707	-4.85851	-5.84709	-6.39094	-6.45864	-5.61437
1434227	20		17.3628	12.5004	7.85622	8.89919	8.17841	-4.2127	-6.06584	-7.59561	-7.86199	-6.05772
1434777	20	yes	16.4873	10.7853	7.44836	9.83921	8.63112	-5.41074	-6.99039	-7.40755	-8.59602	-6.03893
1435167	20		16.2827	12.3287	10.7771	10.7771	10.8336	-3.85776	-5.08088	-5.30581	-5.38206	-5.28117
1435342	20		15.268	10.8309	9.13115	9.51606	9.87817	-4.24706	-4.97935	-5.02042	-5.87217	-5.40215
1437823	20		16.7122	10.9438	8.49025	9.40911	8.61242	-5.3159	-6.49862	-7.40405	-7.53878	-6.17478
1439809	20		15.7905	11.9713	9.9357	9.81592	9.70459	-3.65556	-6.5991	-5.84224	-5.66858	-5.61639
1443074	20		15.6607	9.06374	8.34791	10.2639	9.62527	-6.06526	-5.06981	-5.71814	-6.86925	-5.14229
1452117	20		10.239	6.08985	3.8659	4.04697	3.83274	-4.00178	-5.15326	-6.16556	-6.02653	-5.50656
1460947	20		17.0563	11.8247	11.9128	12.7672	11.0999	-5.12867	-5.16194	-5.8381	-5.06743	-4.20288
1463130	20		13.3638	8.33642	6.03423	6.22352	6.10378	-4.78075	-6.49579	-6.90916	-6.9544	-6.2107
1463693	20		13.5622	8.86154	7.81679	7.5797	6.08231	-4.30342	-6.27605	-7.1026	-5.40963	-5.4167
1463826	20		11.6209	6.79977	4.96508	7.31039	4.58803	-4.5493	-5.01079	-6.73223	-6.36824	-4.02569
1466450	20		17.2091	12.414	5.41065	8.04413	6.1013	-4.18921	-6.6407	-9.05702	-9.47281	-6.06142
1466629	20	yes	16.8431	9.26138	5.89462	8.32314	5.15486	-6.38973	-6.52048	-8.86544	-8.63181	-5.63988
1468038	20		8.39199	5.65123	2.20181	3.2928	1.21364	-2.61043	-7.09147	-6.90101	-5.85549	-4.63596
1471118	20		14.385	9.5953	7.81351	7.92611	8.60704	-4.54016	-6.24599	-5.46041	-6.23062	-5.74812
1475880	20		11.3666	6.23744	6.27535	5.64592	5.05792	-5.04396	-6.30955	-6.17108	-4.99431	-5.46436
1475998	20		6.1843	1.35652	1.09732	0.551547	0.250245	-4.74771	-5.79553	-6.38145	-5.09975	-5.5104
1476435	20		11.4131	7.36367	6.3183	6.81323	5.49193	-3.90876	-5.73502	-5.61309	-4.90414	-4.37257
1501942	20		13.3617	9.42848	6.92963	6.90217	7.14072	-3.78443	-4.87608	-5.95188	-6.15788	-5.69729
437741	20		6.60235	3.76076	0.707343	1.53458	0.699727	-2.80621	-6.81037	-6.10433	-5.69246	-4.86073
81208	20		15.0636	10.8156	9.2584	9.02607	8.671	-4.05791	-5.47035	-6.11385	-5.53608	-5.57134
825568	20		9.68337	4.07714	2.86835	3.47858	5.37786	-5.5004	-5.22997	-4.20065	-6.58337	-5.61132
1001730	21		3.2802	5.45613	6.26086	5.35462	5.60801	2.18138	1.99912	2.2977	2.9384	2.07057
1026821	21		6.54923	9.77065	10.6434	10.7138	10.0562	3.1429	4.40319	3.37284	3.92358	4.19591
1084	21		4.82424	7.39758	9.07464	7.71947	7.51869	2.3328	2.56513	2.47798	3.97161	2.65786
1104621	21		9.71601	11.749	12.2961	12.7341	11.9515	2.02145	1.95175	2.22462	2.53862	3.00367
1149518	21		5.8077	8.06887	8.88122	8.601	8.87679	2.26501	2.94786	3.03462	3.04525	2.78539
1224602	21		1.43161	4.18932	4.24405	5.244	3.89466	NA	3.10231	NA	2.85361	3.76657
1224856	21		1.06701	3.21105	3.49328	3.47815	2.69144	NA	NA	NA	NA	NA
1273531	21		7.06848	10.1493	11.4796	9.91778	10.2846	3.01701	3.77681	3.13121	4.32311	2.82258
1277099	21		6.07055	7.71567	9.39397	8.94203	7.88798	1.65736	2.49357	1.79542	3.27814	2.88424
1357067	21		8.28781	10.4187	11.6431	11.3912	10.824	2.13728	2.89459	2.44353	3.22695	3.10923
1360913	21		12.18	14.3746	15.5209	15.8854	15.0204	2.24498	NA	2.755	3.18932	3.63147
1361605	21		6.05773	8.00455	8.52354	8.89255	8.40188	1.90926	2.64852	2.27013	2.42814	2.79485
1361878	21		7.89571	11.0313	11.2605	11.2202	10.6546	3.11451	3.27753	2.74537	3.34366	3.30229
1365734	21		5.3211	7.11956	9.02975	8.47949	7.84344	1.80756	4.12356	2.44894	3.61396	3.08269
1367894	21		6.41229	8.44353	10.2286	9.30634	9.44759	2.03978	3.31665	2.96007	3.71275	2.82464
1367964	21		11.4181	14.8602	15.1539	15.7784	14.6249	3.29535	NA	3.23918	3.57703	4.18277
1370869	21		10.6722	14.0795	14.7424	14.3478	14.0574	3.34875	3.31663	3.36226	4.00608	3.65353
1377613	21		7.02282	10.1984	10.15	11.7195	9.73832	3.19491	3.13666	2.65983	3.06593	4.63007
1394302	21		4.26763	7.84243	7.85125	8.34606	6.23296	3.19218	3.34671	NA	3.11932	3.65189
1403165	21		4.08711	6.77644	8.84288	6.70906	7.27444	2.6259	4.16005	2.97027	4.48889	2.66136
1407107	21	yes	12.166	14.97	15.2932	15.046	14.8319	2.80383	1.98865	2.64349	3.05078	2.81952
1414740	21		4.08401	5.88003	7.31591	7.10226	6.08982	NA	2.40985	1.94298	3.00377	2.80329
1416274	21		6.32792	8.82179	10.1005	9.28315	9.50379	2.53407	3.8183	2.99336	3.55964	2.78437
1416824	21		11.3097	13.7827	14.24	14.2016	12.8768	2.48092	1.47674	1.53025	2.87342	2.84985
1428382	21		4.57228	6.46313	8.22656	7.93997	7.24229	1.86965	2.48851	2.64172	3.60366	3.34912
1429485	21		6.41406	8.68664	9.21563	8.56807	7.5394	2.2392	3.83441	NA	2.74263	2.16302
1430093	21		14.8673	16.9681	18.0581	18.115	18.0483	2.09848	3.20287	3.12349	3.15372	3.19359
1430454	21		12.6305	15.2463	15.8546	16.0086	15.0216	2.55835	2.61748	2.34352	3.15791	3.37236
1434740	21		6.80847	8.71707	9.93635	9.06072	8.43894	1.87256	2.11513	1.58119	3.04296	2.20273
1435835	21		9.71541	12.186	12.7667	12.3531	11.5261	2.43662	3.0994	1.82247	3.00708	2.61683
1437467	21		13.602	16.7307	17.4365	17.8756	16.4559	2.95696	1.80261	2.79156	3.63233	4.07474
1437527	21		1.31202	3.07154	4.60406	4.01216	4.07425	NA	NA	NA	2.93545	NA
1438735	21		13.616	16.6838	17.3167	16.9206	16.9756	3.01822	3.0478	3.30337	3.64107	3.28392
1438880	21		9.21602	11.9917	12.4484	12.5246	11.4587	2.73659	1.15508	2.21725	3.20886	3.28754
1441158	21		2.91886	5.38582	6.08467	6.30036	5.01526	2.50891	3.48708	NA	3.03658	3.22016
1445188	21		9.99179	12.9464	13.0253	13.9868	13.3046	2.7863	NA	3.26786	2.8477	3.78302
1447868	21		1.31534	4.17411	5.30044	4.29871	3.91585	NA	NA	NA	3.53595	3.15637
1456839	21		6.94613	9.77512	11.1363	10.3394	10.0155	2.81074	3.42396	3.03104	4.1394	3.35701
1459843	21		8.63972	10.4803	11.292	11.2555	10.8077	1.83316	2.49558	2.14544	2.62834	2.59075
1460751	21		8.11024	10.9721	11.8964	11.3834	11.63	2.85381	4.35668	3.49182	3.6959	3.2067
1463286	21		6.87322	10.0682	11.5598	9.15426	10.0425	3.184	3.20876	3.04612	4.4249	2.20234
1465383	21		5.06136	7.69528	8.79645	8.96173	8.29189	2.63348	2.48765	3.16597	3.67424	3.8656
1465734	21	yes	8.76661	11.6086	12.0679	12.7275	11.4862	2.80128	3.54346	2.67655	3.25935	3.90502
1465736	21	yes	11.3925	14.2569	14.8022	15.1519	14.1436	2.74494	1.72724	2.61254	3.23794	3.60842
1468712	21	yes	9.85909	12.5083	13.1771	13.7783	12.0843	2.69873	3.68807	2.22643	3.11308	3.9241
1469372	21		7.08722	9.8191	9.93794	9.98729	9.67536	2.71225	4.21838	2.52533	2.77907	2.89661
1470339	21		6.95438	8.64933	10.344	9.81555	9.14906	1.6078	2.41722	2.16483	3.2694	2.83717
1470419	21		9.98356	13.5358	14.4638	13.1803	12.9332	3.47813	3.34333	2.87526	4.37318	3.16231
1470578	21		7.64678	10.9441	12.3368	11.0782	10.6603	3.15679	3.34906	2.98149	4.49993	3.42582
1470706	21		11.3412	13.5344	14.4001	14.0218	13.2598	2.14965	1.95666	1.8529	2.98161	2.59955
1472180	21		3.18881	6.69416	7.10947	7.87139	5.96368	3.3071	2.50278	2.57719	3.71102	4.55458
1472229	21		6.51402	8.93174	10.6485	9.93002	9.16243	2.40287	2.46753	2.61067	4.07786	3.36481
1477385	21		10.6583	12.5274	13.7689	12.9531	13.3986	1.8444	2.66599	2.70207	3.0612	2.26792
1480815	21		7.09509	9.81344	11.1309	9.79451	10.073	2.59556	3.59901	2.88799	3.90208	2.59114
152066	21		10.0086	12.4827	13.0939	13.6347	13.2526	2.54083	2.20989	3.19137	3.02895	3.55793
332344	21		2.12726	4.1813	4.63075	4.61403	4.24927	NA	NA	NA	2.48653	NA
488736	21		5.9123	8.42032	8.95219	9.0142	9.37982	2.36358	1.86818	3.31679	2.91748	2.97758
634407	21		6.09685	8.54326	9.43711	9.3716	9.68229	2.38072	3.77532	3.45571	3.21538	3.14491
649823	21		7.07302	9.16432	9.74836	9.77047	9.67738	2.06185	1.98663	2.526	2.55962	2.76791
699268	21		9.27943	11.5974	11.9452	12.478	11.2369	2.22204	NA	1.85375	2.51824	3.04675
751872	21		2.41503	4.52345	5.16325	4.6967	3.62383	NA	NA	NA	2.59705	NA
828655	21		11.0026	13.7639	14.5716	14.3281	13.7123	2.69289	3.94117	2.67853	3.46348	3.26253
908900	21		9.00042	12.0282	12.254	12.3558	11.3338	2.98186	1.37476	2.30185	3.22599	3.33996
933199	21		4.57642	7.51804	7.91617	7.41448	7.65362	2.90301	3.21093	3.00005	3.27326	2.80481
996145	21		1.05232	4.1808	4.21147	4.93521	4.4611	NA	3.2271	NA	NA	2.97335
1055086	22		8.98352	9.57548	10.8711	11.3678	9.55198	NA	NA	NA	1.86225	2.32628
1104708	22		8.46293	10.3165	10.9019	11.3287	10.4867	1.82735	1.97999	2.00232	2.38932	2.835
11109	22		7.02475	7.94909	8.88367	9.09701	8.55689	NA	NA	1.5144	1.83304	2.04973
11138	22		10.5575	11.4206	12.5369	12.8265	12.1514	NA	1.05749	1.5709	1.95981	2.23617
1130331	22		6.24162	7.13693	7.58086	8.28818	7.39085	NA	NA	NA	NA	2.03743
1157395	22		9.18834	10.8415	11.5043	12.0117	10.8993	1.63514	1.29761	1.69577	2.28249	2.78085
1205761	22		4.27754	4.77815	5.84846	6.3793	5.76836	NA	1.94988	NA	NA	1.99403
1245600	22		3.13643	5.08804	5.96467	6.28421	6.00979	NA	NA	2.20418	2.16033	2.45263
1254137	22		8.94986	9.52482	10.9243	11.0386	10.0056	NA	NA	1.03589	1.94106	2.06295
1254437	22		9.43029	10.4076	11.8677	12.046	11.0835	NA	NA	1.63337	2.39895	2.58617
1285430	22		3.60038	4.65424	5.78285	6.32622	5.72849	NA	1.7974	2.13171	2.17596	2.72616
1296900	22		12.293	13.4549	14.5034	15.0718	14.086	NA	NA	NA	2.11377	2.67523
1296963	22		12.8767	14.1906	15.1768	15.7802	14.6968	1.35114	NA	1.77964	2.24255	2.8406
131844	22		10.5986	11.6429	13.0832	13.6591	12.6744	NA	NA	2.01982	2.4546	2.99303
1341178	22		5.45593	6.15747	7.45862	8.12422	5.34068	NA	NA	NA	NA	2.49403
1352092	22		8.73918	9.92361	10.6411	11.2154	10.7375	1.18917	1.4463	1.97484	1.88207	2.45953
1354937	22		4.83852	5.71866	7.37734	7.2028	5.79418	NA	3.85208	NA	2.39081	2.22451
1356993	22		8.62372	9.36119	10.4069	10.628	9.87993	NA	NA	1.21735	1.74808	1.95558
1357387	22		11.7851	13.2289	13.8982	14.6048	12.7797	1.43456	NA	NA	2.06928	2.81218
1360037	22		11.6293	12.2976	13.2369	13.629	13.0038	NA	NA	1.35377	1.58375	1.96656
1367204	22		12.6445	13.7209	14.4891	15.4187	14.8915	NA	1.70608	2.21114	1.81282	2.75415
1367399	22		7.70115	8.85361	10.1007	9.72301	8.87679	NA	2.77814	NA	2.31728	2.08398
1369162	22		9.70634	10.9133	12.4261	13.1895	11.0591	NA	1.55558	1.29139	2.59397	3.34435
1370371	22		8.88198	9.39277	10.3947	10.9687	10.0567	NA	NA	NA	1.4819	2.05132
1373722	22		10.9364	12.2118	13.2065	13.3315	12.5276	1.27806	0.976412	1.57262	2.2458	2.38012
1377368	22		10.9153	12.332	12.8858	13.965	12.8519	NA	NA	NA	NA	2.93767
1377468	22		7.08349	8.45022	9.33158	9.67522	8.48717	NA	3.14527	NA	2.151	2.50061
1385320	22		2.30755	3.00622	4.32118	4.86013	4.35156	NA	2.34484	NA	NA	2.29037
1389393	22		13.329	13.6245	15.21	15.5619	14.3601	NA	1.13798	NA	1.84443	2.21475
1392735	22		4.35134	5.86603	7.06346	6.93302	6.11575	NA	2.87775	NA	2.59199	2.60644
1397266	22		7.20282	8.0638	8.99354	9.20572	8.73437	NA	1.75592	1.51975	1.77479	1.98665
1405602	22		11.1888	11.7864	13.5138	13.7504	12.0444	NA	NA	NA	2.29573	2.53297
1409501	22		13.5843	14.4781	15.655	16.0119	14.6233	NA	NA	NA	1.9974	2.38691
1410050	22		5.86779	6.49149	7.75526	7.97585	7.56322	NA	3.24643	1.68314	1.85781	2.07157
1412280	22		13.4383	13.9978	15.1941	16.1207	15.1909	NA	NA	1.67351	1.66434	2.62216
1416877	22		12.3712	13.6691	14.4348	15.3653	14.0162	1.27871	NA	1.60763	2.02241	2.97321
1417700	22		6.61126	7.40534	8.39724	9.64509	8.68982	NA	2.99747	2.01456	1.73456	2.985
1418815	22		5.8379	6.69038	7.09721	8.89885	6.92731	NA	1.99244	NA	NA	3.07913
1418820	22	yes	8.12845	8.62427	10.6535	10.6377	9.39168	NA	3.05765	NA	2.44197	2.60617
1419907	22	yes	14.9324	15.8143	17.567	17.0862	16.6632	NA	2.01207	1.64936	2.53662	2.20498
1422770	22		0.953209	2.07818	3.8637	5.06298	3.54163	NA	NA	NA	NA	NA
1426324	22		12.3122	13.3394	14.1199	14.8555	13.6124	NA	NA	1.26676	1.76233	2.5305
1429139	22		7.63446	8.36752	9.68379	9.90704	9.1406	NA	2.71445	1.48482	1.99766	2.2204
1429357	22		8.07423	8.75988	9.79378	10.0754	9.21817	NA	1.75298	NA	1.6679	1.94536
1429393	22		10.98	11.676	13.2284	13.6277	12.6374	NA	NA	1.61507	2.17156	2.6507
1431072	22		12.4626	13.2026	13.9507	14.8941	13.9547	NA	NA	1.49026	1.46742	2.41023
1431482	22		11.6979	12.7377	13.7809	13.6679	12.836	NA	NA	1.11207	2.03199	1.92141
1432804	22		10.5341	11.4007	12.6983	12.514	11.6695	NA	2.59883	1.14455	2.13904	1.95731
1433745	22		10.118	11.1715	12.3708	12.5767	11.9582	1.04506	1.45676	1.83545	2.22709	2.42843
1434339	22		14.7675	15.7374	16.0531	17.5386	16.3588	NA	NA	1.54493	1.26019	2.74049
1434367	22		12.0238	13.2265	14.3614	14.7854	13.9324	NA	1.1867	1.89748	2.28339	2.75704
1434837	22		3.02986	4.34034	5.92728	5.92477	4.29206	NA	NA	NA	NA	3.00579
1435071	22		12.49	13.549	14.3585	14.7584	13.3389	NA	NA	NA	1.81983	2.24756
1435789	22		10.7934	11.2942	12.4211	13.6266	12.4322	NA	NA	NA	NA	2.90487
1436031	22		13.2126	13.5115	15.3597	15.9561	14.3101	NA	1.49209	NA	2.09528	2.67775
1436036	22		4.01015	4.43589	5.6125	5.9273	5.56936	NA	NA	NA	NA	NA
1436483	22		11.1902	12.0129	13.1535	13.8186	12.6007	NA	2.61379	1.42309	1.91148	2.60269
1436702	22		7.83638	8.86419	10.2301	9.79025	9.04568	1.02308	1.17493	1.1848	2.35765	1.91762
1436900	22		10.7769	12.2326	13.2754	13.8692	11.7979	1.50296	2.01391	NA	2.44627	3.03471
1438273	22		11.4645	13.0833	14.0468	13.9463	13.0833	1.56631	1.77131	1.56148	2.52398	2.44434
1439325	22		11.1952	11.9525	13.3473	13.5537	12.2819	NA	1.77608	NA	2.04147	2.24628
1439687	22		8.39707	9.113	9.81601	10.4328	9.76637	NA	NA	1.36535	1.39415	2.03329
1439990	22		10.4132	11.6976	12.3145	12.9964	11.6572	1.25592	1.02364	1.21314	1.86922	2.54863
1440257	22	yes	10.2505	12.0602	13.3113	13.5915	11.9352	1.93554	4.36348	NA	2.9403	3.21582
1440946	22		9.43469	10.6916	11.8226	12.3699	12.0018	NA	2.05526	2.44098	2.34639	2.82602
1443643	22		9.86911	11.0672	11.5315	12.3096	11.6199	NA	1.49231	1.72569	1.63017	2.46411
1443922	22		7.33149	8.71004	10.2302	9.64286	8.30634	NA	2.82752	NA	2.88846	2.29913
1444250	22		11.0944	11.677	13.1009	13.6071	12.2664	NA	NA	NA	1.9554	2.47474
1445972	22		10.4652	11.0768	11.9609	12.7825	12.1722	NA	NA	NA	NA	2.38016
1446480	22		10.0203	10.8121	11.9838	12.7896	11.313	NA	2.06646	1.26997	1.92208	2.77617
1446503	22		8.59688	10.0257	10.5449	11.6203	10.4958	1.45696	1.76649	1.83765	1.88821	2.99452
1447013	22		9.56299	11.1217	11.5873	12.1595	11.2371	1.54166	NA	1.64991	1.99542	2.56864
1447729	22		2.92166	4.4322	5.01355	5.36299	3.92521	NA	3.07312	NA	NA	2.39448
1450700	22		11.595	13.0829	14.173	14.2339	13.4078	1.47484	NA	1.78427	2.52526	2.59622
1455264	22		10.0987	10.928	12.1713	12.3822	11.7675	NA	NA	NA	1.99564	2.23739
1457020	22		8.14993	8.93117	10.3574	10.7396	10.3286	NA	NA	2.10296	2.13009	2.55159
1458725	22		4.33752	6.31944	7.34422	7.59122	6.04712	1.99035	2.68389	1.72225	2.92629	3.17386
1462884	22		9.25951	9.78154	10.8909	11.5803	10.5674	NA	NA	NA	1.56397	2.30207
1463000	22		10.8357	12.2633	13.2332	13.5839	12.6399	1.39893	NA	1.91058	2.3384	2.69165
1463191	22		14.0301	15.1586	16.3589	16.2789	14.9302	NA	NA	NA	2.22739	2.20524
1464950	22		11.2229	12.9382	13.4926	14.022	12.9981	1.70804	1.0859	1.7702	2.25055	2.77379
1465949	22		8.08737	8.86003	10.1076	10.0925	9.62486	NA	NA	1.46624	1.94557	1.93167
1466501	22		9.08976	10.3315	11.0565	11.4629	11.138	NA	NA	1.97048	1.84982	2.29349
1466810	22		12.0133	12.8434	14.4172	14.7062	12.7793	NA	NA	NA	2.37604	2.63747
1467191	22		13.0823	13.5205	14.5707	15.5178	14.0538	NA	NA	NA	NA	2.40571
1467792	22		6.23919	7.77105	8.65241	9.74495	8.31986	1.55742	NA	2.12715	2.35113	3.41755
1468116	22		10.9707	12.0519	13.5775	14.0819	13.1203	1.06741	NA	2.17174	2.58353	3.07539
1469456	22		2.96785	4.66838	5.96574	6.72903	5.22819	NA	NA	NA	NA	3.09221
1470460	22		11.6158	12.7279	13.6378	14.6122	13.2757	NA	NA	1.61545	2.0123	2.98329
1470904	22		11.0916	12.403	13.1103	13.6739	12.6314	1.28123	2.38849	1.52307	1.95933	2.51467
1471562	22		9.7727	10.7905	12.0033	11.6408	10.2877	NA	1.49749	NA	2.16396	1.8128
1472944	22		9.26934	10.9008	12.205	11.9367	10.9226	1.61211	2.45421	1.6347	2.90445	2.66609
1473002	22		1.49457	2.0651	3.97714	4.25035	2.83815	NA	NA	NA	NA	NA
1474604	22		10.2938	12.2847	12.4663	14.1588	12.2146	1.96772	3.81948	1.91459	2.13356	3.82449
1474983	22		11.6331	12.9499	13.4096	14.2397	12.9392	1.33315	NA	1.26147	1.7228	2.56053
1475026	22		13.3306	13.6723	15.385	15.2774	14.5776	NA	NA	1.21213	2.01413	1.90922
1477606	22		10.1076	11.2402	12.1998	12.8732	12.0825	NA	NA	1.94886	2.06774	2.74456
1477772	22		14.1378	14.8101	16.4671	16.8924	15.4691	NA	NA	1.26262	2.23778	2.66723
1481807	22		5.97806	6.99656	8.38069	8.66084	6.45751	NA	3.92454	NA	2.35764	2.79926
1510440	22		6.80571	7.3567	8.9254	9.13318	8.40895	NA	2.6706	NA	1.99446	2.2304
1512352	22		11.6177	12.0327	13.825	14.6084	13.3975	NA	1.47069	1.76676	2.17938	2.96892
1531622	22		12.3765	13.8568	14.9044	15.2998	14.7739	1.45169	2.04793	2.34302	2.47318	2.8611
173699	22		8.58577	9.69815	10.4839	10.9502	10.3965	NA	NA	1.80452	1.86908	2.34434
28189	22		11.3179	12.462	13.5412	14.1196	12.5285	1.18794	NA	1.19572	2.20523	2.75126
362268	22		8.97698	9.36841	10.8657	11.4583	10.2834	NA	NA	1.3093	1.85975	2.44775
375970	22		6.78754	7.86877	8.6465	8.88675	8.43366	NA	NA	NA	1.77781	2.03972
390003	22		0.815249	2.62308	3.73112	4.34152	1.66526	NA	NA	NA	NA	NA
456019	22		8.27035	8.76818	10.4379	9.89261	9.23998	NA	NA	NA	2.12702	1.63618
47492	22		9.13532	10.6918	12.3367	12.9513	9.84026	NA	NA	NA	3.05689	3.74874
516113	22		7.34552	8.30921	9.76107	10.6956	9.41541	NA	2.85566	2.01797	2.35621	3.30195
582723	22		4.47224	5.60425	6.15586	6.92982	6.23491	NA	3.39008	NA	NA	2.30727
605309	22		5.85796	6.69113	7.93621	8.69446	7.26687	NA	NA	1.38376	2.0465	2.8371
607462	22		8.01813	8.96055	10.3834	11.2395	9.88495	NA	NA	1.83603	2.31182	3.2245
667616	22		4.60734	6.00586	7.40761	7.42226	6.03398	NA	NA	NA	2.71271	2.86956
695259	22		7.10951	8.96726	9.80298	9.97774	9.09073	1.86822	2.74916	1.94834	2.64208	2.81292
734033	22		9.4822	11.1114	11.4826	12.3591	11.2921	1.62856	1.92052	1.75633	1.93552	2.8636
857219	22		10.7501	11.4822	12.5129	12.9682	11.8128	NA	NA	NA	1.73603	2.1737
918926	22		9.13989	9.93133	10.9458	11.7134	10.5121	NA	NA	1.34706	1.77214	2.53486
97916	22		0.901468	1.42511	3.62394	3.37195	2.29821	NA	NA	NA	NA	NA
1037199	23		6.33619	8.72866	8.50187	9.04085	7.65904	2.32099	2.65804	NA	2.1069	2.73351
1163388	23		5.57633	6.60543	6.73126	7.29056	5.74827	NA	NA	NA	NA	NA
1195034	23		9.34209	10.9743	11.351	11.5756	10.6325	1.56018	NA	1.21366	1.92083	2.18464
1212120	23		10.4437	12.4151	11.5215	12.1924	11.2368	1.92334	2.25168	NA	NA	1.70605
1246374	23		3.63646	5.16358	4.14531	5.06151	4.51263	NA	NA	NA	NA	NA
126943	23		2.66408	4.14743	3.7612	4.12652	2.39054	NA	NA	NA	NA	NA
1358286	23		6.09506	7.76945	7.00718	7.49765	6.96383	1.6663	1.20847	NA	NA	1.41268
1361599	23		9.09676	10.1438	9.70514	10.5123	9.54893	NA	NA	NA	NA	1.4688
1362859	23		7.04781	8.75466	8.69621	9.7697	8.16273	1.6633	NA	NA	1.61877	2.7072
1364065	23		5.52444	5.89525	5.26426	7.99373	5.29209	NA	NA	NA	NA	2.34462
1365256	23		8.62296	9.648	10.1459	9.83736	8.65425	NA	1.31385	NA	1.47031	1.27294
1369315	23		8.91668	10.8103	9.8201	10.6703	7.74511	1.99342	NA	NA	NA	1.70724
1369659	23		12.5483	13.4166	13.2544	14.0961	12.5979	NA	NA	NA	NA	1.53802
1374205	23		12.7699	14.1502	14.0669	14.407	13.0928	1.36725	NA	NA	1.28173	1.61914
1381724	23		6.41679	7.32423	6.85988	8.19563	6.06004	NA	NA	NA	NA	1.81227
1388999	23		9.46357	10.9223	11.0607	11.1247	10.4301	1.45098	NA	NA	1.59119	1.67572
1395441	23		10.2211	11.5731	11.0019	11.6359	11.0394	1.3463	NA	NA	NA	1.4139
1397131	23		9.50154	10.8601	10.5892	11.0114	9.82203	1.37842	NA	NA	NA	1.48557
1399073	23		8.50314	9.84137	9.68271	10.1133	9.16056	1.31664	NA	NA	1.16372	1.58424
1425616	23		2.68998	4.25805	4.03759	4.25602	3.27345	NA	NA	NA	NA	NA
1428538	23		7.37002	8.49551	7.90588	8.50221	7.61866	NA	NA	NA	NA	NA
1429453	23		9.2134	10.5811	10.1184	10.4284	9.67256	NA	NA	NA	NA	NA
1430076	23		2.30826	3.103	2.53285	3.95614	2.86489	NA	NA	NA	NA	NA
1431843	23	yes	11.9804	14.4386	13.3574	13.9042	12.8962	2.45494	1.9242	NA	1.35204	1.90902
1432740	23		7.24368	8.05098	8.12336	8.27512	7.07951	NA	NA	NA	NA	NA
1433732	23		10.8972	11.9634	11.9317	12.5071	11.2036	1.05041	NA	NA	1.03733	1.59065
1433997	23	yes	13.8938	15.2012	15.3692	16.0672	14.6774	1.2892	NA	NA	1.44638	2.14466
1434140	23		9.12433	10.1255	9.7126	10.9947	9.78785	NA	NA	NA	NA	1.90788
1434274	23	yes	10.6063	11.7995	10.5179	12.8515	11.2783	NA	NA	NA	NA	2.16405
1434945	23		9.13991	10.3837	9.85962	10.6063	9.6989	1.22319	NA	NA	NA	1.48422
1435313	23		3.3002	6.0597	5.41234	6.20335	4.92452	2.74935	3.1244	NA	2.06499	2.8319
1436231	23		8.76857	9.5663	9.80864	9.86253	8.63418	NA	2.25565	NA	NA	NA
1436334	23		11.2729	13.5725	13.4857	13.9047	12.0135	2.336	NA	NA	2.17198	2.58874
1436801	23		7.00065	9.11559	8.25825	9.23999	8.26981	2.09488	2.43854	NA	NA	2.25681
1437943	23		4.34976	5.97199	5.45916	6.41487	4.59664	NA	2.27263	NA	NA	2.11197
1437947	23		9.04285	10.9302	10.0743	10.4507	9.33873	1.88532	NA	NA	NA	NA
1438096	23		8.60113	11.4009	10.4849	11.3795	9.34248	2.63378	NA	NA	NA	2.61575
1439394	23		7.83596	9.40346	8.18465	8.89652	7.57767	1.54284	NA	NA	NA	NA
1440380	23		5.97834	7.8776	7.71004	7.77002	6.81555	1.87909	NA	NA	1.73657	1.79077
1441091	23		7.66853	9.20212	9.63234	9.9407	8.79915	1.56071	2.25983	NA	1.93055	2.24789
1442236	23		7.88287	10.3383	10.323	10.8508	9.39063	2.42845	NA	1.4837	2.35608	2.93794
1443443	23		10.3902	11.1757	11.2079	12.0483	10.41	NA	NA	NA	NA	1.64686
1459075	23		7.94704	9.9812	9.88617	11.3701	8.64334	1.97305	1.93263	NA	1.95743	3.28627
1464008	23		11.5388	12.4427	12.6243	13.3892	11.963	NA	NA	NA	1.05953	1.83966
1464276	23		6.88413	7.86334	7.00255	8.43459	6.25521	NA	NA	NA	NA	NA
1465180	23		4.64029	6.46885	5.38076	6.38415	5.98495	NA	NA	NA	NA	NA
1465241	23		9.35721	10.7087	11.3782	11.3953	10.0334	NA	NA	NA	1.96511	1.99654
1465509	23		8.80834	11.1237	10.5048	10.309	9.78081	2.2183	1.59421	NA	1.61555	1.4505
1468931	23		7.79107	9.27131	9.23995	9.63857	8.668	1.50027	NA	NA	1.38002	1.78959
1470293	23		3.71701	5.63115	5.80259	6.87223	4.10958	1.88177	3.72506	NA	2.12646	3.10205
1470317	23		8.25566	9.47265	9.37744	10.6493	9.02862	NA	1.54857	NA	NA	2.33518
1471780	23		7.63699	9.52756	8.39614	9.30652	7.67237	1.86465	NA	NA	NA	1.75861
1473155	23		9.12087	10.6255	10.4888	10.9725	10.2256	1.48393	1.34226	1.08712	1.34427	1.83181
1473624	23		11.687	14.7836	13.0492	14.8186	8.18556	2.96541	NA	-3.01798	NA	3.09704
1475449	23		8.86569	10.0274	9.72637	10.3185	9.2698	NA	NA	NA	NA	1.4749
1476751	23		3.90035	6.74965	4.48288	7.09692	5.33533	2.89071	2.83673	NA	NA	3.06852
1478540	23		8.34813	9.74194	9.62639	9.74668	9.06857	1.36481	1.85685	NA	NA	1.46768
1481353	23		6.97155	8.24883	7.70647	7.9959	6.93896	1.26999	NA	NA	NA	NA
1481462	23		9.44667	10.5148	10.9711	11.3763	9.29897	NA	NA	NA	NA	1.86947
1486914	23		10.2197	11.1218	11.667	11.6559	10.4754	NA	1.55281	NA	1.46589	1.42244
26137	23		11.1782	12.029	11.8211	12.6202	11.1644	NA	NA	NA	NA	1.43279
276499	23		8.84044	9.7218	9.56505	10.9702	8.62117	NA	NA	NA	NA	2.08552
301897	23		9.32669	11.4109	10.705	11.278	10.1619	2.06866	NA	NA	1.37758	1.96954
[truncated: 9,204 more rows]
