# Supplementary material for: Visual Comparative Omics of Fungi for Plant Biomass Deconstruction
Source: Front Microbiol. 2016 Aug 24;7:1335. doi: 10.3389/fmicb.2016.01335 (PMC4996036; doi:10.3389/fmicb.2016.01335)
Supplement: Supplementary file 1 [file Data_Sheet_1.ZIP › Pycco310_MBCluster_list_320.xlsx]

## Sheet: Pycco310_MBCluster_list_320
		Secretome	Transcriptome - log2 transformed read counts					Transcriptome - log2 fold changes from DESeq2
proteinID	MBClusterID	Secretion detected	Mal.ave	Avi.ave	Asp.ave	Pin.ave	Whs.ave	avi.log2Change	xm.log2Change	ws.log2Change	asp.log2Change	pin.log2Change
1029870	1		8.04902	4.43249	6.07672	7.04438	6.03073	-3.50105	-3.19823	NA	NA	NA
1132117	1		6.07538	1.37121	3.88279	4.61906	2.78111	-4.38804	-4.11034	-3.28976	NA	NA
1370491	1	yes	15.2656	12.5781	13.522	14.897	12.926	-2.62945	-2.7374	-2.23354	-1.66624	NA
1371265	1		10.3939	7.43179	8.41826	10.1193	8.45342	-2.8372	-1.80123	-1.88557	-1.84797	NA
1400833	1		12.7812	9.81795	10.88	12.515	10.6836	-2.77871	NA	-1.95414	-1.8285	NA
1425237	1		12.0085	8.19204	10.3243	11.0123	9.41819	-3.58538	-2.3771	-2.38402	NA	NA
1427218	1		12.7499	9.35726	11.1325	11.4365	10.0146	-3.23521	-2.94198	-2.65728	-1.5772	NA
1430701	1		12.7093	9.55559	10.9665	12.2042	10.6194	-2.8497	NA	-2.00431	NA	NA
1430845	1		13.35	10.5618	12.2907	13.088	11.0469	-2.63136	-1.53256	-2.25405	NA	NA
1431327	1		10.9788	7.96343	10.0121	11.1673	8.57016	-2.70912	-1.93483	-2.28068	NA	NA
1431587	1		12.6138	9.4805	11.051	11.8118	10.6977	-3.05803	-1.75299	-1.83287	-1.52475	NA
1432237	1		12.1131	9.66214	11.2102	11.7183	9.66113	-2.29966	NA	-2.37405	NA	NA
1435715	1		14.1516	10.7435	12.067	13.4878	11.7231	-3.17558	-1.98029	-2.31616	-1.99492	NA
1435976	1		12.5037	8.74083	10.517	11.9137	9.65003	-3.64347	NA	-2.73557	-1.91272	NA
1440498	1		13.7322	9.91047	11.5958	12.612	10.6719	-3.72912	-1.59682	-2.99892	-2.06397	NA
1446805	1		9.66002	6.0315	7.92142	8.74966	7.2361	-3.46166	-1.74519	-2.33796	-1.68224	NA
1467480	1		10.4438	5.5334	8.24791	10.0667	7.51635	-4.72286	-2.40164	-2.82207	-2.01603	NA
1467950	1		15.956	11.4712	14.2075	14.3396	13.4418	-4.1753	-2.78892	-2.44728	-1.71389	NA
1481080	1		8.98447	5.47447	7.45235	8.01422	6.77483	-3.4512	-2.53689	-2.16536	-1.5224	NA
1505411	1		12.5392	9.62963	10.7751	12.8044	10.236	-2.83368	-2.12876	-2.26322	-1.71515	NA
1513143	1		11.9937	7.96091	10.4842	11.6508	9.24104	-3.90671	-1.96875	-2.67268	NA	NA
688197	1		12.3066	9.04892	10.5659	11.9622	8.62037	-3.07556	-1.68063	-3.58527	-1.7069	NA
925081	1		14.2986	10.8226	12.8751	13.2598	11.8617	-3.41259	-3.14402	-2.4264	-1.43456	NA
100568	2		1.67156	2.06293	3.27143	2.27586	1.70812	NA	NA	NA	NA	NA
1031155	2		4.50833	4.73896	6.2506	5.60285	5.03822	NA	NA	NA	NA	NA
1080088	2		2.28625	2.38038	3.89905	2.79948	2.33629	NA	NA	NA	NA	NA
1211525	2		4.10238	5.02787	6.63097	5.69554	5.46532	NA	NA	NA	2.3268	NA
1222576	2		4.54356	5.54925	7.75077	5.84248	5.56824	NA	NA	NA	NA	NA
1354937	2		4.83852	5.71866	7.37734	7.2028	5.79418	NA	3.85208	NA	2.39081	2.22451
1367399	2		7.70115	8.85361	10.1007	9.72301	8.87679	NA	2.77814	NA	2.31728	2.08398
1372265	2		10.4021	10.6617	12.3209	11.8118	10.655	NA	NA	NA	1.88606	1.34469
1373230	2		8.98173	9.87034	11.1209	10.5639	10.1326	NA	NA	NA	2.03905	1.49623
1374087	2		14.7741	14.9439	17.0145	16.4339	15.387	NA	NA	NA	2.20822	1.67195
1375383	2		7.02261	7.75616	9.30005	8.415	8.07504	NA	1.53716	NA	2.2328	1.38254
1412072	2		11.6303	13.0025	13.9827	13.4941	12.3934	1.33647	2.05701	NA	2.29716	1.86936
1427277	2		6.02231	6.58641	7.92717	7.33743	7.12786	NA	NA	NA	1.87172	1.31504
1431482	2		11.6979	12.7377	13.7809	13.6679	12.836	NA	NA	1.11207	2.03199	1.92141
1432779	2		5.84268	6.88362	8.02374	7.15198	7.02611	NA	1.49569	NA	2.13332	NA
1432804	2		10.5341	11.4007	12.6983	12.514	11.6695	NA	2.59883	1.14455	2.13904	1.95731
1434019	2		10.7332	11.6047	12.858	12.2462	11.6559	0.84907	1.08799	0.894288	2.08406	1.47736
1434740	2		6.80847	8.71707	9.93635	9.06072	8.43894	1.87256	2.11513	1.58119	3.04296	2.20273
1436702	2		7.83638	8.86419	10.2301	9.79025	9.04568	1.02308	1.17493	1.1848	2.35765	1.91762
1440572	2		6.57984	6.88831	8.62579	7.75048	7.49495	NA	1.84783	NA	2.01233	NA
1443922	2		7.33149	8.71004	10.2302	9.64286	8.30634	NA	2.82752	NA	2.88846	2.29913
1446270	2		11.228	11.3644	13.3879	12.8528	11.862	NA	NA	NA	2.12303	1.63451
1463191	2		14.0301	15.1586	16.3589	16.2789	14.9302	NA	NA	NA	2.22739	2.20524
1464752	2		7.6845	8.09114	9.63486	8.37128	8.19679	NA	NA	NA	1.94851	NA
1468718	2		3.58992	4.47827	5.79754	4.90156	4.68104	NA	NA	NA	NA	NA
1471362	2		4.38741	5.29749	6.15286	5.80893	5.10366	NA	NA	NA	NA	NA
1471562	2		9.7727	10.7905	12.0033	11.6408	10.2877	NA	1.49749	NA	2.16396	1.8128
1472708	2		4.16195	4.64623	6.01014	6.00296	4.76129	NA	2.47215	NA	1.85545	1.85294
1523426	2		7.59242	9.03354	10.0405	9.438	8.38414	NA	NA	NA	2.30753	1.90371
375893	2		9.77837	10.5172	11.7045	11.4872	10.3293	NA	1.00407	NA	1.91901	1.71625
456019	2		8.27035	8.76818	10.4379	9.89261	9.23998	NA	NA	NA	2.12702	1.63618
630071	2		3.66914	4.6281	5.67782	5.41973	4.88994	NA	NA	NA	1.99784	NA
680985	2		3.3002	3.76866	5.34151	4.99398	4.417	NA	NA	NA	2.04044	NA
1099672	3		0.343574	1.36487	1.34738	3.83345	4.06916	NA	NA	3.64158	NA	NA
1413725	3		4.08348	4.31205	5.71775	7.35863	8.16881	NA	2.98402	3.95314	NA	3.36646
1414248	3		4.90488	5.48689	7.287	8.34831	8.96813	NA	2.42405	3.68385	NA	3.40716
1436729	3		3.68585	3.43987	4.70058	6.91846	7.35289	NA	3.63139	3.58809	NA	3.1333
1461288	3		9.12228	9.25449	11.1955	13.3169	13.6284	NA	NA	4.10233	NA	3.99158
1464397	3		9.50836	10.2172	11.8746	13.5893	13.8604	NA	NA	4.13088	2.38593	4.1141
1468765	3		6.42996	7.11284	7.61709	9.5856	11.4189	NA	NA	4.96908	NA	3.23647
1481976	3		4.39349	5.08233	7.25788	8.44876	9.96092	NA	2.42507	5.45263	2.76539	3.94978
336992	3		3.07226	3.14796	4.99068	6.14946	7.07311	NA	3.59646	3.79028	NA	2.89865
710961	3		0	0.978447	1.71259	3.62874	4.06119	NA	4.21982	4.13338	NA	3.71741
762507	3		5.50152	5.71298	9.34015	9.42722	11.199	NA	NA	5.69489	3.61536	3.86162
1145966	4		3.11293	5.5893	5.86402	5.5869	5.99486	2.15964	3.23121	2.54091	2.42068	2.17186
1348626	4		0.815249	2.68416	2.74081	3.31919	3.20732	NA	NA	NA	NA	NA
1363640	4		6.39475	8.28939	8.41718	8.6276	8.79501	1.87983	2.0738	2.39581	1.99531	2.23094
1366581	4		5.91673	9.28361	8.8572	9.24145	9.05921	3.31619	2.59016	3.11976	2.87753	3.26221
1371322	4		2.58058	5.12556	5.36203	4.76385	4.97741	NA	NA	NA	2.64076	NA
1382082	4		8.38398	10.8401	11.029	10.7978	11.3615	2.4344	1.60081	2.91554	2.58975	2.41201
1383781	4		7.55353	9.73029	9.22182	9.30509	9.65004	2.15605	2.09601	2.07835	1.64709	1.72957
1402825	4		6.27917	9.33554	9.01071	8.90055	9.59108	2.99953	2.25946	3.25784	2.6538	2.59918
1418001	4		1.35321	3.21766	3.14092	3.093	3.47463	NA	NA	NA	NA	NA
1419696	4		4.73198	6.84563	7.31287	7.13832	7.09859	2.12758	NA	2.31204	2.50243	2.34229
1427883	4		8.27245	10.443	10.7024	10.7327	10.8312	2.12925	2.59803	2.52599	2.39662	2.41567
1429795	4		6.42676	8.86653	8.52494	8.54305	8.9021	2.41196	3.21949	2.41002	2.04476	2.07866
1434108	4		4.38302	7.1457	6.85122	7.24326	6.94468	2.48581	3.85481	2.27848	2.19852	2.70647
1434192	4		7.43541	10.1557	10.1578	10.2171	10.6091	2.72496	4.20869	3.13101	2.67431	2.75299
1434904	4		4.25744	6.25906	6.26468	5.77647	5.8312	1.98942	2.83743	1.5984	1.99952	1.55391
1435362	4		5.33567	7.38042	7.81528	7.35428	7.33859	2.01664	2.02687	1.99564	2.45867	1.99321
1435476	4		9.33865	11.8398	11.4207	11.8808	11.4761	2.4749	1.43734	2.12751	2.05999	2.49468
1437208	4		5.80528	8.17158	8.29884	7.86566	7.91402	2.29126	2.5161	2.07553	2.42925	2.04995
1437868	4		8.36541	10.2912	10.7005	10.7114	10.6074	1.91207	1.42862	2.24669	2.3084	2.32019
1438782	4		8.36967	10.7838	10.3033	10.6344	10.5485	2.30743	1.60135	2.1072	1.92196	2.20632
1439343	4		7.27917	9.34754	9.72277	9.64714	9.71645	2.00554	1.51059	2.3213	2.32731	2.24579
1441096	4		8.71007	11.1039	11.2893	10.8766	10.7269	2.36766	2.53921	1.96872	2.526	2.15385
1447227	4		5.27738	7.62883	7.72431	7.88322	8.29756	2.25328	2.43224	2.91896	2.33976	2.50405
1449738	4		7.46794	9.60236	9.84496	9.14879	9.38162	2.1333	1.92276	1.90818	2.34829	1.65724
1453274	4		9.06029	10.9689	11.2739	11.1552	11.4022	1.89408	2.5536	2.30562	2.17826	2.06526
1453309	4		11.8849	13.9794	14.0507	14.3501	13.9423	2.0588	1.18966	2.00973	2.13804	2.42252
1454428	4		9.47116	11.674	11.6536	11.4007	11.317	2.17635	1.52168	1.8202	2.1575	1.90084
1457603	4		1.71168	4.8651	4.65708	3.38507	4.42932	NA	NA	NA	NA	NA
1463152	4		10.7139	13.1255	13.5743	12.5805	12.8454	2.24246	3.23729	2.01385	2.66369	1.69242
1464071	4		10.5181	13.1338	12.2668	12.8329	12.6888	2.64854	NA	2.05942	NA	2.31349
1464131	4		6.50538	9.13524	8.99298	8.97664	8.93936	2.60686	1.69649	2.40524	2.44152	2.42936
1467025	4		11.1732	13.7973	13.9075	13.6291	13.6022	2.38611	NA	2.19665	2.48488	2.30721
1467115	4		7.2225	9.43084	9.93779	9.85898	10.067	2.16441	3.00775	2.77722	2.65885	2.61606
1468120	4		1.4732	3.21643	2.74911	3.27536	2.92907	NA	NA	NA	NA	NA
1468165	4		0.770089	3.16856	2.32706	2.90929	2.40743	NA	NA	NA	NA	NA
1471421	4		7.21672	8.97352	9.32418	9.37167	9.45901	1.81771	2.36693	2.25575	2.02147	2.19436
1471918	4		9.14523	11.8989	11.5374	11.772	11.5647	2.72392	NA	2.3194	2.30125	2.57285
1475124	4		4.65534	6.95527	6.75835	7.15281	6.88932	2.26799	2.51041	2.19285	2.10295	2.48153
1475416	4		3.13558	5.19472	5.4161	5.25677	5.11337	1.97894	NA	NA	2.19231	2.05117
1478585	4		6.74553	9.16475	9.12335	9.06226	9.27361	2.4013	2.09473	2.52239	2.34422	2.30508
1478755	4		8.57646	11.0323	10.7354	11.3938	11.1162	2.42688	1.31091	2.51155	2.12792	2.79287
1479535	4		1.10488	3.55094	3.94433	3.70457	3.93931	NA	NA	NA	NA	NA
1482029	4		4.11777	6.82913	6.4604	6.57239	6.65229	2.61529	NA	2.33586	2.17896	2.27392
197393	4		2.9131	5.02132	4.98048	4.52958	5.12458	NA	3.46256	NA	NA	NA
279064	4		9.04809	11.0146	10.7546	11.1729	10.9975	1.9619	NA	1.91762	1.69437	2.11704
279134	4		10.997	12.8212	12.459	13.0312	12.9676	1.86467	NA	1.92749	NA	2.02334
32020	4		4.89876	6.94777	6.72972	6.69129	6.87642	1.99235	NA	1.95459	1.7568	1.75002
322268	4		5.11666	7.66825	7.45385	7.10613	7.55651	2.52438	1.863	2.38474	2.28373	1.96294
351834	4		0.525084	2.18275	2.44875	3.57993	3.25794	NA	NA	NA	NA	NA
359400	4		10.6778	13.096	13.4531	12.411	12.757	2.26382	2.99032	1.98098	2.58054	1.57252
399980	4		5.4052	7.29941	7.24951	7.21417	7.37879	NA	NA	NA	NA	NA
441896	4		6.49366	8.88225	8.74983	8.44108	9.03695	2.30107	NA	2.43496	2.15497	1.86425
459887	4		7.4723	11.1001	10.5166	10.447	10.9092	3.38058	1.94878	3.19536	2.85426	2.77078
5517	4		2.81551	4.56991	4.7275	4.6029	4.53932	NA	NA	NA	NA	NA
649823	4		7.07302	9.16432	9.74836	9.77047	9.67738	2.06185	1.98663	2.526	2.55962	2.76791
691220	4		7.40407	9.58952	9.16847	9.71017	9.25837	2.12965	NA	1.79708	1.76651	2.25197
740571	4		7.33907	10.1679	9.7011	10.1085	10.0709	2.6378	2.15227	2.53672	2.16157	2.60493
91262	4		0.541927	3.10078	2.86357	2.30943	3.19563	NA	NA	NA	NA	NA
933199	4		4.57642	7.51804	7.91617	7.41448	7.65362	2.90301	3.21093	3.00005	3.27326	2.80481
1297918	5		8.63663	10.998	13.5724	16.4483	11.1616	2.39435	NA	2.43565	4.64397	7.4767
1362558	5		9.3847	11.6265	13.5365	16.0943	11.7093	2.33668	2.04365	2.25315	4.03044	6.55107
1439081	5		4.04177	6.52587	8.8788	10.2427	6.94591	2.28385	4.49943	2.74627	4.586	6.10635
1439666	5	yes	8.11636	9.68774	12.0756	13.2536	10.0051	NA	NA	1.97531	3.77443	5.0847
1465720	5		10.61	11.5578	13.1091	15.3472	10.7561	NA	NA	NA	NA	4.60114
1469032	5		6.44369	7.04683	8.21479	11.8067	6.56962	NA	NA	NA	1.71595	5.34117
1473533	5		11.5928	12.1768	14.1236	16.9151	12.5478	NA	NA	NA	2.45925	5.25908
1011680	6		3.55632	3.74144	4.25533	5.27086	4.33237	NA	NA	NA	NA	NA
1090865	6		13.5871	14.5859	14.8854	15.4126	14.7911	NA	NA	1.16837	1.26161	1.80815
1130331	6		6.24162	7.13693	7.58086	8.28818	7.39085	NA	NA	NA	NA	2.03743
1157188	6		6.50484	6.93205	7.49774	7.90461	7.46987	NA	NA	NA	NA	1.39243
1204121	6		8.00804	8.82749	9.55599	9.77136	9.26258	NA	NA	1.22359	1.50879	1.75691
1205993	6		6.78653	7.50951	7.99611	8.64525	7.59823	NA	NA	NA	NA	1.81606
1241195	6		7.00286	7.50209	8.23495	8.66792	8.07701	NA	NA	NA	NA	1.64134
1301713	6		6.44872	7.01049	6.93661	8.15905	6.98921	NA	NA	NA	NA	NA
1305915	6		4.89823	5.56715	6.10928	6.72575	6.33339	NA	NA	1.4047	NA	1.81256
1305999	6		5.96365	6.3618	7.08927	7.37931	6.92349	NA	1.46426	NA	NA	NA
1306027	6		7.96314	8.52585	8.71302	9.31463	8.92233	NA	NA	0.9466	NA	1.3407
1345556	6		2.40489	3.95432	4.59826	4.85956	4.35217	NA	NA	NA	NA	NA
1357457	6		10.5436	11.3929	11.8796	12.3237	11.5296	0.842836	NA	0.998088	1.32896	1.77137
1357682	6		9.2492	9.67668	9.81424	10.5909	10.188	NA	NA	NA	NA	NA
1359232	6		10.989	11.7961	12.3935	12.5056	12.2342	NA	NA	1.2255	1.37927	1.53526
1359272	6		7.41143	8.43172	8.22568	9.51708	8.66535	NA	NA	NA	NA	2.08619
1361471	6		11.1954	11.6395	11.9237	12.4487	11.941	NA	NA	NA	NA	NA
1361509	6		10.1594	10.6215	10.9809	11.7818	11.0399	NA	NA	NA	NA	1.59048
1363192	6		7.38244	7.69536	7.82772	8.80709	8.39861	NA	NA	NA	NA	NA
1364741	6		12.7861	13.8433	13.5044	14.8143	13.7655	NA	NA	NA	NA	2.04052
1365351	6		7.56729	8.57187	8.7794	9.75232	8.5175	NA	NA	NA	NA	2.1609
1366761	6		11.7157	12.0363	12.8837	13.0147	12.4934	NA	NA	NA	NA	NA
1369429	6		8.61844	9.54729	9.78507	10.1726	9.79214	NA	NA	NA	NA	1.54672
1370196	6		7.24754	8.02384	8.53591	9.04557	8.58155	NA	NA	NA	NA	1.75335
1373281	6		9.51882	9.99771	9.98221	11.0563	10.3742	NA	NA	NA	NA	NA
1376040	6		11.469	12.2044	12.6645	12.9234	12.4528	NA	NA	0.968427	1.18587	1.43636
1377606	6		11.6544	12.6596	12.7765	13.4731	12.8364	0.997153	NA	1.15892	1.09641	1.79848
1401002	6		2.5059	3.34304	3.38877	4.07514	3.80112	NA	NA	NA	NA	NA
1410677	6		11.0114	11.7912	11.8511	12.6835	11.8814	NA	NA	NA	NA	NA
1413124	6		6.02439	6.8763	6.65537	7.59766	7.06547	NA	NA	NA	NA	NA
1413628	6		13.3041	13.7688	13.9157	14.8004	14.0448	NA	1.70297	NA	NA	1.48203
1413780	6		11.018	11.5902	12.5459	12.5677	12.1161	NA	NA	NA	1.51017	1.51132
1423029	6		12.0353	13.0059	13.3073	14.1618	13.5673	NA	NA	NA	NA	2.0602
1424250	6		10.8181	11.2645	11.812	12.1838	11.5134	NA	NA	NA	NA	NA
1429508	6		6.25982	7.11839	7.5673	7.88302	7.51635	NA	NA	1.24635	1.29822	1.63433
1430603	6		10.2142	10.7193	10.5959	11.7477	11.2754	NA	NA	NA	NA	NA
1431301	6		7.87575	8.73732	9.01028	9.52805	8.9796	NA	NA	NA	NA	1.60819
1431877	6		11.4837	11.9418	12.5065	13.0594	12.4269	NA	NA	NA	NA	1.58426
1432092	6		3.39315	4.15579	4.29146	5.37648	4.66207	NA	NA	NA	NA	NA
1432141	6		11.9847	12.256	13.0533	13.2746	12.8879	NA	0.921742	NA	1.06153	1.28283
1432146	6		9.88026	10.2538	11.15	11.5228	11.0748	NA	1.03179	1.17754	1.25828	1.6367
1433354	6		11.1857	11.7922	12.5744	12.9845	12.576	NA	NA	NA	NA	1.73455
1435048	6		11.0108	11.4121	12.0985	12.7313	12.3418	NA	NA	1.30321	1.08665	1.70695
1436616	6		5.01808	5.93486	6.42328	6.97822	6.13171	NA	1.41639	NA	1.39784	1.94665
1436848	6		12.8723	13.6264	14.4139	14.5357	14.1133	NA	NA	NA	1.49154	1.61995
1439287	6		11.3264	11.9021	12.5025	12.8533	12.6441	NA	1.35777	1.32388	1.15922	1.51094
1439733	6		11.3071	11.9476	12.4788	13.0602	12.7474	NA	NA	1.47225	NA	1.71422
1439755	6		9.71424	10.228	10.8486	11.1997	10.4837	NA	1.06448	NA	1.12699	1.47304
1441253	6		10.126	10.7394	11.1435	11.5874	10.8248	NA	NA	NA	NA	1.47487
1443739	6		12.0906	12.2668	12.826	13.2494	12.651	NA	NA	NA	NA	NA
1445248	6		6.44113	7.23775	7.60267	7.94597	7.47655	NA	1.6086	NA	1.14888	1.48063
1445354	6		8.10096	8.38262	9.198	9.5922	8.95216	NA	NA	NA	NA	NA
1446455	6		7.33152	7.89564	8.26771	8.67228	8.27896	NA	NA	NA	NA	NA
1448144	6		10.5188	11.0728	11.4829	12.0582	11.1198	NA	NA	NA	NA	1.54575
1450026	6		6.76962	7.89353	7.91043	8.48087	7.6779	NA	NA	NA	NA	1.7134
1450215	6		7.44616	8.24452	8.65776	9.00627	8.39214	NA	2.08004	NA	1.18516	1.5394
1454926	6		8.5136	9.24892	9.33705	10.0755	9.22369	NA	1.57097	NA	NA	1.54292
1456139	6		13.0854	13.4486	13.9582	14.3083	13.6562	NA	NA	NA	NA	1.21964
1461325	6		9.40627	9.6811	10.1911	10.8154	10.4259	NA	NA	NA	NA	1.35584
1462684	6		10.5728	11.0167	11.2011	12.2156	11.5499	NA	NA	NA	NA	1.61327
1463127	6		3.93409	5.20471	5.3076	6.20889	6.00001	NA	NA	NA	NA	NA
1463456	6		4.69769	5.36474	6.08713	6.6797	6.01942	NA	NA	NA	NA	NA
1465925	6		11.4472	12.2533	12.1905	13.4691	12.3215	NA	NA	NA	NA	2.04116
1467586	6		9.53115	10.1964	10.6275	10.8792	10.5064	NA	NA	NA	1.08792	1.34193
1470348	6		10.9382	11.3863	11.7882	12.4012	12.0315	NA	NA	1.08066	NA	1.46118
1470806	6		7.64223	8.04082	7.96404	9.30753	8.51933	NA	NA	NA	NA	NA
1470819	6		10.0158	11.2025	11.2505	11.8908	11.6653	NA	NA	1.61698	NA	1.86225
1471185	6		6.48257	6.77764	7.05758	7.91754	7.21341	NA	1.69028	NA	NA	1.41418
1472250	6		6.22256	6.66982	7.06851	7.79363	7.32137	NA	NA	NA	NA	1.53485
1479940	6		10.2088	10.6346	11.3577	11.7267	11.2482	NA	1.36017	NA	1.12903	1.53473
1521754	6		10.6523	11.3976	11.7993	12.3154	12.0507	NA	NA	NA	NA	1.74241
1531786	6		9.72471	10.3792	11.1762	11.2468	10.9378	NA	NA	NA	NA	1.50774
226019	6		10.1668	10.8717	11.41	12.0438	11.2029	NA	NA	NA	1.17584	1.82742
316608	6		10.2609	10.6165	11.5711	11.9085	11.1876	NA	NA	NA	NA	1.62188
36426	6		10.7787	11.2473	11.7642	12.4756	11.6357	NA	NA	NA	NA	1.67938
483938	6		9.2277	9.59003	10.1649	10.7888	10.0973	NA	NA	NA	NA	1.55048
527120	6		5.70732	5.9828	6.4432	7.10697	6.86091	NA	NA	NA	NA	NA
582723	6		4.47224	5.60425	6.15586	6.92982	6.23491	NA	3.39008	NA	NA	2.30727
688801	6		1.84258	3.06205	3.50843	3.89857	3.79691	NA	NA	NA	NA	NA
738545	6		7.32707	8.38507	8.82113	9.33297	8.87442	NA	NA	1.55376	1.44949	1.98986
759876	6		10.1011	10.6931	11.1315	11.7049	11.0837	NA	NA	0.980326	1.02136	1.59998
784641	6		7.99959	8.70369	8.84364	9.57888	8.79526	NA	NA	NA	NA	1.55414
1346982	7		11.3405	9.666	9.20498	10.0848	5.79638	-1.63021	NA	-5.36964	-2.09131	-1.22602
1372804	7		12.8789	11.3742	11.6246	12.3418	7.34099	-1.44567	NA	-5.38605	NA	NA
1438052	7		9.74428	7.08917	8.871	8.20455	4.86387	NA	NA	-4.04557	NA	NA
1438346	7		12.2257	10.4492	11.4012	11.5362	7.91893	-1.72388	-1.27996	-4.22774	NA	NA
1464574	7		8.42443	6.02751	6.19882	6.41017	4.03328	NA	NA	-3.96494	NA	NA
1469417	7	yes	14.9155	13.053	13.999	14.7945	9.16096	NA	-1.9923	-5.41541	NA	NA
1470097	7		14.2701	14.0029	13.5723	13.3818	9.87919	NA	NA	-4.30316	NA	NA
1472453	7		13.3393	12.4485	12.0513	12.4824	9.53187	NA	NA	-3.70075	NA	NA
1264708	8		4.91935	2.12495	3.19871	1.62879	2.05645	NA	NA	NA	NA	-3.23668
1361189	8		10.7373	9.05617	8.15028	7.44267	8.2939	-1.6134	-1.85254	-2.25862	-2.50079	-3.15847
1378860	8		11.5707	9.80427	9.45488	8.61278	9.36339	-1.75603	-1.72478	-2.17887	-2.10118	-2.88536
1402464	8		10.6875	9.31757	8.1911	7.79436	8.67859	-1.35742	-1.39182	-1.97165	-2.46857	-2.82931
1410289	8		11.5701	9.77323	9.08855	8.97247	9.46392	-1.76254	-2.22126	-2.07691	-2.45437	-2.57018
1414778	8		5.00172	3.5487	2.28106	1.89257	2.83131	NA	-2.75689	NA	NA	-2.98796
1423509	8		8.31445	6.53977	6.01885	5.48166	6.00508	-1.75788	-2.55682	-2.29647	-2.26542	-2.6896
1432161	8		11.9579	10.1948	9.57296	8.8932	9.67149	-1.72502	-1.1733	-2.25092	-2.35004	-2.9798
1432525	8		9.8826	7.51379	6.95804	6.22155	6.85411	-2.35444	-2.77859	-2.99589	-2.90317	-3.58745
1432692	8		7.7052	5.69575	4.60927	4.80598	5.41952	-1.96474	-3.18713	-2.2472	-3.07077	-2.84792
1434121	8		11.0206	9.35483	8.49886	7.45868	9.15684	-1.67243	-1.79929	-1.82636	-2.51212	-3.52123
1438634	8		13.6352	11.7155	10.6441	9.30124	10.9306	-1.85927	-3.12995	-2.63723	-2.94304	-4.24556
1439055	8		12.466	10.6765	9.53946	8.99174	10.0589	-1.76777	-2.2807	-2.3983	-2.90824	-3.41858
1440762	8		10.4177	8.92797	8.34023	7.36608	8.25907	-1.4811	NA	-2.09063	-2.03527	-2.91464
1462838	8		11.0258	8.94562	8.79879	7.8384	8.49772	-2.04882	-3.07635	-2.45773	-2.19772	-3.11226
1468285	8		6.17038	4.40462	4.2365	3.22201	4.51325	NA	NA	-1.64409	-1.91005	-2.87629
1468947	8	yes	11.8982	9.61118	9.23092	8.82442	9.16311	-2.24838	-3.28133	-2.6859	-2.62621	-2.98949
1473616	8		7.39585	5.19642	2.9869	3.93683	5.28719	NA	NA	NA	-3.25639	-3.21223
1475879	8		8.26931	6.40045	5.27677	5.07894	5.99778	-1.821	-2.3572	-2.20925	-2.78945	-2.94503
1479923	8		12.1239	10.244	9.65533	8.75704	10.105	-1.85459	NA	-1.9613	-2.43705	-3.30182
452530	8		4.86642	3.62996	2.70105	2.37108	2.87616	NA	NA	NA	NA	NA
619779	8		9.01779	7.16388	6.8671	6.43573	7.09961	-1.77908	-1.78763	-1.85523	-2.12806	-2.49206
954408	8		5.41504	3.24233	2.69761	1.75808	3.1748	NA	NA	NA	NA	NA
1000119	9		11.7537	10.3811	11.3981	11.5599	10.8156	-1.33886	NA	NA	NA	NA
1021627	9		13.5126	12.0411	13.2229	13.8048	13.0268	-1.4159	NA	NA	NA	NA
1292686	9		4.93877	3.48053	4.2645	4.88006	3.36464	NA	NA	NA	NA	NA
1345184	9		9.13062	7.95634	8.4872	9.05343	8.10394	NA	NA	NA	NA	NA
1366435	9		15.8874	14.7217	15.4535	15.6404	15.1415	NA	NA	NA	NA	NA
1368911	9		12.1254	10.9996	11.6034	12.1536	11.4012	-1.10663	NA	NA	NA	NA
1370839	9		11.4405	10.5052	11.3204	11.5423	10.9263	-0.916211	NA	NA	NA	NA
1371056	9		5.21723	3.91918	5.11103	5.17921	4.34056	NA	NA	NA	NA	NA
1371501	9		4.68571	2.93787	4.39135	2.59057	3.86611	NA	NA	NA	NA	NA
1371838	9		13.5515	12.5487	13.6669	13.8026	12.8561	NA	NA	NA	NA	NA
1373251	9		4.70132	3.82246	4.16763	4.41033	3.95021	NA	NA	NA	NA	NA
1380037	9		8.69801	7.45025	8.32614	8.86019	8.31364	-1.2433	NA	NA	NA	NA
1381389	9		7.14404	5.60758	6.76499	7.16628	6.20212	-1.48308	NA	NA	NA	NA
1384177	9		12.8786	11.9461	12.764	12.9639	12.2805	NA	-1.3682	NA	NA	NA
1395339	9		15.1559	14.0217	14.7233	15.6147	14.5176	NA	-1.30707	NA	NA	NA
1397932	9		11.5797	10.4642	10.95	11.8219	10.7356	-1.10347	NA	NA	NA	NA
1399393	9		11.0191	10.2096	10.5643	11.4197	10.6518	NA	NA	NA	NA	NA
1400912	9		14.3352	13.1028	13.6281	14.3947	13.3313	-1.19986	NA	-0.987662	NA	NA
1404032	9		10.45	9.14654	10.0006	10.6918	10.0737	-1.28611	NA	NA	NA	NA
1405055	9		13.1616	11.8844	12.5884	12.9242	12.3541	-1.22858	NA	NA	NA	NA
1407571	9		9.70908	8.20568	9.13547	9.67143	9.19391	NA	NA	NA	NA	NA
1410645	9		11.3903	10.075	10.9616	11.5903	10.4178	-1.29402	NA	NA	NA	NA
1423193	9		8.21668	7.26368	8.05826	8.52266	7.84979	NA	NA	NA	NA	NA
1426901	9		8.2884	7.4485	8.02054	8.44774	7.89258	NA	NA	NA	NA	NA
1427473	9		13.0792	11.6846	12.6105	13.0316	11.9722	-1.37947	NA	-1.12352	NA	NA
1429381	9		15.3721	14.5778	15.3297	15.8305	15.0399	NA	NA	NA	NA	NA
1429497	9		11.8194	10.8228	11.3615	11.8213	11.3405	NA	-1.2273	NA	NA	NA
1429524	9		10.136	9.17924	9.60203	10.1841	9.63203	NA	NA	NA	NA	NA
1430556	9		12.729	11.325	12.4201	12.5706	12.1945	-1.36867	-1.01464	NA	NA	NA
1430791	9		13.1711	12.0297	12.5445	13.1065	12.3526	-1.09562	NA	NA	NA	NA
1431167	9		12.6715	11.769	12.3374	12.6605	12.1785	NA	NA	NA	NA	NA
1431253	9		12.481	11.0463	12.2249	12.3151	11.9004	-1.41496	NA	NA	NA	NA
1431429	9		10.8387	9.92829	10.2765	11.1872	10.1369	-0.894933	NA	NA	NA	NA
1431540	9		8.16836	6.93115	7.6818	8.15018	7.3858	NA	NA	NA	NA	NA
1431854	9		12.5531	11.1047	12.2424	12.7561	11.6994	-1.39857	NA	NA	NA	NA
1431881	9		12.1304	10.8757	11.3566	12.003	11.0794	-1.24161	-1.10265	-1.05265	NA	NA
1432003	9		12.037	11.0369	11.8133	12.1203	11.4419	-0.989719	NA	NA	NA	NA
1433145	9		9.99654	8.85979	9.66206	10.0294	9.50415	-1.12992	NA	NA	NA	NA
1433211	9		10.0723	8.80874	9.87154	10.1033	9.55085	-1.24896	NA	NA	NA	NA
1433595	9		13.4523	12.1497	13.2236	13.6893	12.648	-1.27475	NA	NA	NA	NA
1434389	9		10.6906	9.26032	10.287	10.5385	9.68757	-1.42968	-1.68878	-1.02636	NA	NA
1434535	9		13.5018	12.2195	13.0097	13.6989	12.6788	-1.26084	NA	NA	NA	NA
1434589	9		11.2001	9.71867	10.9279	11.2757	10.454	-1.45221	NA	NA	NA	NA
1434766	9		12.1127	11.2845	11.5172	12.3445	11.6757	NA	NA	NA	NA	NA
1434845	9		13.729	12.3441	13.4703	13.9506	13.2103	-1.35438	NA	NA	NA	NA
1435172	9		12.6287	11.5915	12.0884	12.5685	11.87	-1.02216	-0.783796	NA	NA	NA
1435386	9		11.4019	10.575	11.1519	11.5961	10.7565	NA	NA	NA	NA	NA
1436498	9		10.8422	9.67037	10.4614	10.8298	10.3902	-1.17768	NA	NA	NA	NA
1437045	9		13.4744	11.8542	13.1609	13.4866	12.8233	-1.57553	NA	NA	NA	NA
1437408	9		11.7206	10.7029	11.1486	11.9464	11.1076	-0.993699	NA	NA	NA	NA
1438787	9		3.65468	2.75595	3.24748	3.58369	2.69788	NA	NA	NA	NA	NA
1438886	9		12.7405	11.8431	12.2995	12.8179	11.9998	NA	NA	NA	NA	NA
1438947	9		12.4251	11.0249	12.1727	12.5147	11.7455	-1.38067	NA	NA	NA	NA
1440410	9		7.60647	6.23624	7.31341	7.88845	7.0505	NA	NA	NA	NA	NA
1440495	9		16.7469	15.6485	16.3528	17.0134	15.6128	-1.06761	-1.81978	-1.12869	NA	NA
1442759	9		10.825	9.68771	10.4773	11.3109	10.4693	-1.08823	NA	NA	NA	NA
1443517	9		5.51964	4.6958	5.46098	5.81567	5.15161	NA	NA	NA	NA	NA
1443809	9		12.2184	10.703	11.5053	12.1246	11.4162	-1.50186	-0.696351	-0.798216	-0.704327	NA
1445165	9		8.75981	7.59411	8.44098	9.15413	8.32227	NA	NA	NA	NA	NA
1445435	9		14.5024	13.4178	14.4709	14.6743	14.1282	-1.06956	NA	NA	NA	NA
1446060	9		11.5037	10.1262	11.1143	11.7211	11.071	-1.35815	NA	NA	NA	NA
1447069	9		9.63879	8.139	9.27909	9.59624	9.03951	-1.44711	NA	NA	NA	NA
1447626	9		10.0678	9.16556	9.64681	10.0942	9.34951	NA	NA	NA	NA	NA
1447737	9		11.5682	10.3878	11.372	11.5873	10.5398	NA	-3.12272	NA	NA	NA
1449460	9		8.30554	7.273	7.77153	8.49808	7.48492	NA	NA	NA	NA	NA
1450573	9		12.8762	11.7731	12.3546	12.8606	12.3939	-1.09599	NA	NA	NA	NA
1454052	9		10.7174	9.57953	10.5381	10.787	9.78422	-1.16926	NA	NA	NA	NA
1458382	9		11.8447	10.7205	11.6372	12.0213	10.9945	NA	NA	NA	NA	NA
1468209	9		5.73505	4.54728	5.36638	5.96207	5.51565	NA	NA	NA	NA	NA
1469616	9		8.43308	7.13549	8.07274	8.36001	7.92046	NA	NA	NA	NA	NA
1470012	9		12.1193	10.6887	11.8866	12.3274	11.1848	-1.39492	NA	NA	NA	NA
1476333	9		13.7996	12.3648	13.1118	13.7509	12.8254	-1.38073	-2.14091	NA	NA	NA
1476621	9		7.96686	6.75154	7.4523	8.30161	7.27263	NA	NA	NA	NA	NA
1502961	9		11.4837	10.3611	10.8924	11.5958	10.9339	-1.11032	NA	NA	NA	NA
1510368	9		11.9195	10.8575	11.2307	11.8841	11.2295	-1.04049	-0.841423	NA	NA	NA
470656	9		12.2915	11.2539	12.2266	12.5342	11.9607	-0.984695	NA	NA	NA	NA
48387	9		13.5684	12.423	13.4148	13.4416	13.046	NA	NA	NA	NA	NA
801985	9		3.56401	2.78415	3.12558	3.49975	2.81203	NA	NA	NA	NA	NA
1012310	10		2.58085	2.31178	1.59656	0.955487	2.99327	NA	NA	NA	NA	NA
1064528	10		5.15546	4.85148	4.85707	4.25524	6.15026	NA	NA	NA	NA	NA
1104095	10		5.79514	5.19701	5.05439	4.5865	5.55321	NA	NA	NA	NA	NA
1196039	10		11.6316	11.1936	10.7847	10.4804	11.0871	NA	NA	NA	NA	-1.1313
1206164	10		2.81392	2.07581	2.14228	0.551547	3.3437	NA	NA	NA	NA	NA
1223699	10		7.97166	7.96203	7.59927	6.96475	8.25923	NA	NA	NA	NA	NA
1331038	10		11.4992	11.4355	10.9341	10.7737	11.4173	NA	-1.01754	NA	NA	NA
1331920	10		4.20398	3.80703	3.34431	2.90575	3.99754	NA	NA	NA	NA	NA
1339264	10		4.93568	4.65364	3.94433	3.93887	5.3153	NA	NA	NA	NA	NA
1352168	10		3.7643	3.40284	3.11125	2.28961	3.62048	NA	NA	NA	NA	NA
1356123	10		8.69875	8.54818	7.65643	7.78966	8.66984	NA	NA	NA	NA	NA
1357306	10		9.24351	9.10475	8.79547	8.16262	9.12411	NA	NA	NA	NA	-1.05149
1360891	10		10.0982	10.0568	9.31934	9.16043	9.96394	NA	NA	NA	NA	NA
1362197	10		9.01754	8.61783	8.24953	7.97911	8.6845	NA	NA	NA	NA	NA
1362398	10		9.314	9.30678	8.90116	8.05044	9.17471	NA	NA	NA	NA	-1.18874
1369725	10		8.66881	8.23561	7.71962	7.56479	8.44992	NA	NA	NA	NA	NA
1371782	10		9.97797	9.63023	8.87197	8.81932	9.57174	NA	NA	NA	NA	NA
1372802	10		6.90083	6.45372	6.22487	5.92935	6.61611	NA	NA	NA	NA	NA
1375039	10		12.5885	12.0634	11.5704	11.0204	12.0726	NA	NA	NA	-1.01566	-1.54268
1376021	10		9.8265	9.99446	9.56359	8.99192	10.2375	NA	NA	NA	NA	NA
1378680	10		10.4486	10.3467	9.9734	9.76143	10.5126	NA	NA	NA	NA	NA
1380845	10		10.095	9.54486	9.258	9.03784	9.71496	NA	NA	NA	NA	-1.0392
1383572	10		9.23457	8.85232	8.29037	7.9129	9.15472	NA	NA	NA	NA	NA
1383807	10		8.78417	8.62829	7.74336	7.83502	9.0736	NA	-1.97463	NA	NA	NA
1384826	10		8.22395	7.97078	7.30859	6.79107	7.93181	NA	-1.32292	NA	NA	-1.35804
1386882	10		9.12085	8.93512	8.32305	8.17316	9.1979	NA	-1.29316	NA	NA	NA
1388308	10		12.0856	11.7617	11.0467	11.0318	12.4902	NA	-1.41068	NA	NA	NA
1395860	10		9.8787	9.51642	9.21154	8.68822	9.60916	NA	NA	NA	-0.663096	-1.18519
1401289	10		9.79503	9.50265	8.91495	8.81099	9.83583	NA	NA	NA	NA	NA
1401744	10		9.7838	9.47042	9.13669	8.71849	9.52237	NA	NA	NA	NA	-1.06587
1402684	10		9.12131	8.53995	8.09793	7.73661	8.7535	NA	NA	NA	NA	-1.37952
1404571	10		9.13939	8.93201	8.82158	8.12885	9.12128	NA	NA	NA	NA	NA
1405053	10		9.45222	8.91098	8.4117	8.00959	8.94883	NA	NA	NA	NA	-1.41146
1407209	10		10.6479	10.2527	9.80209	9.21049	10.1711	NA	NA	NA	NA	-1.3623
1407393	10		12.2659	11.7681	11.327	11.0737	11.84	NA	NA	NA	NA	-1.151
1408417	10		7.52918	7.30552	6.52873	6.62095	7.66023	NA	NA	NA	NA	NA
141097	10		9.8157	9.53593	9.20222	8.84195	9.73874	NA	NA	NA	NA	NA
1411505	10		6.94094	6.59535	5.58004	5.82447	7.07587	NA	NA	NA	NA	NA
1411957	10		9.75127	9.29639	8.90578	8.7309	9.46408	NA	NA	NA	NA	-1.01091
1417294	10		9.57839	9.40687	9.24542	8.63928	9.55369	NA	NA	NA	NA	NA
1417871	10		6.73246	6.1352	5.97693	4.93214	6.22251	NA	NA	NA	NA	NA
1420555	10		10.7133	10.5878	10.0463	9.18412	10.6062	NA	NA	NA	NA	-1.51962
1423102	10		10.138	10.1492	9.76356	9.20956	10.1141	NA	NA	NA	NA	NA
1425779	10		9.16279	9.07122	8.43024	8.34694	9.01853	NA	NA	NA	NA	NA
1430569	10		10.0191	9.46129	9.31373	8.89657	9.83511	NA	NA	NA	NA	-1.11076
1431320	10		4.97182	5.23063	4.3767	4.34421	5.59699	NA	NA	NA	NA	NA
1432768	10		7.37571	6.98653	6.15876	6.16741	6.98787	NA	NA	NA	NA	NA
1432849	10		9.1063	8.59287	8.10674	7.4858	8.72896	NA	NA	NA	NA	-1.45345
1433457	10		10.9351	10.3168	9.92078	9.16272	10.355	NA	-1.71734	NA	NA	-1.70676
1434073	10		10.1177	10.0956	9.68939	9.20815	10.0155	NA	NA	NA	NA	NA
1434934	10		10.7841	10.7779	10.2591	9.86966	10.8359	NA	NA	NA	NA	NA
1435058	10		10.2461	10.1467	9.69724	9.01954	10.0845	NA	NA	NA	NA	-1.14491
1435792	10		9.1665	8.44619	8.60302	7.6905	8.88351	NA	NA	NA	NA	-1.45303
1436147	10		10.6087	10.4702	9.9545	9.62069	10.3429	NA	NA	NA	NA	NA
1436916	10		8.85945	8.36031	7.94972	7.71608	8.64789	NA	NA	NA	NA	NA
1437072	10		9.71999	9.50817	9.1434	8.77125	9.4607	NA	NA	NA	NA	-0.927986
1438090	10		9.80048	9.56241	9.06697	8.72284	9.44952	NA	NA	NA	NA	-1.06762
1439832	10		10.8989	10.4244	10.3083	9.5862	10.7553	NA	NA	NA	NA	-1.27943
1440897	10		7.66171	7.63685	7.30188	6.93256	8.18283	NA	NA	NA	NA	NA
1444315	10		7.00175	6.65541	6.24767	5.68957	6.70459	NA	NA	NA	NA	NA
1446045	10		11.866	11.7869	10.9748	10.8972	11.6189	NA	NA	NA	NA	NA
1446736	10		7.46809	7.31152	6.68657	6.13624	7.19042	NA	NA	NA	NA	NA
1447496	10		6.53272	5.94459	5.5522	5.10571	6.30889	NA	NA	NA	NA	NA
1448899	10		10.6441	10.1518	9.61215	9.55506	10.1926	NA	-0.930785	NA	-1.00699	-1.08107
1452745	10		7.92206	7.76824	7.20417	6.59983	7.85251	NA	NA	NA	NA	-1.31057
1456277	10		12.1189	11.4678	11.1351	10.6217	11.9949	NA	NA	NA	NA	NA
1457684	10		10.4479	10.4573	9.89247	9.63265	10.3575	NA	NA	NA	NA	NA
1459218	10		8.88605	8.66071	7.81431	7.64976	8.91123	NA	-1.16036	NA	NA	-1.15692
1462100	10		7.92033	7.43587	6.99464	6.85821	7.86323	NA	NA	NA	NA	NA
1468139	10		8.18133	7.68432	7.38578	6.32437	8.08623	NA	NA	NA	NA	-1.70714
1468396	10		11.0108	10.8111	10.2653	10.0125	10.8294	NA	NA	NA	NA	NA
1471493	10		5.52539	4.91932	4.49638	4.33332	5.58415	NA	NA	NA	NA	NA
1472809	10		6.88185	6.63444	6.30225	5.46208	7.16336	NA	NA	NA	NA	NA
1474250	10		5.71737	5.19811	5.04441	4.22566	5.61061	NA	NA	NA	NA	NA
1474350	10		9.88899	9.74829	9.14263	8.74129	9.9082	NA	NA	NA	NA	NA
1478112	10		9.15672	8.97451	8.23231	8.10749	9.16139	NA	NA	NA	NA	-1.03634
1478783	10		6.4818	5.78493	5.78038	4.24895	6.46725	NA	NA	NA	NA	-2.13424
1480468	10		7.02371	6.68991	6.56577	5.78891	6.81652	NA	NA	NA	NA	NA
1480561	10		8.81653	8.76444	8.15063	7.91316	8.94553	NA	NA	NA	NA	NA
1492192	10		9.05988	8.78996	8.50001	7.93656	9.3418	NA	NA	NA	NA	NA
1493602	10		10.593	10.6022	9.90769	9.43334	11.01	NA	NA	NA	NA	-1.11666
1496627	10		4.8358	4.89427	4.62632	4.17289	5.18859	NA	NA	NA	NA	NA
152156	10		7.54695	7.3574	6.63722	6.41053	7.60765	NA	NA	NA	NA	NA
17517	10		5.8258	5.91439	5.61848	5.11036	6.19018	NA	NA	NA	NA	NA
228919	10		8.65708	7.87799	7.49714	7.36518	8.65436	NA	NA	NA	NA	NA
243252	10		6.33777	5.86922	5.09768	4.54147	6.08087	NA	NA	NA	NA	NA
265636	10		5.36255	5.32028	4.8404	4.32761	5.25202	NA	NA	NA	NA	NA
322392	10		8.40921	8.37848	7.75744	7.60476	8.57714	NA	-1.3929	NA	NA	NA
549630	10		6.98445	6.56034	6.2991	5.38418	6.79313	NA	NA	NA	NA	-1.55882
780059	10		3.56269	3.42054	2.59209	2.56551	3.93563	NA	NA	NA	NA	NA
843834	10		9.77	9.25958	9.44214	8.66691	10.1084	NA	NA	NA	NA	-1.09108
926706	10		5.40501	4.60931	4.70998	3.98301	4.94103	NA	NA	NA	NA	NA
997904	10		7.66842	7.60666	6.89826	6.62952	7.35889	NA	NA	NA	NA	NA
10996	11		0	1.61373	1.09732	3.49463	2.89938	NA	NA	NA	NA	NA
1161828	11		0.541927	4.28907	6.88789	6.78369	6.58787	3.2233	4.86422	5.54637	5.79867	5.75008
1216997	11		0.562956	3.03081	4.4054	4.53377	4.21736	NA	3.48313	3.38872	3.59186	3.81214
1357629	11	yes	8.6102	10.8049	13.5994	13.5311	13.5657	2.28867	4.70416	4.84198	4.67012	4.75087
1358049	11	yes	5.34737	9.0885	11.1481	12.0206	10.9712	3.51324	3.48263	5.35111	5.38467	6.37343
1370654	11	yes	7.74873	12.0929	12.9561	13.1292	12.9029	3.82832	NA	4.95303	4.5938	4.95562
1370768	11	yes	7.834	12.124	13.3232	13.5413	13.448	4.15715	4.79222	5.40565	5.28962	5.51815
1376304	11		5.09013	8.67275	10.1852	10.6226	10.0197	3.54113	4.23971	4.76568	4.91721	5.32916
1423919	11	yes	9.74848	11.8362	14.6312	14.8316	15.4484	2.30124	3.62013	5.45272	4.67178	4.91809
1435985	11		4.40696	7.96209	9.92621	9.51372	9.57834	3.34317	4.66923	4.94417	5.27603	4.88753
1437867	11		2.93596	5.61214	7.06418	7.15094	7.39417	2.56331	3.13047	4.36917	4.00554	4.06636
1437875	11	yes	7.25018	12.0382	12.8377	13.9685	13.0359	4.62612	5.07694	5.61073	5.4417	6.5777
1438246	11	yes	7.14233	10.8361	11.8367	12.1216	12.4166	3.55656	5.70589	5.13358	4.52583	4.93559
1438917	11		0	3.08886	3.74828	3.86797	4.36636	NA	4.56721	4.12479	3.51686	3.82038
1439530	11		3.68099	6.79596	8.32042	8.26802	8.19017	3.13137	4.35631	4.43911	4.50149	4.4657
1440175	11		6.11165	8.53421	10.5861	10.9021	10.9695	2.36944	3.73242	4.7295	4.34437	4.6531
1443603	11		4.77634	8.44181	10.6822	10.7867	11.1725	3.56569	5.52454	6.20261	5.70925	5.85608
1450042	11		6.41917	10.3581	11.3222	11.5574	12.2724	3.8495	4.8191	5.73388	4.75865	5.02067
1460149	11		0.562956	1.84862	3.50125	3.95032	3.84847	NA	NA	NA	NA	NA
1460350	11		2.02243	6.63489	8.89604	9.25975	8.98695	3.44435	4.91835	5.57753	5.47427	5.83942
1461828	11		1.14872	4.81442	6.97771	7.57078	7.34413	2.56202	4.19206	5.00696	4.67544	5.27969
1469439	11		3.9552	8.91661	10.1658	10.0351	10.2153	4.81075	6.88203	5.97464	5.90591	5.78751
1480292	11	yes	4.51087	9.2232	9.85085	11.3095	11.1174	4.22325	5.84382	5.78573	4.50474	5.89994
1481388	11		0.541927	4.74165	6.66793	7.20373	6.89287	3.63536	5.11197	5.76802	5.56695	6.00241
718112	11	yes	5.91141	10.3373	11.6853	12.6587	11.7614	4.24662	6.15761	5.55886	5.46087	6.44316
1377160	12		5.63479	6.74105	13.622	8.19808	8.05745	NA	2.11959	2.33243	7.72203	2.46448
1395316	12	yes	5.21265	5.59302	13.5856	6.99838	6.48189	NA	NA	NA	8.11922	1.67851
1149565	13		3.48347	4.02759	3.64307	2.82543	2.90826	NA	NA	NA	NA	NA
11774	13		5.78537	6.05491	5.7084	4.93635	5.47408	NA	NA	NA	NA	NA
1238794	13		4.92569	5.3818	4.81675	3.8796	4.23059	NA	NA	NA	NA	NA
1286815	13		4.46532	4.64332	4.60447	3.67501	3.87338	NA	NA	NA	NA	NA
1340333	13		4.76503	5.18066	4.90238	4.15804	4.22889	NA	NA	NA	NA	NA
1345712	13		12.0624	12.4686	12.0567	11.3942	11.7596	NA	NA	NA	NA	NA
1358104	13		10.6728	11.17	10.7699	10.2333	10.4303	NA	NA	NA	NA	NA
1358174	13		8.61495	9.11173	8.54577	8.23964	8.32073	NA	NA	NA	NA	NA
1358563	13		10.0439	10.3292	9.79009	9.22715	9.63995	NA	NA	NA	NA	NA
1359376	13		9.3382	9.76292	9.08076	8.41754	8.51616	NA	NA	NA	NA	NA
1369453	13		9.79571	9.9935	9.33368	8.69093	9.03161	NA	NA	NA	NA	-1.05714
1373270	13		10.6975	10.7149	10.2405	10.0117	10.1143	NA	NA	NA	NA	NA
1373690	13		10.183	10.4224	10.0058	9.61487	9.60039	NA	NA	NA	NA	NA
1373826	13		5.90911	6.25691	5.92376	5.09872	5.54882	NA	NA	NA	NA	NA
1374303	13		11.06	11.2118	10.793	10.3031	10.3449	NA	NA	NA	NA	NA
1375559	13		12.7884	12.9085	12.7457	11.7476	12.2792	NA	NA	NA	NA	NA
1375760	13		5.6879	6.13045	5.57325	5.14169	5.47176	NA	NA	NA	NA	NA
1378886	13		10.3338	10.7159	10.0933	9.57417	9.94127	NA	NA	NA	NA	NA
1381739	13		11.159	11.0642	10.7298	10.0056	10.2473	NA	NA	NA	NA	-1.11216
1381746	13		9.02239	9.20079	8.5311	8.14464	8.34844	NA	NA	NA	NA	NA
1382917	13		11.9608	12.2703	11.912	11.2139	11.667	NA	NA	NA	NA	NA
1383107	13		10.0853	10.4133	9.95855	9.38508	9.83541	NA	NA	NA	NA	NA
1384264	13		12.7613	13.0676	12.6247	12.0965	12.3023	NA	0.681237	NA	NA	-0.659032
1388879	13		10.488	10.9326	10.3954	9.98629	10.1757	NA	1.10927	NA	NA	NA
1389296	13		14.6456	14.751	14.354	13.8652	14.2653	NA	NA	NA	NA	NA
1395326	13		10.4366	10.5905	10.0287	9.67697	10.0181	NA	-1.08986	NA	NA	NA
1399819	13		12.4995	12.6344	12.4305	11.7909	11.9102	NA	-0.88853	NA	NA	NA
1400929	13		11.7352	12.058	11.3074	10.8219	11.1298	NA	NA	NA	NA	NA
1401210	13		12.1039	12.118	11.9652	11.3661	11.5552	NA	NA	NA	NA	NA
1407039	13		9.78438	9.97687	9.84967	9.10608	9.48001	NA	NA	NA	NA	NA
1410114	13		10.5156	10.9631	10.31	9.71549	10.2469	NA	NA	NA	NA	NA
1410777	13		11.2157	11.5715	11.0397	10.3144	10.797	NA	NA	NA	NA	-0.888517
1418641	13		9.24368	9.4062	9.06023	8.56331	8.96822	NA	NA	NA	NA	NA
1424511	13		7.54682	7.62279	7.35047	6.60783	6.86207	NA	NA	NA	NA	NA
1429510	13		8.35043	8.54437	8.13079	7.45318	7.62702	NA	NA	NA	NA	NA
1429606	13		10.3323	10.4672	10.2419	9.64824	9.96045	NA	NA	NA	NA	-0.683377
1429641	13		14.3989	14.5721	14.2322	13.4484	14.0784	NA	NA	NA	NA	NA
1430273	13		9.70335	9.77136	9.37747	8.93496	9.22504	NA	NA	NA	NA	NA
1430827	13		8.5154	8.67982	8.55965	7.64532	8.04105	NA	-1.01421	NA	NA	-0.858687
1431083	13		8.95669	9.1521	8.85342	8.10435	8.51285	NA	NA	NA	NA	NA
1431150	13		11.3786	11.5689	11.2964	10.7356	10.8255	NA	1.55542	NA	NA	NA
1431817	13		10.3194	10.6425	10.2998	9.84603	10.0026	NA	NA	NA	NA	NA
1431890	13		11.7832	11.9691	11.3441	11.1376	11.243	NA	NA	NA	NA	NA
1431959	13		11.4426	11.5065	11.0668	10.4609	10.9521	NA	NA	NA	NA	-0.980518
1432543	13		11.215	11.4801	11.0377	10.434	10.8123	NA	NA	NA	NA	NA
1433237	13		10.6877	11.0269	10.5271	10.1874	10.3945	NA	NA	NA	NA	NA
1433366	13		7.34436	7.32747	6.81983	6.38824	6.57452	NA	-1.33828	NA	NA	NA
1434266	13		7.16028	7.41284	6.84646	6.50321	6.52047	NA	NA	NA	NA	NA
1434698	13		11.6879	12.0813	11.6442	11.0417	11.4896	NA	NA	NA	NA	NA
1436207	13		11.4592	11.5253	10.9828	10.3688	10.7822	NA	-1.106	NA	NA	-1.08527
1436218	13		11.3074	11.3596	10.9161	10.4426	10.742	NA	NA	NA	NA	NA
1436399	13		11.5106	11.7231	11.201	10.8992	11.1706	NA	NA	NA	NA	NA
1436867	13		7.54422	7.9292	7.49388	6.95994	7.09936	NA	NA	NA	NA	NA
1437377	13		11.428	11.865	11.2445	10.5378	10.5761	NA	NA	NA	NA	NA
1437471	13		11.0633	11.474	11.0105	10.6342	10.8617	NA	NA	NA	NA	NA
1438632	13		11.8345	12.0254	11.6594	11.1656	11.3448	NA	NA	NA	NA	NA
1438677	13		11.1715	11.3051	10.5258	10.4096	10.502	NA	NA	NA	NA	NA
1439163	13		11.6933	11.6905	11.3349	10.6507	11.0367	NA	NA	NA	NA	NA
1439181	13		11.5053	11.6814	11.1605	10.7536	11.1334	NA	-0.768331	NA	NA	NA
1441823	13		7.06638	7.18618	6.71923	6.37053	6.30875	NA	NA	NA	NA	NA
1448718	13		9.40728	9.95945	9.57901	8.80422	9.12047	NA	NA	NA	NA	NA
1448918	13		10.3972	10.7975	10.3512	9.65031	9.93108	NA	NA	NA	NA	NA
1449712	13		9.85005	9.89892	9.53126	9.0184	9.21691	NA	-1.09194	NA	NA	NA
1449927	13		9.09366	9.23235	8.64086	8.35953	8.56692	NA	NA	NA	NA	NA
1451720	13		9.1081	9.07331	8.63971	8.05808	8.3751	NA	NA	NA	NA	NA
1452011	13		11.5624	11.9259	11.3296	10.8639	11.0747	NA	NA	NA	NA	NA
1452177	13		9.88381	9.87378	9.49968	8.87424	8.87921	NA	NA	-0.977627	NA	NA
1452810	13		10.7598	10.8479	10.4306	9.99968	10.3613	NA	NA	NA	NA	NA
1452971	13		7.90104	8.22778	7.60465	6.91521	7.12635	NA	NA	NA	NA	NA
1456225	13		10.8688	11.327	10.7013	10.1021	10.5803	NA	NA	NA	NA	NA
1463522	13		10.3979	10.4583	10.2563	9.74215	9.94122	NA	NA	NA	NA	NA
1464321	13		10.7622	11.1839	10.7051	10.0802	10.3962	NA	NA	NA	NA	NA
1464729	13		12.1796	12.2192	11.6759	11.2142	11.3428	NA	NA	NA	NA	-0.972731
1466065	13		8.44646	8.41931	8.15609	7.58245	7.72737	NA	NA	NA	NA	NA
1466918	13		5.29292	5.40793	5.08326	4.42511	4.86799	NA	NA	NA	NA	NA
1467116	13		11.7928	12.1741	11.8341	10.9784	11.3109	NA	NA	NA	NA	NA
1467517	13		8.35475	8.46133	8.21431	7.61942	7.7789	NA	NA	NA	NA	NA
1467943	13		7.63803	8.12875	7.53298	7.0266	7.36145	NA	NA	NA	NA	NA
1468182	13		9.53519	9.9205	9.39526	8.78026	9.28074	NA	NA	NA	NA	NA
1469786	13		8.90894	9.42237	8.77126	8.22448	8.04004	NA	NA	NA	NA	NA
1470002	13		6.13269	6.376	6.00116	5.04595	5.50052	NA	NA	NA	NA	NA
1471199	13		12.578	12.736	12.2143	11.8803	12.1032	NA	NA	NA	NA	NA
1471454	13		9.5172	9.64125	9.29867	8.73018	9.10566	NA	1.09638	NA	NA	NA
1471752	13		8.89215	9.25967	8.79002	7.98161	8.26098	NA	NA	NA	NA	NA
1473631	13		14.1155	14.6069	14.0044	13.5298	13.7952	NA	NA	NA	NA	NA
1473856	13		9.69254	10.0738	9.31874	8.94178	8.96086	NA	NA	NA	NA	NA
1473971	13		3.86147	4.01164	3.79047	2.44114	2.55548	NA	NA	NA	NA	NA
1475857	13		15.1793	15.5187	14.8547	14.4531	14.8339	NA	NA	NA	NA	NA
1475917	13		13.1085	13.3684	12.8661	12.1689	12.6527	NA	NA	NA	NA	NA
1476087	13		11.8098	11.9155	11.5203	10.7277	11.311	NA	NA	NA	NA	-1.06881
1476210	13		10.4724	10.5518	10.1019	9.799	10.0138	NA	NA	NA	NA	NA
1478662	13		10.0664	10.3563	10.2197	9.22855	9.75464	NA	NA	NA	NA	NA
1479883	13		11.8253	12.1674	11.4656	11.158	11.2304	NA	NA	NA	NA	NA
1481607	13		11.9437	12.0471	11.7533	11.2171	11.4977	NA	NA	NA	NA	NA
1506075	13		11.0495	11.5744	11.0759	10.4148	10.3243	NA	NA	NA	NA	NA
21076	13		10.8266	10.9741	10.4018	10.1428	10.3766	NA	-0.930483	NA	NA	NA
268392	13		8.28729	8.24048	7.94516	7.21829	7.42979	NA	NA	-0.857799	NA	-1.04981
377648	13		9.24699	9.59099	8.83747	8.27697	8.59001	NA	NA	NA	NA	NA
418464	13		5.2428	5.33072	4.89882	3.88304	4.28593	NA	NA	NA	NA	NA
603575	13		2.70317	3.07258	2.28184	2.12091	1.78826	NA	NA	NA	NA	NA
603813	13		8.38275	8.90854	8.40649	8.05013	7.93986	NA	NA	NA	NA	NA
612406	13		4.04813	3.91142	3.76558	2.22373	2.96858	NA	NA	NA	NA	NA
612851	13		5.06789	5.40458	4.96143	4.50447	3.92485	NA	NA	NA	NA	NA
613947	13		5.58668	5.80918	5.57995	4.42241	4.48139	NA	NA	NA	NA	NA
729366	13		4.4149	4.34102	4.0083	3.27536	3.31201	NA	NA	NA	NA	NA
777147	13		4.66623	4.72148	4.03222	3.62531	3.31151	NA	NA	NA	NA	NA
940889	13		8.68729	9.14484	8.48845	7.96058	8.4388	NA	NA	NA	NA	NA
1357211	14		8.30812	8.43005	11.7797	12.0102	9.81101	NA	NA	1.55154	3.38599	3.62566
1359571	14		7.29592	7.41541	10.5032	10.8862	9.28424	NA	1.7497	1.95781	3.15023	3.5955
1365342	14		1.68412	2.82501	5.96244	6.53851	3.97656	NA	4.0381	NA	4.04788	4.72422
1367294	14		5.43269	5.59337	8.58445	8.86381	5.29167	NA	2.30128	NA	3.0301	3.38095
1374875	14		7.63505	8.22022	10.9257	10.454	9.01945	NA	NA	NA	3.11073	2.74495
1410964	14		5.90033	6.87724	9.42376	10.1151	7.71573	NA	4.0355	1.77368	3.52258	4.17286
1431742	14		10.921	11.0088	13.5515	13.9297	11.9003	NA	1.35312	NA	2.54493	2.96779
1441702	14		11.389	12.0991	14.6663	14.8964	13.3723	NA	NA	1.96725	3.22723	3.45791
1446467	14		7.04799	7.38146	10.1209	10.7876	8.61618	NA	1.90199	NA	2.90822	3.57747
1457559	14		10.7224	11.5502	14.2195	15.024	12.7552	NA	3.75454	2.01084	3.36937	4.14556
1458699	14		6.04855	6.15308	9.2601	9.1932	7.54202	NA	2.07673	1.49621	3.18567	3.13185
1464163	14		6.91869	7.80198	10.945	10.977	8.7557	NA	1.25996	1.77022	3.91186	3.94941
1465904	14		13.4008	13.5565	16.1953	16.6667	15.0799	NA	NA	1.65065	2.69875	3.13361
1480377	14		5.27507	5.66264	8.93593	9.82319	7.18428	NA	2.70862	1.80748	3.53023	4.38672
1026790	15		6.71058	6.39741	6.36343	5.18481	6.23429	NA	NA	NA	NA	-1.51199
1031721	15		9.64593	9.32526	9.46477	8.12463	8.90646	NA	NA	NA	NA	-1.45593
1041143	15		3.69459	3.6428	3.94117	2.85845	3.65763	NA	NA	NA	NA	NA
1357732	15		6.43405	5.34163	5.5286	3.59074	5.88511	NA	NA	NA	NA	NA
1362241	15		8.08855	7.67295	7.8987	6.70417	7.49602	NA	NA	NA	NA	NA
1395337	15		7.59951	7.16573	7.54624	6.09054	7.60725	NA	NA	NA	NA	NA
1395600	15		10.5392	9.81194	9.98765	9.14473	9.86603	NA	NA	NA	NA	-1.36889
1409666	15		4.71041	4.53447	4.62213	3.10666	4.80177	NA	NA	NA	NA	NA
1431291	15		10.3361	9.43091	10.2557	7.6861	10.2908	NA	NA	NA	NA	-2.56413
1431347	15		8.89964	8.7415	8.81373	7.77963	8.66824	NA	NA	NA	NA	NA
1433781	15		9.70808	9.51296	9.57044	8.36166	9.28601	NA	NA	NA	NA	-1.32499
1434656	15		8.52928	8.38926	8.64423	7.50457	8.92583	NA	NA	NA	NA	NA
1439236	15		12.2503	11.5077	12.2906	11.2701	12.324	NA	NA	NA	NA	NA
1440030	15		8.91974	8.68541	8.58951	7.67062	8.71335	NA	NA	NA	NA	NA
1451432	15		11.5004	10.8781	10.9194	9.86099	10.7044	NA	NA	NA	NA	-1.58292
1454456	15		6.39269	5.54571	6.06151	5.08325	6.32968	NA	NA	NA	NA	NA
1462350	15		6.45367	5.23673	6.08342	4.5978	6.18485	NA	NA	NA	NA	NA
1465687	15		8.94506	8.58848	9.4922	7.66009	8.74555	NA	NA	NA	NA	-1.29638
1467137	15		4.84304	3.63123	4.35166	2.93857	4.35842	NA	NA	NA	NA	NA
1467503	15		10.3031	10.052	10.3163	8.95803	10.0707	NA	-1.05904	NA	NA	-1.33216
1472268	15		10.5753	10.5723	10.5932	9.59364	10.4125	NA	NA	NA	NA	-0.967693
1474173	15		7.14505	6.72762	6.92687	5.82976	6.99491	NA	NA	NA	NA	-1.3051
1476093	15		8.81785	8.57259	8.90097	7.81988	8.63935	NA	NA	NA	NA	NA
1478021	15		10.9224	10.7394	10.8574	9.87137	11.062	NA	NA	NA	NA	-1.04516
210813	15		4.20608	3.97128	4.61802	3.06316	4.02526	NA	NA	NA	NA	NA
608383	15		6.06959	5.49998	5.80108	4.80942	6.02285	NA	NA	NA	NA	NA
1373400	16		6.15956	6.67208	10.6971	8.31037	8.91901	NA	2.15038	2.71651	4.44355	2.13481
1433130	16		5.39181	5.61157	10.2999	7.82926	8.73177	NA	6.53114	3.23025	4.75155	2.45157
1440985	16		8.52298	8.07073	12.8998	11.1243	12.0736	NA	3.3798	3.45465	4.25875	2.61754
1458413	16		5.81419	5.8831	9.65154	8.50695	8.68527	NA	2.25437	2.92414	3.65001	2.68291
1476975	16		2.45817	2.89493	6.01948	4.68382	5.3946	NA	NA	NA	3.82988	NA
1479288	16		6.97031	6.37448	10.7535	9.39488	10.6812	NA	3.98932	3.47454	3.5675	2.65984
1479841	16		4.69907	4.668	9.9927	7.61759	8.13714	NA	2.77147	3.2877	5.10668	2.9627
1480943	16		8.18446	8.5244	14.2508	11.1559	12.4729	NA	NA	3.88008	5.56509	3.17357
685757	16		0.562956	1.89524	6.88976	4.02616	5.05437	NA	4.04052	4.1166	5.80213	3.15219
772983	16		1.33304	0.692218	4.97134	2.49256	3.35295	NA	NA	NA	NA	NA
1333377	17		7.6452	5.6259	5.61672	6.12682	3.38445	NA	NA	-3.52458	NA	NA
1359167	17		13.6797	11.4269	12.5195	11.9307	10.9941	-2.23518	-2.14057	-2.66118	-1.15771	-1.69447
1367138	17		9.06502	6.46566	6.89185	6.56529	5.67143	-2.54757	-2.02242	-3.3333	-2.12865	-2.39974
1375398	17		9.89673	8.35873	8.51993	8.41594	7.55396	-1.49746	NA	-2.31775	-1.34473	-1.44572
1421724	17		5.671	3.81086	4.41948	3.98162	2.83859	NA	NA	-2.47681	NA	NA
1439646	17		15.2619	12.6633	13.5378	13.5437	12.5535	-2.46764	-3.30184	-2.62866	-1.68366	-1.67643
1441729	17		8.76552	6.60428	6.93419	6.83849	5.97805	-2.1337	-1.76264	-2.72759	-1.8096	-1.8747
1464087	17		11.6259	9.72197	9.65249	10.016	8.35796	-1.86685	-2.00581	-3.1702	-1.86416	-1.5216
1473738	17		10.9463	8.88441	9.57378	9.10649	8.24545	-2.0343	-1.57559	-2.66844	-1.34989	-1.8063
191138	17		6.23981	4.18136	4.75984	4.09061	3.55222	NA	NA	-2.77041	NA	NA
395995	17		11.0678	9.31838	10.0807	9.43359	8.56148	-1.72696	NA	-2.47625	NA	-1.56246
551360	17		10.0507	8.0051	8.4105	8.24309	7.63295	-2.04415	-2.14975	-2.415	-1.63086	-1.7889
640696	17		7.09869	4.31185	5.33564	4.88013	3.9711	-2.74886	-2.79005	-3.05972	-1.70711	-2.04206
1269611	18		15.4659	11.9218	10.3836	9.71852	9.68876	-3.4668	-3.92995	-5.55188	-4.89703	-5.18863
1341371	18		11.5588	8.32137	4.39081	5.31706	5.44806	-3.0753	-5.17572	-5.80604	-6.80047	-5.57426
1368557	18		13.6452	9.35278	7.8603	8.67594	8.149	-4.12401	-6.80001	-5.26145	-5.55172	-4.67819
1414510	18		10.4087	7.37351	4.36706	4.7954	4.79175	-2.95246	-4.59186	-5.46873	-5.72365	-5.24316
1427729	18		16.7995	11.9506	9.50242	9.55634	9.67969	-4.51741	-7.00218	-6.67736	-6.8828	-6.3672
1428636	18		9.75351	6.98271	4.33419	5.40018	5.42684	-2.68352	-4.58031	-4.18108	-5.29586	-4.16755
1432902	18		14.8933	11.7239	9.61935	9.5134	9.87305	-3.12445	-4.45646	-4.92091	-5.17121	-5.10658
1433314	18		17.3355	12.3188	10.7012	11.4214	10.7707	-4.85851	-5.84709	-6.39094	-6.45864	-5.61437
1435167	18		16.2827	12.3287	10.7771	10.7771	10.8336	-3.85776	-5.08088	-5.30581	-5.38206	-5.28117
1435342	18		15.268	10.8309	9.13115	9.51606	9.87817	-4.24706	-4.97935	-5.02042	-5.87217	-5.40215
1439809	18		15.7905	11.9713	9.9357	9.81592	9.70459	-3.65556	-6.5991	-5.84224	-5.66858	-5.61639
1452117	18		10.239	6.08985	3.8659	4.04697	3.83274	-4.00178	-5.15326	-6.16556	-6.02653	-5.50656
1463130	18		13.3638	8.33642	6.03423	6.22352	6.10378	-4.78075	-6.49579	-6.90916	-6.9544	-6.2107
1471118	18		14.385	9.5953	7.81351	7.92611	8.60704	-4.54016	-6.24599	-5.46041	-6.23062	-5.74812
1475998	18		6.1843	1.35652	1.09732	0.551547	0.250245	-4.74771	-5.79553	-6.38145	-5.09975	-5.5104
1501942	18		13.3617	9.42848	6.92963	6.90217	7.14072	-3.78443	-4.87608	-5.95188	-6.15788	-5.69729
437741	18		6.60235	3.76076	0.707343	1.53458	0.699727	-2.80621	-6.81037	-6.10433	-5.69246	-4.86073
81208	18		15.0636	10.8156	9.2584	9.02607	8.671	-4.05791	-5.47035	-6.11385	-5.53608	-5.57134
1101510	19		3.2451	4.44892	3.28822	2.62364	3.75808	NA	NA	NA	NA	NA
1122620	19		9.94194	10.8695	10.0275	8.89928	10.0289	NA	NA	NA	NA	NA
1123163	19		9.69881	10.9922	9.94204	9.27361	10.0195	1.28767	1.29673	NA	NA	NA
1163845	19		4.51664	5.22427	4.53834	3.8286	4.53908	NA	NA	NA	NA	NA
12473	19		3.88139	5.55278	4.07044	2.5103	3.79165	NA	NA	NA	NA	NA
1365721	19		11.4791	12.2511	11.299	10.9106	11.6274	0.768408	NA	NA	NA	NA
1367089	19		2.8262	4.5277	2.51499	2.66442	3.7824	NA	NA	NA	NA	NA
1367091	19		7.53644	8.7614	7.66563	6.64364	8.2919	NA	NA	NA	NA	NA
1370206	19		9.75499	10.4439	9.37269	8.96626	9.81623	NA	NA	NA	NA	NA
1371283	19		9.34165	10.0007	9.28664	8.56594	9.31502	NA	NA	NA	NA	NA
1375217	19		7.40346	8.65344	7.45708	6.90069	7.82193	NA	NA	NA	NA	NA
1380882	19		4.53956	5.71269	4.44895	4.34631	4.90402	NA	NA	NA	NA	NA
1381115	19		10.3465	11.3622	9.99167	9.79249	10.4132	NA	NA	NA	NA	NA
1381842	19		8.79632	9.85836	8.40803	7.93672	9.32403	NA	NA	NA	NA	NA
1381965	19		10.9593	11.7906	10.8975	10.2417	11.1061	NA	NA	NA	NA	NA
1385627	19		9.69298	10.5636	9.46685	8.8362	9.67838	NA	NA	NA	NA	NA
1388034	19		9.88825	10.5094	9.65565	8.76258	10.0984	NA	NA	NA	NA	-1.0923
1388972	19		10.2562	11.0337	10.1512	9.34932	10.3756	0.774294	NA	NA	NA	-0.89429
1390671	19		9.02855	9.71147	8.71865	8.2845	9.22898	NA	NA	NA	NA	NA
1395672	19		9.18863	9.81995	8.96511	8.26795	9.49165	NA	NA	NA	NA	NA
1397404	19		8.36178	8.96904	8.09042	7.566	8.36762	NA	NA	NA	NA	NA
1399962	19		8.20078	9.08104	8.159	7.73352	8.88805	NA	NA	NA	NA	NA
1400859	19		10.9695	11.9479	10.9806	9.90392	11.1694	NA	1.09268	NA	NA	NA
1400921	19		9.66268	10.5123	9.48665	9.2061	10.0885	NA	NA	NA	NA	NA
1402525	19		9.69218	10.7533	9.62821	9.00066	9.78075	1.04334	NA	NA	NA	NA
1405028	19		8.78216	9.59451	8.70118	7.76823	8.82976	NA	NA	NA	NA	NA
1406081	19		8.16198	9.1255	8.00289	7.58751	8.49254	NA	NA	NA	NA	NA
1406436	19		9.59387	10.5645	9.43888	9.2934	10.0074	NA	NA	NA	NA	NA
1408645	19		9.9088	10.833	9.7874	9.06696	9.87263	0.916014	NA	NA	NA	NA
1416493	19		8.5434	9.14988	8.19026	7.58613	8.61818	NA	NA	NA	NA	NA
1417575	19		7.94448	8.85329	8.04616	7.27718	8.33435	NA	NA	NA	NA	NA
1419283	19		3.72929	5.03087	3.36866	3.51716	4.21142	NA	NA	NA	NA	NA
1421603	19		4.53615	5.40688	4.51421	4.13741	4.85091	NA	NA	NA	NA	NA
1425574	19		6.04282	7.06404	5.62627	5.39394	6.68649	NA	NA	NA	NA	NA
1429509	19		10.4862	11.0192	10.3188	9.56571	10.6859	NA	NA	NA	NA	NA
1429573	19		11.1243	12.3125	11.2229	10.2108	11.4328	NA	NA	NA	NA	NA
1429589	19		10.8337	11.875	10.8838	10.2429	11.3543	1.01095	NA	NA	NA	NA
1429875	19		4.49035	5.69694	4.54345	4.17732	5.24987	NA	NA	NA	NA	NA
1430367	19	yes	7.20067	8.27045	7.07615	6.02448	7.19745	NA	NA	NA	NA	NA
1431996	19		11.1978	12.0193	11.1765	10.5313	11.5083	NA	NA	NA	NA	NA
1433892	19		9.50388	10.4636	9.38933	8.56659	9.88592	NA	NA	NA	NA	NA
1434568	19		10.3948	11.2003	10.3538	9.48936	10.5781	NA	NA	NA	NA	NA
1434655	19		9.48447	10.8622	9.8635	9.07413	10.1517	1.36832	1.22038	NA	NA	NA
1434916	19		10.026	10.9629	9.98547	9.56398	10.3883	NA	NA	NA	NA	NA
1435017	19		9.88252	10.56	9.70445	9.02147	9.98124	NA	NA	NA	NA	NA
1435038	19		10.3778	11.276	10.609	9.76587	10.6331	NA	1.36119	NA	NA	NA
1435161	19		12.5135	13.1663	12.3514	11.7137	12.6654	NA	NA	NA	NA	NA
1435433	19		8.76389	9.52419	8.54861	8.12949	8.89303	NA	NA	NA	NA	NA
1436283	19		10.0406	11.0872	10.0635	9.54122	10.4595	1.03087	NA	NA	NA	NA
1437226	19		11.3659	12.2069	11.4417	10.578	11.7401	NA	NA	NA	NA	NA
1437277	19		9.57722	10.3057	9.66512	8.79735	9.72351	NA	NA	NA	NA	NA
1437496	19		10.2758	11.3389	10.3162	9.68174	10.5524	1.05076	NA	NA	NA	NA
1439709	19		3.7713	4.58944	4.1374	3.41322	4.8816	NA	NA	NA	NA	NA
1440492	19		10.5969	11.4405	10.3579	9.46516	10.7762	NA	NA	NA	NA	-1.05949
1441639	19		7.84375	8.62475	7.67887	7.10746	8.27481	NA	NA	NA	NA	NA
1442569	19		8.61234	10.1296	8.84557	8.02623	9.10491	1.50482	NA	NA	NA	NA
1443475	19		9.11859	9.80172	9.00966	8.30544	9.20766	NA	NA	NA	NA	NA
1444087	19		10.1459	11.0059	10.1469	9.18132	10.0764	NA	NA	NA	NA	-0.952189
1446940	19		9.22932	9.9119	9.072	8.53106	9.39957	NA	NA	NA	NA	NA
1450006	19		8.52447	9.33855	8.68999	7.68007	8.78001	NA	NA	NA	NA	NA
1453161	19		8.86047	9.78614	8.84367	8.14588	9.2918	NA	0.999577	NA	NA	NA
1453306	19		10.6505	11.4118	10.7058	9.66542	11.0151	NA	NA	NA	NA	NA
1454293	19		5.35281	6.03647	5.47629	4.59568	5.78644	NA	NA	NA	NA	NA
1454856	19		8.54286	9.36965	8.1931	7.79077	8.94287	NA	NA	NA	NA	NA
1456900	19		12.0092	13.005	12.3117	11.368	12.3539	0.988628	NA	NA	NA	NA
1457469	19		9.50005	10.1719	9.3136	8.51612	9.57129	NA	NA	NA	NA	NA
1458930	19		9.66532	10.5882	9.69725	9.03614	9.92546	NA	1.95393	NA	NA	NA
1462439	19		7.51998	8.54553	7.49812	6.64322	7.82739	NA	NA	NA	NA	NA
1464174	19		6.4602	7.67927	6.43361	5.86635	6.92637	NA	NA	NA	NA	NA
1465144	19		9.25474	10.1453	9.27887	8.2278	9.35385	0.886355	NA	NA	NA	-1.01512
1466435	19		5.07094	6.26174	5.21651	4.59125	5.41434	NA	NA	NA	NA	NA
1466496	19		8.86319	9.69899	8.85134	8.08604	9.1245	NA	NA	NA	NA	NA
1468227	19		4.89721	5.80546	4.97182	4.15113	5.45335	NA	NA	NA	NA	NA
1469602	19		8.17313	8.90705	8.0994	7.60483	8.4991	NA	NA	NA	NA	NA
1470685	19		1.83815	3.48963	1.74838	1.73806	2.40249	NA	NA	NA	NA	NA
1473265	19		8.73991	9.63749	8.35799	8.24935	9.01369	NA	NA	NA	NA	NA
1474146	19		7.69792	8.47382	7.57843	7.23451	7.85963	NA	NA	NA	NA	NA
1475446	19		2.74617	3.47174	2.49182	1.6027	3.05496	NA	NA	NA	NA	NA
1475776	19		10.8847	11.5166	10.6793	10.0631	10.9488	NA	NA	NA	NA	-0.798885
1476339	19		10.0815	11.0695	9.92667	9.59329	10.3233	0.979739	NA	NA	NA	NA
1478407	19		8.71564	9.48792	8.69954	8.17631	9.14178	NA	0.95155	NA	NA	NA
1478676	19		5.32626	6.18044	5.21798	4.74366	5.29161	NA	NA	NA	NA	NA
1480121	19		8.27778	9.53763	8.16366	7.85547	8.84119	1.22361	NA	NA	NA	NA
1481215	19		10.0349	11.1734	10.2481	9.3229	10.1776	1.12814	NA	NA	NA	NA
1481898	19		9.27116	10.268	9.2367	8.74338	9.55538	NA	NA	NA	NA	NA
1533547	19		9.96751	10.7667	10.0212	9.26503	10.1223	NA	NA	NA	NA	NA
205289	19		9.12979	9.90431	9.30289	8.3858	9.40027	NA	NA	NA	NA	NA
315487	19		3.09644	4.42926	3.0045	2.76332	3.85243	NA	NA	NA	NA	NA
352329	19		8.41635	9.27666	8.08927	7.48945	8.83817	NA	NA	NA	NA	NA
396873	19		2.01823	3.20712	2.05512	1.45683	2.53703	NA	NA	NA	NA	NA
422613	19		3.01688	4.2713	2.73599	3.078	3.15877	NA	NA	NA	NA	NA
424237	19		8.8738	9.90905	8.67431	8.48031	9.38071	NA	NA	NA	NA	NA
441720	19		10.123	11.1187	10.3656	9.32592	10.6311	NA	NA	NA	NA	NA
469679	19		9.44909	10.8892	9.52903	8.91523	9.73586	1.41288	NA	NA	NA	NA
539826	19		7.49381	8.24071	7.36359	6.54858	7.92403	NA	NA	NA	NA	NA
760545	19		2.13059	3.31374	1.88007	1.23846	3.41258	NA	NA	NA	NA	NA
796026	19		8.64108	9.99848	8.46526	7.96126	8.91941	NA	NA	NA	NA	NA
890277	19		9.91015	11.0051	10.1061	9.45955	10.2349	1.08379	NA	NA	NA	NA
910844	19		5.84906	6.98283	5.9051	5.33342	6.28707	NA	NA	NA	NA	NA
980407	19		6.9225	8.1604	7.27279	6.418	7.44302	1.22308	NA	NA	NA	NA
1363432	20		11.8532	8.80297	11.7792	13.1941	10.9927	-2.98102	NA	NA	NA	1.34145
1396815	20		14.5649	10.3199	13.5797	14.8117	13.1598	-4.17962	-1.33251	-1.38455	NA	NA
1425156	20		2.82078	0.517256	2.07571	4.11375	1.97879	NA	NA	NA	NA	NA
1433612	20		11.6227	7.97056	10.2089	12.718	10.2243	-3.36835	-3.51494	NA	NA	NA
1471626	20		10.8197	8.08983	10.648	12.356	10.3414	-2.6542	-1.56278	NA	NA	1.55288
1481758	20		5.65631	1.70157	4.47723	6.9011	4.46703	-3.41929	NA	NA	NA	NA
1042478	21	yes	9.04763	9.98574	10.7791	10.2833	10.3471	NA	NA	NA	1.65321	NA
1045804	21		6.15568	7.66342	7.84554	7.50544	7.76148	1.44272	NA	1.50757	1.58911	NA
1052569	21		9.35311	10.4296	10.8431	10.1629	10.733	NA	2.69443	1.36913	1.4638	NA
1132143	21		4.04777	4.77573	5.9302	5.10209	5.68838	NA	NA	NA	NA	NA
1179	21		5.65234	7.49034	8.62109	7.54043	7.40988	NA	NA	NA	2.67853	NA
1192661	21		4.56585	5.53549	6.09594	5.68354	5.56946	NA	NA	NA	NA	NA
1212734	21		3.30706	4.56431	5.18277	4.84613	5.0659	NA	NA	NA	NA	NA
1301709	21		3.22249	4.85428	5.66993	4.33209	5.36506	NA	NA	NA	2.35125	NA
1357281	21		7.50831	8.30236	9.3168	8.65754	8.88156	NA	1.61424	1.34148	1.74704	1.10868
1358178	21		6.11377	7.37563	7.70229	7.4656	7.36538	NA	1.73741	NA	1.51303	NA
1362549	21		8.43437	9.21775	10.2736	9.56009	10.0616	NA	2.9487	1.6034	1.80338	NA
1365213	21		7.20695	8.56998	8.94645	8.26102	8.55852	1.32894	1.48642	1.31965	1.70742	NA
1367390	21		5.57152	6.69032	7.6029	7.16722	7.40265	NA	NA	NA	1.85573	NA
1368468	21		6.83796	8.0156	8.39404	7.82361	8.35717	NA	NA	NA	NA	NA
1368854	21		10.2994	11.6326	11.9538	11.567	11.9914	1.32092	NA	1.67805	1.6242	1.26092
1370098	21		5.84214	7.25013	7.64924	7.19933	7.31534	NA	NA	1.32248	1.65087	NA
1373448	21		7.29715	7.99843	8.87212	7.96373	8.64173	NA	NA	NA	1.51138	NA
1376024	21		5.11519	6.23973	6.86633	6.06145	6.48576	NA	1.93606	NA	1.68493	NA
1388183	21		8.02322	9.41407	10.277	9.72599	9.85248	1.38554	1.8946	1.81917	2.24362	1.69406
1390248	21		13.2559	14.5828	15.0153	14.679	14.9802	1.31164	2.19755	1.70284	1.74694	1.41939
1402152	21		10.5623	11.9503	12.6099	11.8342	11.8976	1.37491	NA	1.3466	2.01695	1.28579
1414007	21		1.74687	3.69234	4.66625	3.8286	3.87208	NA	NA	NA	NA	NA
1415082	21		8.43013	9.67944	10.2896	9.72185	10.3974	NA	NA	1.89048	1.79791	NA
1423545	21		3.39917	4.93676	5.10846	4.87181	5.06403	NA	NA	NA	NA	NA
1427566	21		3.40598	3.85464	4.82657	3.95614	4.57233	NA	2.12819	NA	NA	NA
1429490	21		11.596	12.8533	13.1703	12.7425	13.0089	1.24112	NA	1.39041	1.5583	NA
1429533	21		5.77322	6.89091	7.6321	6.92223	7.78087	NA	2.58042	1.87691	1.73292	NA
1432031	21		9.2468	10.5552	10.9363	10.057	10.8827	NA	2.43847	NA	NA	NA
1433513	21		1.08804	1.67001	2.9606	1.58578	2.83877	NA	NA	NA	NA	NA
1434129	21		10.5837	11.641	12.1746	11.9071	12.2276	1.07652	1.73822	1.62758	1.57912	1.31626
1434368	21		8.34058	9.4987	10.207	9.41373	9.68472	1.14384	1.99083	1.31503	1.828	1.04896
1434583	21		9.49643	11.3223	12.0868	10.7156	11.2976	1.75834	3.35325	1.73223	2.51151	1.1993
1434830	21		5.93284	7.69555	7.72166	7.41267	8.12602	1.70958	1.785	2.11679	1.70353	NA
1436302	21		5.3588	6.83303	7.67927	6.51451	7.42024	NA	2.70782	1.94605	2.20108	NA
1436906	21		10.9953	12.7797	13.4264	12.0885	13.0011	1.75323	2.41192	1.96775	2.3855	1.08276
1436909	21		5.88849	7.61753	8.05704	6.74384	7.68935	1.69565	1.89711	1.78635	2.1274	NA
1437520	21		6.15951	7.49415	7.94675	7.252	7.83029	NA	1.83182	1.55313	1.69868	NA
1437671	21		6.00379	7.19621	7.51733	6.94361	7.16991	NA	2.69337	NA	NA	NA
1437689	21		8.80631	10.0517	11.0684	9.96062	10.7396	NA	NA	1.95621	2.22902	NA
1442227	21		11.0041	12.3776	12.8862	12.1449	12.6635	1.34804	2.39278	1.65237	1.84966	1.12874
1454237	21		9.00175	10.1199	10.4388	10.1258	10.4153	1.10634	1.6507	1.4234	1.4229	1.12106
1455431	21		3.63646	4.54271	5.24775	4.30605	4.79017	NA	NA	NA	NA	NA
1464686	21		8.11872	9.6442	9.94644	9.35359	9.1517	1.4879	1.50749	NA	1.77703	1.2168
1465389	21		4.73934	6.29056	6.85746	6.403	6.74412	1.54975	NA	1.9675	2.08763	1.628
1465477	21		9.39943	10.7687	11.1956	10.7413	10.8508	1.36236	NA	1.40719	1.76072	NA
1465628	21		1.2449	2.46224	3.23836	2.01659	2.33195	NA	NA	NA	NA	NA
1466106	21		9.01238	10.4218	10.792	10.381	10.6749	1.3967	1.15831	1.64792	1.76602	1.38771
1466657	21		4.63333	5.6143	6.4785	5.78477	5.86606	NA	2.33493	NA	1.81551	NA
1468588	21		9.22444	10.1503	10.699	10.2135	10.6126	NA	2.09227	1.36787	1.44863	NA
1468659	21		11.0702	12.2215	13.1809	12.6236	12.7059	NA	NA	1.66126	2.0706	1.6384
1469276	21		9.06185	10.8025	10.8754	10.5007	10.5393	1.71615	1.12441	1.4665	1.78767	1.41862
1475848	21		7.61351	8.9819	9.72265	8.42171	9.30977	1.37283	2.77704	1.6591	2.06502	NA
1478080	21		6.74308	7.78757	8.69166	8.19901	8.14707	NA	2.26044	1.36937	1.91833	1.42435
1479872	21		4.47413	5.64507	6.40439	4.92739	6.16266	NA	1.99344	NA	NA	NA
1481373	21		4.51431	5.50987	6.26988	6.14459	6.11058	NA	NA	NA	NA	NA
19685	21		11.7775	13.1358	13.5947	13.0891	13.1981	1.35023	NA	1.40796	1.8153	1.29666
320318	21		2.29522	3.46889	4.14837	2.49179	3.65531	NA	NA	NA	NA	NA
40271	21		4.04813	5.49939	6.31934	5.83059	5.82499	NA	NA	NA	NA	NA
405342	21		7.24185	8.42059	9.46597	8.7463	8.77915	1.18675	1.39353	1.50509	2.1806	1.50723
483491	21		7.71242	9.07116	9.37968	9.05743	9.25291	NA	2.42971	1.5115	1.63568	NA
5662	21		2.4462	3.54574	4.25837	3.69942	3.59392	NA	NA	NA	NA	NA
59646	21		1.35718	2.71532	3.12237	2.98437	2.92381	NA	NA	NA	NA	NA
651762	21	yes	10.6214	12.2182	12.2245	11.4681	12.3463	1.5742	NA	1.7006	1.57992	NA
682737	21		1.33304	2.75302	3.11039	2.53039	3.06198	NA	NA	NA	NA	NA
735411	21		1.71168	3.43468	4.24193	3.71496	3.90473	NA	NA	NA	NA	NA
95954	21		4.75966	5.76763	6.43478	5.85949	6.1132	NA	NA	NA	NA	NA
997507	21		4.49598	5.50669	6.38769	5.6382	5.9135	NA	NA	NA	1.76479	NA
1123967	22		9.64819	9.83089	10.307	11.4589	9.37692	NA	NA	NA	NA	1.77653
1160829	22		2.10582	2.08075	2.44621	3.58088	1.08262	NA	NA	NA	NA	NA
1365820	22		14.6129	14.1777	15.331	16.1858	14.1199	NA	NA	NA	NA	1.53065
1366873	22		10.5851	10.6911	10.5749	11.7773	10.0002	NA	NA	NA	NA	1.17311
1375057	22		8.97109	8.76072	9.42834	9.88198	8.50671	NA	NA	NA	NA	NA
1391134	22		9.25551	9.31529	9.18284	10.2694	8.80513	NA	NA	NA	NA	NA
1424749	22		10.7996	10.4514	11.2363	11.6115	10.0986	NA	NA	NA	NA	NA
1425475	22	yes	11.7238	11.1443	12.2592	13.001	10.6494	NA	NA	NA	NA	1.26575
1426543	22		14.1825	14.6911	14.55	15.5624	14.0418	NA	NA	NA	NA	1.34366
1428771	22		9.96448	10.0589	10.577	10.9072	9.5492	NA	NA	NA	NA	0.943776
1430960	22		14.1438	13.8436	14.8148	15.6252	14.0301	NA	NA	NA	NA	1.39028
1431220	22		11.9361	11.9224	12.6859	13.2221	11.0708	NA	NA	NA	NA	1.29199
1432792	22		12.7097	12.401	13.1774	13.6545	12.247	NA	NA	NA	NA	NA
1433150	22		13.746	13.857	13.9006	15.2883	13.0384	NA	NA	NA	NA	1.48694
1433597	22		9.28332	9.56792	10.5528	10.4965	9.03988	NA	1.50197	NA	NA	NA
1434713	22		9.26253	9.23125	9.3492	10.681	9.06098	NA	1.80487	NA	NA	1.39625
1435027	22		10.5151	10.6733	11.5427	12.1267	10.5572	NA	NA	NA	NA	1.58145
1436186	22		13.0858	13.3027	13.8461	14.2915	13.0878	NA	NA	NA	NA	1.21514
1436353	22		10.5672	10.5022	11.1417	11.2504	10.0682	NA	NA	NA	NA	NA
1438091	22		2.63776	2.99331	3.29851	3.64196	1.74459	NA	NA	NA	NA	NA
1442967	22		10.0169	9.93771	10.8859	11.4101	9.86957	NA	NA	NA	NA	1.37073
1443464	22		12.0503	11.9562	12.6056	12.9718	11.5877	NA	NA	NA	NA	0.918212
1450178	22		13.2807	13.0753	13.8594	14.8617	13.0874	NA	NA	NA	NA	1.534
1452417	22		7.0589	7.131	7.96712	8.55224	6.88248	NA	NA	NA	NA	1.43025
1452759	22		11.0594	11.3075	11.4096	12.6129	10.83	NA	NA	NA	NA	1.57005
1462631	22		9.24617	9.0638	9.46664	10.1316	8.84177	NA	1.33208	NA	NA	NA
1470989	22		15.2561	15.012	15.471	16.464	15.0131	NA	NA	NA	NA	1.1912
1480250	22	yes	15.1121	15.4167	15.761	16.5051	14.9252	NA	NA	NA	NA	1.33146
1525951	22		6.41958	6.61551	7.45613	8.34846	6.48752	NA	NA	NA	NA	1.87989
222451	22		11.4656	11.0515	11.9649	12.9077	10.9375	NA	NA	NA	NA	NA
381063	22		8.71025	9.27339	9.69544	10.5469	8.50745	NA	1.22878	NA	0.972715	1.8381
488480	22		8.76194	8.47477	9.26219	9.67272	8.42139	NA	NA	NA	NA	NA
574122	22		5.26087	5.14995	5.38116	6.76201	5.03237	NA	NA	NA	NA	1.48094
649846	22		3.5362	3.31367	3.50648	4.49896	2.25993	NA	NA	NA	NA	NA
747779	22		8.31002	7.90329	8.89173	9.87136	7.63114	NA	NA	NA	NA	1.51604
747888	22		5.53344	5.93314	6.43508	7.44516	5.11893	NA	NA	NA	NA	1.89828
753422	22		11.147	11.2133	11.6051	12.1617	10.649	NA	NA	NA	NA	NA
888731	22		11.5069	12.0662	12.0654	13.0082	11.1649	NA	NA	NA	NA	1.49176
920709	22		3.03474	2.8262	3.50949	4.26456	1.01115	NA	NA	NA	NA	NA
1105309	23		1.62997	0	3.42947	0	1.46496	NA	NA	NA	NA	NA
1387624	23		10.091	7.99358	13.1204	9.90753	12.4344	-2.09592	1.41705	2.2898	2.94873	NA
1399161	23		8.46892	4.92507	11.8964	6.79613	8.73492	-3.32017	NA	NA	3.22958	NA
1021003	24		6.04634	5.27817	6.99227	6.90454	6.41507	NA	NA	NA	NA	NA
1141872	24		2.687	1.69708	3.33041	3.67272	3.59562	NA	NA	NA	NA	NA
1356135	24		10.1217	9.5318	11.0688	11.1437	10.8778	NA	NA	NA	0.936313	1.03326
1362938	24		7.98777	7.43241	9.10037	9.17024	8.46648	NA	NA	NA	NA	NA
1373710	24		8.40911	7.8728	9.78814	9.6111	9.31122	NA	NA	NA	NA	NA
1419686	24		5.14354	4.78816	6.29194	6.29445	6.00772	NA	NA	NA	NA	NA
1421865	24		9.7916	8.59025	11.1419	10.7858	10.6371	-1.18686	1.05826	NA	1.32574	0.977739
1432581	24		3.21903	2.23665	4.54488	4.03661	3.6737	NA	NA	NA	NA	NA
1432820	24		12.3892	12.1808	14.1594	13.9841	13.3552	NA	NA	NA	1.73156	1.56472
1433212	24		10.1325	9.30301	11.4727	11.1515	10.7545	NA	1.32556	NA	1.32785	1.03163
1433673	24		7.14799	6.51837	8.27209	7.95695	7.92046	NA	1.71477	NA	NA	NA
1434721	24		10.8258	9.49954	11.8407	11.4881	11.2943	-1.25453	1.29309	NA	1.01086	NA
1436330	24		11.8399	11.2281	12.6954	12.9338	12.5652	NA	0.856768	0.724176	0.85175	1.09782
1440742	24		7.98458	7.41517	8.64079	8.85502	8.70101	NA	1.75051	NA	NA	NA
1440860	24		10.4905	9.40452	11.0653	10.9248	11.2181	-1.05295	1.02782	NA	NA	NA
1442113	24		9.98535	9.50542	10.7762	11.0156	10.5483	NA	1.30634	NA	0.785935	1.02234
1444780	24		10.6215	10.4356	11.9964	12.0253	11.4974	NA	1.52029	NA	1.35005	1.39066
1444927	24		7.96996	7.79505	9.32402	9.33789	8.86789	NA	NA	NA	1.35306	1.37143
1453470	24		10.6849	9.86892	11.3338	11.6493	11.068	NA	1.02194	NA	NA	0.97818
1466959	24		12.6312	12.167	13.7059	13.6707	13.1028	NA	NA	NA	1.07323	1.03152
1468375	24		9.95818	9.50055	11.3105	11.3172	10.9994	NA	1.29008	1.04574	1.34272	1.37411
214142	24		4.12687	3.55919	5.34382	4.90442	4.96851	NA	NA	NA	NA	NA
877497	24		9.3234	9.01613	10.7118	10.5717	10.1698	NA	NA	NA	1.36157	1.22455
1104621	25		9.71601	11.749	12.2961	12.7341	11.9515	2.02145	1.95175	2.22462	2.53862	3.00367
1104708	25		8.46293	10.3165	10.9019	11.3287	10.4867	1.82735	1.97999	2.00232	2.38932	2.835
1122554	25		5.30819	7.17155	8.30987	9.30383	7.8162	1.7559	3.24276	2.39207	2.87453	3.86029
1157395	25		9.18834	10.8415	11.5043	12.0117	10.8993	1.63514	1.29761	1.69577	2.28249	2.78085
1254437	25		9.43029	10.4076	11.8677	12.046	11.0835	NA	NA	1.63337	2.39895	2.58617
1277099	25		6.07055	7.71567	9.39397	8.94203	7.88798	1.65736	2.49357	1.79542	3.27814	2.88424
1296900	25		12.293	13.4549	14.5034	15.0718	14.086	NA	NA	NA	2.11377	2.67523
1296963	25		12.8767	14.1906	15.1768	15.7802	14.6968	1.35114	NA	1.77964	2.24255	2.8406
1357387	25		11.7851	13.2289	13.8982	14.6048	12.7797	1.43456	NA	NA	2.06928	2.81218
1361605	25		6.05773	8.00455	8.52354	8.89255	8.40188	1.90926	2.64852	2.27013	2.42814	2.79485
1362859	25		7.04781	8.75466	8.69621	9.7697	8.16273	1.6633	NA	NA	1.61877	2.7072
1373722	25		10.9364	12.2118	13.2065	13.3315	12.5276	1.27806	0.976412	1.57262	2.2458	2.38012
1377368	25		10.9153	12.332	12.8858	13.965	12.8519	NA	NA	NA	NA	2.93767
1377468	25		7.08349	8.45022	9.33158	9.67522	8.48717	NA	3.14527	NA	2.151	2.50061
1392735	25		4.35134	5.86603	7.06346	6.93302	6.11575	NA	2.87775	NA	2.59199	2.60644
1398222	25		0.90653	2.30634	2.14262	2.92261	2.60417	NA	NA	NA	NA	NA
1409501	25		13.5843	14.4781	15.655	16.0119	14.6233	NA	NA	NA	1.9974	2.38691
1414740	25		4.08401	5.88003	7.31591	7.10226	6.08982	NA	2.40985	1.94298	3.00377	2.80329
1416877	25		12.3712	13.6691	14.4348	15.3653	14.0162	1.27871	NA	1.60763	2.02241	2.97321
1422770	25		0.953209	2.07818	3.8637	5.06298	3.54163	NA	NA	NA	NA	NA
1422927	25		12.4411	14.1858	15.1915	16.2074	14.8082	1.75756	NA	2.29657	2.64014	3.65386
1426324	25		12.3122	13.3394	14.1199	14.8555	13.6124	NA	NA	1.26676	1.76233	2.5305
1434367	25		12.0238	13.2265	14.3614	14.7854	13.9324	NA	1.1867	1.89748	2.28339	2.75704
1434837	25		3.02986	4.34034	5.92728	5.92477	4.29206	NA	NA	NA	NA	3.00579
1436900	25		10.7769	12.2326	13.2754	13.8692	11.7979	1.50296	2.01391	NA	2.44627	3.03471
1438273	25		11.4645	13.0833	14.0468	13.9463	13.0833	1.56631	1.77131	1.56148	2.52398	2.44434
1439990	25		10.4132	11.6976	12.3145	12.9964	11.6572	1.25592	1.02364	1.21314	1.86922	2.54863
1440257	25	yes	10.2505	12.0602	13.3113	13.5915	11.9352	1.93554	4.36348	NA	2.9403	3.21582
1443643	25		9.86911	11.0672	11.5315	12.3096	11.6199	NA	1.49231	1.72569	1.63017	2.46411
1446503	25		8.59688	10.0257	10.5449	11.6203	10.4958	1.45696	1.76649	1.83765	1.88821	2.99452
1447013	25		9.56299	11.1217	11.5873	12.1595	11.2371	1.54166	NA	1.64991	1.99542	2.56864
1447729	25		2.92166	4.4322	5.01355	5.36299	3.92521	NA	3.07312	NA	NA	2.39448
1450700	25		11.595	13.0829	14.173	14.2339	13.4078	1.47484	NA	1.78427	2.52526	2.59622
1458725	25		4.33752	6.31944	7.34422	7.59122	6.04712	1.99035	2.68389	1.72225	2.92629	3.17386
1459843	25		8.63972	10.4803	11.292	11.2555	10.8077	1.83316	2.49558	2.14544	2.62834	2.59075
1463000	25		10.8357	12.2633	13.2332	13.5839	12.6399	1.39893	NA	1.91058	2.3384	2.69165
1463290	25		8.5951	10.3408	11.9812	12.2942	10.3152	1.69848	2.16269	1.6703	3.28937	3.61361
1464950	25		11.2229	12.9382	13.4926	14.022	12.9981	1.70804	1.0859	1.7702	2.25055	2.77379
1467792	25		6.23919	7.77105	8.65241	9.74495	8.31986	1.55742	NA	2.12715	2.35113	3.41755
1470460	25		11.6158	12.7279	13.6378	14.6122	13.2757	NA	NA	1.61545	2.0123	2.98329
1470904	25		11.0916	12.403	13.1103	13.6739	12.6314	1.28123	2.38849	1.52307	1.95933	2.51467
1472944	25		9.26934	10.9008	12.205	11.9367	10.9226	1.61211	2.45421	1.6347	2.90445	2.66609
1474604	25		10.2938	12.2847	12.4663	14.1588	12.2146	1.96772	3.81948	1.91459	2.13356	3.82449
1474983	25		11.6331	12.9499	13.4096	14.2397	12.9392	1.33315	NA	1.26147	1.7228	2.56053
28189	25		11.3179	12.462	13.5412	14.1196	12.5285	1.18794	NA	1.19572	2.20523	2.75126
390003	25		0.815249	2.62308	3.73112	4.34152	1.66526	NA	NA	NA	NA	NA
667616	25		4.60734	6.00586	7.40761	7.42226	6.03398	NA	NA	NA	2.71271	2.86956
695259	25		7.10951	8.96726	9.80298	9.97774	9.09073	1.86822	2.74916	1.94834	2.64208	2.81292
699268	25		9.27943	11.5974	11.9452	12.478	11.2369	2.22204	NA	1.85375	2.51824	3.04675
734033	25		9.4822	11.1114	11.4826	12.3591	11.2921	1.62856	1.92052	1.75633	1.93552	2.8636
959207	25		2.46276	4.5941	5.9672	6.62534	4.88496	NA	NA	NA	3.08739	3.74044
97916	25		0.901468	1.42511	3.62394	3.37195	2.29821	NA	NA	NA	NA	NA
1048738	26		12.1823	11.4162	11.1004	11.8375	11.0748	NA	NA	-1.1054	-1.06649	NA
1102690	26		11.2472	10.5655	10.4623	11.0092	10.5596	NA	NA	NA	NA	NA
1177808	26		9.73196	9.00503	9.05687	9.68547	9.06965	NA	NA	NA	NA	NA
1204268	26		4.183	3.55875	3.45156	3.98289	3.1296	NA	NA	NA	NA	NA
1361178	26		12.1508	11.3165	11.3001	11.7364	10.9107	NA	NA	-1.2066	NA	NA
1362565	26		13.7739	12.9528	12.5694	13.2327	12.7141	NA	NA	NA	NA	NA
1364835	26		7.93301	7.4763	7.32886	7.87746	6.83245	NA	NA	NA	NA	NA
1364856	26		9.57246	9.11934	9.04509	9.41394	8.29303	NA	-2.40263	NA	NA	NA
1366492	26		9.3668	8.64914	8.77867	9.16844	8.60073	NA	NA	NA	NA	NA
1372207	26		11.3773	10.8786	10.0563	11.4113	10.4141	NA	-1.47151	NA	-1.30343	NA
1377053	26		9.24249	8.73234	8.79623	8.94892	8.51159	NA	NA	NA	NA	NA
1388631	26		13.0227	12.2994	12.1004	12.8592	11.9516	-0.721709	NA	-1.06866	-0.911146	NA
1412441	26		9.11728	8.52467	8.20262	8.75634	8.2343	NA	-1.68682	NA	NA	NA
1415355	26		7.25131	6.62563	6.71641	6.49479	5.936	NA	2.05165	NA	NA	NA
1416987	26		10.1504	9.27968	9.14232	9.71963	8.75648	NA	NA	-1.35776	NA	NA
1417243	26		6.32053	5.8864	5.4654	6.34612	5.39264	NA	NA	NA	NA	NA
1422165	26		14.8479	14.2243	14.3467	14.636	13.8708	NA	NA	NA	NA	NA
1424540	26		10.7023	9.96185	10.1749	10.7489	10.0117	NA	NA	NA	NA	NA
1427927	26		9.37727	8.77563	8.96826	9.28006	8.33943	NA	-1.27288	NA	NA	NA
1431181	26		10.2264	9.79711	9.67695	9.92006	9.03244	NA	NA	-1.19113	NA	NA
1432124	26		11.6446	11.244	10.996	11.3466	10.7103	NA	NA	NA	NA	NA
1434620	26		13.4277	12.6372	12.8176	13.1208	12.4233	NA	-1.77056	-1.01214	NA	NA
1435422	26		11.1072	10.4552	10.4613	11.1766	10.2635	NA	NA	NA	NA	NA
1435625	26		11.1493	10.2959	10.3377	10.8546	10.3053	NA	-1.72136	NA	NA	NA
1436261	26		11.9768	11.3106	11.3743	11.7531	10.934	NA	-1.1229	-1.05723	NA	NA
1436402	26		9.87494	9.09407	9.1152	9.85955	9.00839	NA	NA	-0.860555	NA	NA
1436905	26		12.4356	11.617	11.7721	12.0115	11.5188	-0.802915	NA	-0.900131	NA	NA
1437138	26		9.14002	8.32583	8.37402	8.82258	8.32015	NA	NA	NA	NA	NA
1438167	26		14.7863	13.9534	13.2816	14.4174	13.5764	NA	-1.06476	-1.16961	-1.47299	NA
1440873	26		5.99566	5.24962	5.32787	5.62568	5.07463	NA	NA	NA	NA	NA
1450500	26		10.4734	9.66954	9.51034	10.2106	9.69814	NA	-2.39492	NA	NA	NA
1452020	26		11.4601	10.8624	10.7384	11.3712	10.6404	NA	NA	NA	NA	NA
1452977	26		11.5038	10.8237	11.0145	11.4601	10.7638	NA	NA	NA	NA	NA
1463768	26		10.933	10.2839	10.3727	10.8301	10.1358	NA	NA	NA	NA	NA
1469088	26		14.5928	13.9819	13.9388	14.4149	13.8112	NA	-1.66192	NA	NA	NA
1473112	26		13.7588	13.2303	13.3631	13.6779	13.0698	NA	NA	NA	NA	NA
250594	26		10.6323	9.94567	10.1022	10.4551	9.96746	NA	-1.12325	NA	NA	NA
730369	26		10.8199	9.91181	9.94221	10.5311	10.0351	NA	NA	NA	NA	NA
903830	26		9.59863	8.85587	8.81313	9.32154	8.31519	NA	-1.59471	-1.27415	NA	NA
1376974	27		7.58488	12.5681	9.3599	9.4172	9.78982	4.95016	1.51859	2.17637	1.76363	1.80513
1466955	27		4.2237	8.81666	5.49585	5.11641	4.40512	4.31272	3.40856	NA	NA	NA
95421	27		7.37406	12.1117	8.25804	8.54095	8.18156	4.48269	NA	NA	NA	NA
1212120	28		10.4437	12.4151	11.5215	12.1924	11.2368	1.92334	2.25168	NA	NA	1.70605
1237604	28		8.58054	10.4397	8.99963	9.87114	8.84031	1.82047	1.49362	NA	NA	NA
1358286	28		6.09506	7.76945	7.00718	7.49765	6.96383	1.6663	1.20847	NA	NA	1.41268
1431843	28	yes	11.9804	14.4386	13.3574	13.9042	12.8962	2.45494	1.9242	NA	1.35204	1.90902
1432108	28	yes	11.3773	13.3735	12.9812	13.1737	12.5113	1.93217	NA	NA	1.53329	1.76517
1436801	28		7.00065	9.11559	8.25825	9.23999	8.26981	2.09488	2.43854	NA	NA	2.25681
1437947	28		9.04285	10.9302	10.0743	10.4507	9.33873	1.88532	NA	NA	NA	NA
1457825	28		8.46418	10.3372	9.53651	9.56672	9.26748	1.82357	NA	NA	NA	NA
1460063	28		3.8998	6.70725	5.10854	6.29868	4.82731	2.59662	NA	NA	NA	NA
1465180	28		4.64029	6.46885	5.38076	6.38415	5.98495	NA	NA	NA	NA	NA
1465509	28		8.80834	11.1237	10.5048	10.309	9.78081	2.2183	1.59421	NA	1.61555	1.4505
1471780	28		7.63699	9.52756	8.39614	9.30652	7.67237	1.86465	NA	NA	NA	1.75861
1481664	28		3.92059	6.24664	4.69823	5.75608	5.21516	NA	NA	NA	NA	NA
166211	28		7.81064	10.2499	8.92804	9.23972	8.90101	2.41242	1.28893	NA	NA	1.45643
301897	28		9.32669	11.4109	10.705	11.278	10.1619	2.06866	NA	NA	1.37758	1.96954
439566	28		4.8014	6.6835	5.70441	5.89411	5.07139	1.8477	1.61472	NA	NA	NA
560466	28		9.24739	11.3853	10.2642	11.0262	10.3825	2.12835	1.07108	1.1217	1.0183	1.7761
1186661	29		9.01881	12.0018	7.24907	7.54807	7.94594	2.8945	-2.29039	NA	-1.69828	NA
1368066	29	yes	10.5056	13.5054	9.19383	8.75744	9.4866	3.02849	-1.53032	NA	NA	-1.70946
1377932	29		7.35	11.5052	6.64827	6.73542	7.91212	4.10577	NA	NA	NA	NA
1377942	29		5.50233	8.07593	3.07708	2.22373	2.6042	NA	NA	NA	NA	NA
1442243	29	yes	14.7797	16.9392	13.2682	13.9791	14.384	2.1992	-2.64157	NA	NA	NA
1478990	29		9.49487	12.0608	8.04973	8.13356	9.24185	2.44297	-3.6314	NA	NA	NA
452973	29		9.45588	13.1155	8.72163	7.33582	8.76014	3.65456	NA	NA	NA	-1.91764
1365815	30		15.2775	12.3163	11.4826	11.5412	11.7169	-2.90742	-3.88751	-3.52602	-3.754	-3.66785
1368209	30		15.0209	11.8214	11.4769	11.145	10.9784	-3.14726	-3.23272	-3.977	-3.45031	-3.74012
1383560	30		11.4549	9.04908	7.50594	7.80532	7.78128	-2.37231	-2.7481	-3.61864	-3.89653	-3.55761
1401411	30		12.3852	9.008	8.37043	8.50661	8.37409	-3.33107	-4.69154	-4.03271	-4.03497	-3.86348
1409801	30		4.91435	2.45363	2.74081	1.77428	1.95778	NA	NA	NA	NA	NA
1424219	30		11.4072	7.98499	7.73261	7.18702	7.48984	-3.36366	-2.92018	-3.86155	-3.62355	-4.05415
1424271	30		12.1392	9.83676	9.19045	9.40069	8.92078	-2.22569	-3.70076	-3.11577	-2.80771	-2.43105
1425727	30		11.605	8.34695	8.34235	7.73887	7.77336	-3.12634	-2.12564	-3.72397	-3.17927	-3.57872
1429651	30		12.5176	9.50101	8.57554	8.66207	8.50989	-2.98879	-2.77298	-3.95965	-3.88065	-3.78116
1430979	30		13.9835	10.8056	10.3005	9.82352	10.1605	-3.12517	-2.82325	-3.74377	-3.62472	-4.04077
1432858	30		13.8106	11.4524	10.4043	10.4296	9.78177	-2.19056	-3.51249	-3.90141	-3.27426	-3.20712
1435277	30		9.40757	6.29976	5.00536	4.39309	4.50708	-2.86936	-4.45618	-4.66199	-4.17194	-4.06506
1435309	30		8.65396	5.652	4.80674	3.99345	4.92605	-2.93222	-4.02801	-3.64997	-3.74514	-4.2188
1437148	30		15.2625	13.1214	12.352	12.2398	12.2405	-2.13231	-2.86719	-2.99339	-2.88239	-2.98735
1438106	30		10.1954	7.64442	6.85946	6.47356	6.66027	-2.47814	-2.9787	-3.48489	-3.27487	-3.63421
1438352	30	yes	12.201	9.61537	8.0169	8.62618	8.60702	-2.53926	-4.18	-3.40294	-4.10077	-3.46406
1438635	30		15.639	11.7803	11.6923	10.8033	11.304	-3.73959	-3.419	-4.2161	-3.85965	-4.64275
1440097	30		14.4836	11.7501	9.85052	10.8188	10.042	-2.64826	-3.76693	-4.32772	-4.52013	-3.57284
1441226	30		11.9149	9.3108	8.72751	8.62038	7.9905	-2.44134	-2.24967	-3.81074	-3.10568	-3.20063
1444367	30		7.93856	6.08236	4.69951	4.44901	3.7808	-1.83219	-3.77594	-4.05941	-3.1366	-3.39142
1445622	30		14.7769	12.3624	12.0136	11.8897	11.3968	-2.33417	-3.27381	-3.34534	-2.73631	-2.85083
1447826	30		12.9597	10.6336	10.1062	10.1277	9.09718	-2.29471	-2.75306	-3.80185	-2.81696	-2.78756
1465293	30		6.87334	4.32893	3.73535	3.99544	3.25194	-2.56571	-2.72373	-3.70582	-3.15871	-2.85602
1465452	30		7.42138	5.2393	4.39055	3.67167	4.17317	-2.12802	-2.0666	-3.18752	-2.93406	-3.30676
189492	30		11.8044	9.57404	8.30032	7.61488	8.68978	-2.22694	-2.75403	-3.07935	-3.46167	-3.96456
331164	30		4.75345	2.51876	1.80307	1.51041	2.11674	NA	NA	NA	NA	NA
435231	30		10.5568	7.9121	6.93997	7.01745	6.55162	-2.51156	-4.02339	-3.90399	-3.53765	-3.39904
439739	30		11.2311	8.03101	7.52316	7.38244	7.3269	-3.13249	-3.22053	-3.80099	-3.62926	-3.69307
561077	30		8.00818	5.1888	4.26067	4.02572	3.2228	-2.74727	-3.5909	-4.65306	-3.58356	-3.81707
1390390	31		13.1776	12.7698	8.94354	10.1134	9.7591	NA	-4.14375	-2.84294	-3.98	-2.89865
1414213	31		5.5825	5.38147	2.4882	3.32833	3.56865	NA	-2.73443	-1.99823	-3.01301	-2.19104
1427559	31	yes	14.7022	14.7128	10.8283	11.8496	11.9932	NA	-3.03388	-2.62244	-3.77267	-2.64514
1430232	31		15.0668	15.7148	11.4245	12.7382	13.5597	NA	NA	NA	-3.73176	-2.45131
1437844	31		5.10577	4.78917	0.801028	1.23846	3.25759	NA	NA	NA	-3.8476	-3.64172
253700	31		9.53163	9.37955	5.38725	6.85969	7.90798	NA	-3.65986	-1.59628	-3.95742	-2.54554
1200795	32		4.77809	5.52294	7.91661	5.04657	6.6161	NA	NA	NA	2.88335	NA
1398420	32		3.44633	2.69473	5.64646	3.40603	4.51802	NA	NA	NA	NA	NA
1401669	32		3.28441	2.12098	5.64646	2.38091	4.37888	NA	NA	NA	NA	NA
1436201	32		9.74208	9.25065	12.3142	7.92411	8.73198	NA	NA	NA	2.5605	-1.79289
1440179	32		5.42029	3.94268	6.73868	4.26915	5.23735	NA	NA	NA	NA	NA
1440356	32		6.61191	6.96616	10.5765	5.27865	4.61269	NA	NA	-1.94112	3.83887	NA
1449130	32		5.13128	3.14053	5.21239	1.80983	3.78793	NA	NA	NA	NA	NA
1456266	32		3.57354	3.21373	5.27591	1.95226	4.59857	NA	NA	NA	NA	NA
1462819	32		1.74996	3.04967	4.9142	1.58578	2.16774	NA	NA	NA	NA	NA
1464224	32		4.32053	3.9052	6.9717	4.5492	5.8389	NA	NA	NA	NA	NA
1464422	32		8.93715	8.86882	12.0252	9.31246	10.4842	NA	2.71057	1.50232	3.04808	NA
1471276	32		6.1527	7.29785	9.81048	6.15936	7.39168	1.1591	NA	1.23117	3.63263	NA
1473395	32		0.790258	1.15813	3.34032	0.620333	1.90231	NA	NA	NA	NA	NA
1478299	32		4.08667	4.20968	5.94417	3.57554	5.19048	NA	NA	NA	NA	NA
1478914	32		5.6382	4.89158	6.84323	3.80347	6.09184	NA	NA	NA	NA	NA
1479966	32		5.75541	5.68393	9.35755	6.58657	7.47634	NA	2.33517	1.70605	3.53969	NA
154560	32		1.81282	1.01728	3.53615	1.23846	1.65876	NA	NA	NA	NA	NA
155427	32		3.66459	4.42886	7.18453	4.41731	5.6337	NA	NA	NA	3.12647	NA
488	32		5.75502	5.34611	8.92391	6.02258	6.88131	NA	NA	NA	3.1303	NA
547581	32		1.93308	1.94994	5.52994	1.58578	2.60712	NA	NA	NA	3.06438	NA
691300	32		1.45328	1.79957	3.46968	1.4124	2.19846	NA	NA	NA	NA	NA
1195894	33		3.38467	4.02798	4.61351	4.05214	4.29274	NA	NA	NA	NA	NA
1239541	33		9.82041	10.3483	10.8806	10.533	10.5636	NA	NA	NA	1.05037	NA
1356879	33		9.39745	10.0948	10.3691	10.0407	10.2251	NA	2.07012	NA	0.959725	NA
1360403	33		8.72587	9.65155	9.67884	9.44346	9.52295	NA	NA	NA	NA	NA
1361702	33		10.0071	10.734	10.8457	10.5676	10.7726	NA	1.43221	NA	NA	NA
1365242	33		7.9611	9.20022	9.42604	8.65785	8.99207	NA	NA	NA	1.37111	NA
1368685	33		7.50788	8.41278	8.37397	8.20978	8.60033	NA	1.65952	NA	NA	NA
1384817	33		11.2479	12.0092	12.1891	11.8435	12.167	NA	NA	NA	NA	NA
1389695	33		9.20523	9.78208	10.0471	9.43873	9.81748	NA	1.4362	NA	0.834636	NA
1394283	33		8.6511	9.62844	9.67753	9.37234	9.39558	0.966231	1.42129	NA	1.01024	NA
1394319	33		9.99993	10.5599	10.9827	10.4969	10.7093	NA	1.22376	NA	0.974316	NA
1396916	33		6.64376	7.36153	7.76627	7.47067	7.51694	NA	2.27911	NA	1.10356	NA
1417139	33		7.77011	8.60657	8.74753	8.42819	8.78494	0.831352	1.08316	1.01243	0.971267	NA
1430172	33		8.913	9.81767	9.82266	9.60316	9.98832	NA	1.23153	1.06205	NA	NA
1430309	33		10.663	11.171	11.7602	11.2775	11.486	NA	1.95814	NA	1.07908	NA
1431487	33		8.52824	8.99236	9.6043	9.24997	9.28834	NA	1.01862	NA	1.04748	NA
1433028	33		12.1561	12.688	13.3025	12.4758	13.1088	NA	NA	NA	1.12179	NA
1435550	33		7.41559	8.0544	8.46587	8.17559	8.59905	NA	NA	NA	NA	NA
1436641	33		9.3399	10.183	10.2563	9.81319	10.1294	NA	NA	NA	NA	NA
1437113	33		8.48731	9.46465	9.91167	9.49505	9.48652	NA	NA	NA	1.37542	NA
1438614	33		11.0257	11.6912	12.306	11.5475	12.3331	NA	NA	1.31073	1.27179	NA
1439729	33		11.962	12.9375	13.1713	12.5132	12.861	NA	1.65038	NA	NA	NA
1442511	33		9.03751	9.80108	10.1783	9.77868	9.87898	NA	1.39338	NA	1.11939	NA
1447606	33		7.82757	8.71248	8.74973	8.55642	8.78501	NA	2.02273	NA	NA	NA
1449760	33		5.58627	6.1925	6.36877	6.21137	6.24477	NA	NA	NA	NA	NA
1462922	33		5.94562	6.98961	6.99299	6.61286	6.82464	NA	1.24838	NA	NA	NA
1464632	33		10.4281	11.0818	11.2317	10.9233	11.0146	NA	NA	NA	NA	NA
1465016	33		5.15202	5.89223	6.18269	5.50152	5.92675	NA	NA	NA	NA	NA
1465908	33		5.16284	6.25567	6.66522	6.24913	6.39387	NA	NA	NA	1.37867	NA
1466368	33		8.67564	9.91266	10.2241	9.47484	9.78871	1.21462	1.39944	1.08621	1.51958	NA
1467910	33		7.41882	8.16042	8.36791	8.23025	8.45957	NA	NA	NA	NA	NA
1469592	33		7.29429	8.26156	8.60674	8.05827	8.22348	NA	NA	NA	NA	NA
1471246	33		6.56625	7.55843	7.73942	7.35198	7.61801	NA	NA	NA	1.15766	NA
1473806	33		8.23026	9.3778	9.59505	9.25342	9.36193	1.15183	NA	1.12233	1.35499	1.03486
1474548	33		8.34542	9.19549	9.41353	8.89449	9.32156	NA	1.0382	NA	1.05129	NA
1475710	33		9.87948	10.3954	10.9007	10.2323	10.6573	NA	2.11342	NA	1.00881	NA
240508	33		5.79508	6.40196	6.79038	6.15146	6.61799	NA	NA	NA	NA	NA
397301	33		6.33937	7.12564	7.48824	7.02011	7.14654	NA	NA	NA	NA	NA
424913	33		10.0012	10.8098	11.0352	10.6044	10.7418	NA	NA	NA	1.02379	NA
974906	33		8.80685	9.41237	9.87334	9.48386	9.70095	NA	NA	NA	1.05096	NA
1192056	34		3.65903	5.5697	5.41925	4.10942	4.76393	NA	NA	NA	NA	NA
1377732	34		1.08804	3.62524	3.31918	2.58573	3.17418	NA	3.13471	NA	NA	NA
1426557	34		6.58414	8.9871	9.51992	7.50801	8.82112	2.31788	NA	2.11099	2.81186	NA
1432889	34		6.91796	9.06436	9.01516	8.14991	8.37621	2.17553	NA	1.44645	2.03148	NA
1435900	34		8.71273	10.7068	11.1248	9.1044	9.93946	2.00627	1.43856	1.23959	2.36254	NA
1436386	34		8.86984	10.7935	10.6819	9.81273	10.4374	1.9024	1.37898	1.5634	1.7833	0.928105
1437365	34		5.32597	7.70297	7.17752	6.5502	6.935	2.38884	1.46289	1.60096	1.83088	NA
1438187	34		5.24703	7.91599	6.91302	5.29339	6.59468	2.56315	NA	NA	NA	NA
1438991	34		10.2981	12.542	12.3001	10.7563	12.1935	2.21124	1.73551	1.86648	1.96678	NA
1440144	34		5.24003	8.17711	7.81144	6.58402	6.55482	2.8076	2.28199	NA	2.42472	NA
1466796	34		8.41631	10.3725	10.7154	9.15194	9.85599	1.90952	1.64192	NA	2.21961	NA
1469997	34		9.14556	11.6146	11.2633	10.2762	11.2377	2.4866	2.0953	2.06515	2.09442	1.12892
1473951	34		9.97787	13.1073	12.7605	11.2276	12.5617	3.02373	3.95333	2.52181	2.68253	NA
1475471	34		5.70051	7.89902	7.75976	6.38969	7.51012	2.0945	2.60057	1.74724	1.95033	NA
1478097	34		4.42457	6.44768	6.12157	4.7925	5.80331	1.96307	NA	NA	1.6245	NA
329316	34		8.79588	10.8077	10.6185	9.28903	10.0012	2.02207	2.46453	NA	1.78227	NA
567466	34		2.70317	5.52225	4.99595	4.26711	4.72646	2.78754	NA	NA	2.25566	NA
739269	34		13.0869	16.4333	16.0912	14.1051	14.9234	3.2046	3.86522	1.81103	2.8772	NA
822609	34		8.4118	11.4709	11.073	9.63558	10.1957	2.99162	3.05644	1.72218	2.5926	1.18868
851061	34		8.4333	11.0568	9.95753	9.1439	10.2695	2.61544	1.84546	1.82699	1.521	NA
1432578	35		4.84941	7.36009	6.16525	3.75595	2.70566	2.4237	NA	NA	NA	NA
1433277	35		5.78771	8.81886	7.13209	3.11965	3.31272	NA	NA	NA	NA	NA
1433279	35		5.31055	7.54515	5.8287	3.08585	2.70378	NA	NA	NA	NA	NA
1437345	36		3.54504	4.72926	4.7324	6.33948	3.94762	NA	2.77668	NA	NA	2.68729
1438328	36		11.8402	12.93	12.9167	14.6344	10.9174	NA	NA	NA	NA	2.76352
1440372	36		8.65229	9.79552	10.7938	11.9607	8.07619	NA	4.35684	NA	NA	3.38099
1459075	36		7.94704	9.9812	9.88617	11.3701	8.64334	1.97305	1.93263	NA	1.95743	3.28627
1470293	36		3.71701	5.63115	5.80259	6.87223	4.10958	1.88177	3.72506	NA	2.12646	3.10205
47492	36		9.13532	10.6918	12.3367	12.9513	9.84026	NA	NA	NA	3.05689	3.74874
1368764	37		11.0186	12.0643	9.27048	10.9889	8.35862	NA	NA	-2.61007	-1.72004	NA
1440737	37		11.568	13.8394	10.6459	10.9978	9.67752	2.2198	NA	NA	NA	NA
1446545	37	yes	13.4829	14.1854	11.1265	13.1158	11.1311	NA	-1.36956	-2.24408	-2.28545	NA
1455990	37		16.4734	18.2355	15.8139	17.3025	13.487	NA	NA	-2.85721	NA	NA
1464770	37		9.21561	11.4104	8.13235	9.29102	7.95792	2.10627	NA	NA	NA	NA
730056	37		4.16738	5.01035	2.19761	3.35926	2.12386	NA	NA	NA	NA	NA
903408	37		10.6998	13.1536	8.96468	10.7006	8.81808	2.34532	NA	-1.87768	-1.63665	NA
1368318	38		7.38788	12.4937	16.1439	15.3608	15.152	5.09426	7.68006	7.26683	8.30174	7.53413
1438837	38	yes	6.94028	11.536	16.3449	15.1618	16.1529	4.09336	6.60806	8.23411	8.23291	7.2464
1447350	38		3.2341	7.18226	12.4541	11.5436	12.9076	3.43678	4.92351	9.04481	8.60348	7.77386
271638	38		2.57583	8.54564	11.6868	11.589	11.5671	5.36337	6.52533	8.51371	8.3606	8.33967
1009165	39		2.15461	3.0835	2.1446	1.68417	2.83675	NA	NA	NA	NA	NA
103141	39		8.04614	8.33388	7.82572	7.47879	8.36524	NA	NA	NA	NA	NA
1084146	39		3.35343	3.40931	3.14915	2.24013	3.1533	NA	NA	NA	NA	NA
1117129	39		4.6497	4.79952	4.26123	3.80638	4.51855	NA	NA	NA	NA	NA
1140618	39		6.43762	6.6914	6.75588	6.02948	6.66851	NA	NA	NA	NA	NA
1192344	39		7.27154	7.5378	7.10172	6.61876	7.02237	NA	NA	NA	NA	NA
1209424	39		4.70324	5.34537	5.25683	4.13466	5.21495	NA	NA	NA	NA	NA
1223147	39		5.56888	6.02014	5.57074	5.21127	5.91761	NA	1.98904	NA	NA	NA
1249157	39		6.28034	6.5446	6.30104	5.24568	6.11568	NA	NA	NA	NA	NA
129437	39		11.4285	11.431	11.4109	10.7013	11.3713	NA	NA	NA	NA	NA
1306608	39		7.88188	8.3555	7.8293	7.47329	7.76828	NA	NA	NA	NA	NA
1334160	39		8.79287	9.09982	8.85361	8.3328	8.66677	NA	NA	NA	NA	NA
1338668	39		2.10193	2.52826	1.89778	0.890516	2.64227	NA	NA	NA	NA	NA
1357222	39		9.71812	10.0165	9.95043	9.05823	9.84563	NA	NA	NA	NA	NA
1358749	39		13.4967	13.9012	13.5163	13.075	13.3416	NA	NA	NA	NA	NA
1361351	39		9.33689	9.87678	9.48001	8.9999	9.56275	NA	NA	NA	NA	NA
1361569	39		9.25832	9.6833	9.48932	8.76213	9.50861	NA	NA	NA	NA	NA
1362112	39		11.6702	11.8098	11.4969	11.1449	11.7202	NA	NA	NA	NA	NA
1362279	39		7.16313	7.52208	7.07955	6.53548	7.289	NA	NA	NA	NA	NA
1362881	39		11.3227	11.9315	11.5475	11.1007	11.556	NA	NA	NA	NA	NA
1363642	39		8.85013	9.12596	8.75556	8.3624	8.98937	NA	NA	NA	NA	NA
1363776	39		8.5553	8.95196	8.61712	7.95289	8.87922	NA	NA	NA	NA	NA
1363939	39		9.73326	9.94886	9.67863	9.2262	9.58928	NA	1.30419	NA	NA	NA
1364319	39		8.50028	8.87009	8.61806	7.94873	8.56169	NA	NA	NA	NA	NA
1364885	39		10.1775	10.4098	9.83459	9.56699	10.1433	NA	NA	NA	NA	NA
1365908	39		11.1406	11.594	11.0519	10.7837	11.2896	NA	NA	NA	NA	NA
1366752	39		8.42444	8.77297	8.20395	7.87373	8.619	NA	NA	NA	NA	NA
1367304	39		9.14866	9.3092	9.1449	8.3915	9.21473	NA	0.951516	NA	NA	NA
1367425	39		7.79829	8.42822	7.84621	7.42572	8.02023	NA	NA	NA	NA	NA
136747	39		3.92156	4.30597	4.40902	2.48818	4.56365	NA	NA	NA	NA	NA
1367653	39		10.0987	10.45	9.96924	9.55388	10.3468	NA	NA	NA	NA	NA
1368237	39		10.791	11.2743	10.9185	10.179	10.8616	NA	NA	NA	NA	NA
1368270	39		9.97294	10.3092	9.87994	9.34996	10.006	NA	NA	NA	NA	NA
1369355	39		8.96331	9.20174	8.77654	8.31206	8.96805	NA	NA	NA	NA	NA
1370457	39		8.69874	8.8683	8.60965	7.94243	8.81231	NA	NA	NA	NA	NA
1373423	39		9.87674	10.4158	9.93487	9.29928	10.0345	NA	NA	NA	NA	NA
1375049	39		7.92828	8.13615	7.60878	7.36239	7.88114	NA	NA	NA	NA	NA
1376112	39		5.54352	5.58316	5.64222	4.59928	5.71793	NA	NA	NA	NA	NA
1376917	39		10.5248	10.9921	10.6104	10.2831	10.7804	NA	NA	NA	NA	NA
1378244	39		10.849	11.0655	10.7492	10.399	10.7357	NA	NA	NA	NA	NA
1379462	39		9.77987	10.2444	9.83346	9.2853	9.69159	NA	NA	NA	NA	NA
1380333	39		11.7348	11.7759	11.4416	10.9288	11.5178	NA	NA	NA	NA	-0.781442
1383584	39		9.47204	9.84971	9.42434	9.06311	9.35987	NA	NA	NA	NA	NA
1384846	39		9.02418	9.14227	9.09753	8.30073	9.20995	NA	NA	NA	NA	NA
1385066	39		8.36743	8.51709	8.19397	7.95737	8.52709	NA	NA	NA	NA	NA
1387208	39		10.6435	11.1653	10.6222	10.2651	10.8373	NA	NA	NA	NA	NA
1391285	39		8.28072	8.72006	8.3008	7.57905	8.33998	NA	NA	NA	NA	NA
1393055	39		11.5512	12.0581	11.5845	11.1388	11.7239	NA	NA	NA	NA	NA
1398682	39		10.5858	10.8251	10.462	10.184	10.5412	NA	NA	NA	NA	NA
1400733	39		11.0251	11.1652	10.7355	10.4503	11.0244	NA	NA	NA	NA	NA
1401985	39		13.1226	13.4741	13.1156	12.8149	13.1604	NA	0.87058	NA	NA	NA
1402235	39		12.1937	12.2422	11.7847	11.532	12.0206	NA	NA	NA	NA	NA
1402756	39		10.6024	11.1009	10.7653	10.2652	11.0018	NA	NA	NA	NA	NA
1402979	39		9.37284	9.89954	9.35383	8.94638	9.5876	NA	NA	NA	NA	NA
1403109	39		9.03743	9.56794	9.1452	8.53761	9.04644	NA	NA	NA	NA	NA
1403207	39		12.7866	13.2032	12.795	12.0792	12.7497	NA	NA	NA	NA	NA
1404224	39		11.7006	12.187	11.7633	11.3446	11.8677	NA	NA	NA	NA	NA
1405622	39		8.12938	8.42448	8.01584	7.34288	8.02451	NA	NA	NA	NA	NA
1407319	39		8.83488	9.24261	8.98222	8.25772	9.0589	NA	NA	NA	NA	NA
1411479	39		9.66724	10.1556	9.60577	9.19399	9.6029	NA	NA	NA	NA	NA
1413905	39		7.44869	8.04017	7.64009	7.24689	7.84598	NA	NA	NA	NA	NA
1415880	39		10.914	11.0703	10.7599	10.2978	10.7753	NA	NA	NA	NA	NA
1416236	39		9.98006	10.1658	10.0612	9.48541	10.1828	NA	NA	NA	NA	NA
1418559	39		10.6169	10.7349	10.298	9.91653	10.5471	NA	NA	NA	NA	NA
1421247	39		9.6916	9.96112	9.59996	9.26565	9.83556	NA	1.19194	NA	NA	NA
1429707	39		9.73883	10.328	9.767	9.08116	9.80662	NA	NA	NA	NA	NA
1429709	39		8.46472	9.05042	8.46732	7.83528	8.72671	NA	NA	NA	NA	NA
1429831	39		4.43458	4.78745	4.60827	3.90424	4.96566	NA	NA	NA	NA	NA
1429938	39		10.7929	11.1866	10.983	10.1523	10.923	NA	1.44584	NA	NA	NA
1430489	39		9.12802	9.57823	9.14634	8.43377	9.24249	NA	NA	NA	NA	NA
1430745	39		7.6226	8.25537	7.73407	7.14596	7.86723	NA	NA	NA	NA	NA
1430877	39		11.5386	11.5398	11.1594	10.6733	11.3044	NA	-1.05537	NA	NA	NA
1431012	39		10.7671	11.0209	10.7706	10.4403	10.7941	NA	NA	NA	NA	NA
1431089	39		12.2642	12.7461	12.2965	11.7965	12.321	NA	NA	NA	NA	NA
1431093	39		11.868	12.1142	11.8748	11.549	11.9375	NA	NA	NA	NA	NA
1431832	39		10.9953	11.1146	10.8933	10.5846	11.0832	NA	NA	NA	NA	NA
1431934	39		12.4773	12.5681	12.2556	11.9214	12.3205	NA	NA	NA	NA	NA
1432074	39		8.093	8.3074	8.26756	7.46991	8.02843	NA	NA	NA	NA	NA
1432276	39		10.7186	11.2027	10.6309	10.2759	10.6908	NA	NA	NA	NA	NA
1432292	39		10.0034	10.3688	9.91912	9.2931	9.8772	NA	NA	NA	NA	NA
1432548	39		2.30369	2.74034	2.4882	1.56937	2.64227	NA	NA	NA	NA	NA
1432600	39		9.62466	10.0225	9.58571	8.98441	9.76857	NA	NA	NA	NA	NA
1433552	39		8.96615	9.3982	9.2191	8.75265	9.39955	NA	NA	NA	NA	NA
1433765	39		11.0115	11.3822	10.8122	10.3158	10.9888	NA	NA	NA	NA	NA
1434591	39		9.00297	9.59607	9.17339	8.77203	9.41625	NA	NA	NA	NA	NA
1434946	39		10.157	10.5111	10.1778	9.55454	10.411	NA	NA	NA	NA	NA
1435025	39		12.1684	12.3532	11.9395	11.306	12.1187	NA	NA	NA	NA	-0.85534
1435382	39		9.40456	9.65949	9.24224	8.91264	9.33921	NA	0.902599	NA	NA	NA
1435613	39		12.346	12.8015	12.3131	11.6271	12.2573	NA	NA	NA	NA	NA
1435832	39		10.84	11.2088	10.9964	10.3116	10.9427	NA	NA	NA	NA	NA
1436700	39		11.0916	11.2135	10.999	10.4542	10.9594	NA	NA	NA	NA	NA
1437638	39		11.5058	12.0118	11.4188	11.049	11.4878	NA	NA	NA	NA	NA
1437715	39		3.80653	4.05954	4.14423	3.1481	3.90486	NA	NA	NA	NA	NA
1437922	39		11.4806	11.6965	11.2319	10.8415	11.3494	NA	NA	NA	NA	NA
1438378	39		9.37576	9.79713	9.33427	9.12201	9.60037	NA	1.25689	NA	NA	NA
1438688	39		10.5634	10.6538	10.2803	9.57573	10.4915	NA	NA	NA	NA	-0.978751
1438699	39		12.2779	12.4538	12.135	11.4334	12.0594	NA	NA	NA	NA	NA
1438704	39		9.81466	10.0011	9.77858	9.26046	9.82748	NA	NA	NA	NA	NA
1438972	39		10.324	10.5835	10.1997	9.88528	10.232	NA	NA	NA	NA	NA
1439085	39		10.4691	10.893	10.4943	9.81579	10.5752	NA	NA	NA	NA	NA
1439265	39		10.2274	10.6	10.3982	10.0339	10.506	NA	NA	NA	NA	NA
1440230	39		10.3134	10.7329	10.4947	10.0102	10.5934	NA	NA	NA	NA	NA
1440247	39		9.62653	9.96879	9.62748	8.86977	9.90188	NA	NA	NA	NA	NA
1441818	39		11.8376	12.2526	11.808	11.4518	11.7066	NA	NA	NA	NA	NA
1442658	39		6.17037	6.45966	6.03141	5.21871	6.08836	NA	NA	NA	NA	NA
1443186	39		12.0496	12.3499	12.0864	11.4599	12.3011	NA	NA	NA	NA	NA
1443356	39		10.3405	10.6506	10.2648	9.79561	10.3211	NA	NA	NA	NA	NA
1443820	39		9.69378	10.1981	9.771	9.076	9.8998	NA	NA	NA	NA	NA
1444580	39		12.505	12.8664	12.5742	11.8813	12.3954	NA	NA	NA	NA	NA
1445536	39		10.0582	10.4215	9.92924	9.40564	9.95878	NA	NA	NA	NA	NA
1445985	39		2.46279	2.74034	1.77609	1.48863	2.76838	NA	NA	NA	NA	NA
1446926	39		10.0595	10.5259	10.2046	9.54531	10.1582	NA	NA	NA	NA	NA
1448174	39		7.60693	8.10975	7.58796	6.99596	7.82868	NA	NA	NA	NA	NA
1448533	39		9.85978	10.2679	10.0848	9.46738	10.3036	NA	1.46983	NA	NA	NA
1449925	39		10.1046	10.536	10.2921	9.48728	10.3508	NA	NA	NA	NA	NA
1451499	39		11.9289	12.1754	11.7364	11.4158	11.7125	NA	NA	NA	NA	NA
1455196	39		3.12559	4.03762	3.11778	2.78056	3.65598	NA	NA	NA	NA	NA
1455543	39		9.48388	9.56584	9.37841	8.6512	9.35604	NA	NA	NA	NA	NA
1459154	39		5.94286	6.17275	5.66809	5.15412	6.14847	NA	NA	NA	NA	NA
1461884	39		10.0561	10.3261	10.0724	9.49321	10.0387	NA	NA	NA	NA	NA
1462938	39		9.96752	10.2468	10.2017	9.31314	9.99573	NA	NA	NA	NA	NA
1463632	39		4.21697	4.60754	4.1306	3.40497	4.50943	NA	NA	NA	NA	NA
1463835	39		8.58017	8.58444	8.49479	7.8672	8.33559	NA	NA	NA	NA	NA
1464305	39		3.91087	4.45554	3.75457	3.55932	4.14153	NA	NA	NA	NA	NA
1464704	39		0.931619	2.91327	1.9632	1.65236	2.17229	NA	3.29192	NA	NA	NA
1465765	39		8.40396	8.38166	8.11095	7.9509	8.41485	NA	NA	NA	NA	NA
1465956	39		6.22085	6.8955	6.30446	5.50524	6.41752	NA	NA	NA	NA	NA
1466858	39		11.1637	11.2128	10.9673	10.532	11.2924	NA	NA	NA	NA	NA
1466995	39		7.76697	7.98329	7.54217	7.084	7.71203	NA	NA	NA	NA	NA
1468172	39		9.7981	10.2069	10.0039	9.23097	10.0687	NA	NA	NA	NA	NA
1468399	39		5.8408	5.54044	5.76135	5.0137	5.79341	NA	NA	NA	NA	NA
1469728	39		5.08785	5.31437	4.97259	4.24466	4.93704	NA	NA	NA	NA	NA
1470824	39		8.44825	8.88098	8.21962	7.85777	8.4029	NA	NA	NA	NA	NA
1470928	39		8.08917	8.73552	8.41269	7.88414	8.64606	NA	NA	NA	NA	NA
1471211	39		7.35977	7.45213	7.36592	6.89059	7.48128	NA	NA	NA	NA	NA
1471213	39		9.90778	10.1484	9.6823	9.22085	9.69346	NA	NA	NA	NA	NA
1471758	39		3.29646	3.26294	3.27224	2.27269	3.32674	NA	NA	NA	NA	NA
1471947	39		4.73731	5.2151	4.95872	4.06303	4.84856	NA	NA	NA	NA	NA
1472628	39		2.67807	2.50902	2.878	1.7077	2.7749	NA	NA	NA	NA	NA
1475053	39		7.10727	7.50028	6.87684	6.5305	7.2646	NA	NA	NA	NA	NA
1475278	39		9.59546	9.74456	9.54605	8.92771	9.6255	NA	NA	NA	NA	NA
1475560	39		8.42301	8.6182	8.62871	7.78336	8.72309	NA	NA	NA	NA	NA
1475674	39		10.6501	11.2428	10.6259	10.32	10.8318	NA	NA	NA	NA	NA
1476573	39		11.6158	12.1158	11.7167	10.9298	11.6999	NA	NA	NA	NA	NA
1476845	39		9.94727	10.2837	10.0072	9.44095	10.0312	NA	1.07979	NA	NA	NA
1477621	39		2.89016	3.03221	2.93347	2.10896	3.28673	NA	NA	NA	NA	NA
1478746	39		10.4934	10.8761	10.4767	9.95261	10.3782	NA	NA	NA	NA	NA
1478839	39		9.70114	10.2198	9.56695	9.04303	9.66333	NA	NA	NA	NA	NA
1479151	39		9.54647	9.98713	9.67206	9.04954	9.67475	NA	1.22211	NA	NA	NA
1479249	39		10.6048	10.4356	10.4823	9.81976	10.4895	NA	NA	NA	NA	NA
1479920	39		9.86518	10.2316	9.77511	9.3505	9.87886	NA	NA	NA	NA	NA
1480425	39		11.0656	11.0243	10.9766	10.3359	10.8962	NA	NA	NA	NA	NA
1481048	39		3.18771	4.06192	2.26784	3.31919	4.22159	NA	NA	NA	NA	NA
1481507	39		11.9437	12.1271	11.801	11.3268	11.7827	NA	NA	NA	NA	NA
1531337	39		6.24488	6.3333	6.47878	5.84159	6.51025	NA	NA	NA	NA	NA
36975	39		9.38872	9.38657	9.30612	8.4368	9.18944	NA	NA	NA	NA	NA
373400	39		7.5213	7.8345	7.69424	7.04544	7.75143	NA	NA	NA	NA	NA
390649	39		10.1662	9.98502	10.0967	9.3909	10.0769	NA	NA	NA	NA	NA
392628	39		3.60072	3.43905	3.19816	2.36086	3.77404	NA	NA	NA	NA	NA
392631	39		5.11387	5.64921	5.33324	4.03876	5.57252	NA	NA	NA	NA	NA
410046	39		2.3756	2.22351	2.63987	1.6424	2.59992	NA	NA	NA	NA	NA
410849	39		2.8345	2.54782	2.8625	1.68417	1.88778	NA	NA	NA	NA	NA
447044	39		8.54478	8.90357	8.46343	8.08972	8.4203	NA	NA	NA	NA	NA
475745	39		8.18391	8.3778	8.01025	7.38124	8.01344	NA	NA	NA	NA	NA
51880	39		2.82417	3.04268	2.51826	2.04269	2.93382	NA	NA	NA	NA	NA
533754	39		4.65309	4.93071	4.62895	3.05294	4.50458	NA	NA	NA	NA	NA
552972	39		2.46311	2.68366	2.21626	1.8588	2.43393	NA	NA	NA	NA	NA
555956	39		4.49731	4.79986	4.64019	3.4594	4.75281	NA	NA	NA	NA	NA
579826	39		8.8281	9.26462	8.59312	8.1852	8.84269	NA	NA	NA	NA	NA
607349	39		9.09537	9.65475	9.24273	8.56048	9.38193	NA	NA	NA	NA	NA
668112	39		3.29671	3.27116	2.9762	2.16688	2.78193	NA	NA	NA	NA	NA
720849	39		2.33387	2.98091	2.22341	1.8479	2.63958	NA	NA	NA	NA	NA
799589	39		2.99745	3.40931	3.08035	2.70351	3.22612	NA	NA	NA	NA	NA
816499	39		4.87888	5.04333	4.80108	4.28675	4.78986	NA	NA	NA	NA	NA
842714	39		4.29797	4.22106	4.38087	2.80737	4.25805	NA	NA	NA	NA	NA
876620	39		10.6927	11.0202	10.6395	10.0708	10.5168	NA	NA	NA	NA	NA
918565	39		6.775	6.97622	6.39173	6.11632	6.68244	NA	NA	NA	NA	NA
923554	39		10.7036	10.9699	10.5037	10.2216	10.8401	NA	NA	NA	NA	NA
1184334	40		8.5255	6.65735	7.37064	7.79706	7.20988	-1.82186	NA	NA	NA	NA
122518	40		9.88878	7.89708	8.28761	8.85632	8.70783	-1.96345	NA	-1.16876	-1.55718	-1.00618
1356478	40		11.6814	9.94699	10.5877	11.0467	10.7323	-1.69907	-1.48971	NA	-1.07043	NA
1363059	40		7.86745	6.11274	6.46721	7.08332	6.518	-1.71258	-1.9581	NA	-1.37003	NA
1373122	40		13.6725	11.6232	12.3794	12.6276	12.4219	-2.0118	-1.75123	-1.2358	-1.27154	-1.02938
1375183	40		15.5589	13.7095	14.4822	14.8363	14.4924	-1.77243	-1.1343	NA	NA	NA
1389538	40		14.4191	12.4104	13.5032	13.2558	13.377	-1.9366	-1.25759	NA	NA	-1.12894
1395103	40		10.8624	8.87945	9.41193	10.0609	9.97853	-1.93289	NA	NA	-1.38406	NA
1404566	40		9.51625	7.36196	8.05955	8.08778	8.25541	-2.05137	-2.52085	-1.24561	-1.42458	-1.4066
1405126	40		11.9477	10.0497	10.466	10.9535	10.6618	-1.86352	NA	-1.25307	-1.45629	NA
1408651	40		11.3656	9.35613	10.2035	10.4429	10.1915	-2.02681	-2.42772	-1.21153	-1.20132	NA
1415288	40		10.4546	8.74693	9.45433	9.95605	9.17144	-1.67944	-1.0939	-1.27609	-0.980759	NA
1420340	40		9.97041	7.71508	8.55076	9.24565	8.83672	-2.2139	NA	-1.10543	-1.36735	NA
1422348	40		9.52837	7.34968	8.00298	8.40574	7.62227	-2.13474	-1.58853	-1.88503	-1.49591	-1.08028
1433615	40		16.4208	14.7484	15.2705	15.5966	15.0629	-1.66519	-1.43486	-1.35647	-1.1625	NA
1434712	40		13.4842	11.3305	12.2907	12.5243	11.7759	-2.16751	-1.92924	-1.73421	-1.22914	-0.998057
1435166	40		11.7821	10.1707	10.3533	10.7592	10.3836	-1.57275	-1.7981	-1.40174	-1.4334	NA
1435636	40		7.30014	5.35989	5.6634	6.38015	5.75512	-1.86646	NA	-1.53049	-1.6272	NA
1437481	40		11.8965	10.0214	10.358	10.7958	10.5037	-1.84249	-2.16005	-1.3727	-1.48191	NA
1442107	40		11.657	9.1712	9.97828	10.6323	10.2595	-2.41844	-1.7648	-1.36354	-1.64616	NA
1442423	40		13.1215	11.3216	11.7808	12.1459	11.6306	-1.77459	-1.26758	-1.47174	-1.32949	-0.963114
1446725	40		7.45584	5.91769	6.10006	6.50986	6.33338	-1.52962	NA	NA	-1.34571	NA
1448866	40		11.8109	9.76814	10.3308	10.9477	10.3928	-2.0054	-1.45136	-1.41513	-1.47003	NA
1453475	40		11.8234	9.84497	10.7614	10.9889	10.6613	-1.93466	-1.28805	-1.14533	NA	NA
1456088	40		7.15158	5.27152	6.11782	6.18315	6.15005	-1.81686	NA	NA	NA	NA
1463331	40		7.13838	4.67558	5.235	5.74375	5.77984	-2.26478	-2.217	NA	NA	NA
1467782	40		11.8772	10.1131	10.8454	11.137	10.6142	-1.74802	-1.36056	-1.2516	-0.99321	NA
1470472	40		7.54403	5.64599	6.3208	6.40035	6.39004	-1.66664	NA	NA	NA	NA
1474523	40		10.1163	8.05691	8.62294	9.36816	8.52412	-2.04541	-1.35219	-1.5814	-1.47948	-0.732767
1480540	40		10.4624	8.88658	9.21885	9.62661	9.2213	-1.54616	NA	-1.22304	-1.20748	NA
1480908	40		4.90764	2.72588	3.44266	3.54054	3.97888	NA	NA	NA	NA	NA
279582	40		6.94221	5.1926	5.77739	5.96612	5.87102	-1.70859	-2.13928	NA	NA	NA
58155	40		6.04779	4.16032	4.60986	4.97004	4.49035	NA	NA	NA	NA	NA
1126229	41		4.32687	3.99985	2.53498	0.801716	2.41334	NA	NA	NA	NA	NA
1245712	41		10.0047	9.6843	8.57143	7.6278	9.08691	NA	-1.3326	NA	-1.41041	-2.34324
1356535	41		9.18984	9.16689	7.73373	6.57708	8.38723	NA	NA	NA	-1.41407	-2.51816
1361300	41		10.4195	10.595	9.22643	8.25238	9.7013	NA	NA	NA	-1.17885	-2.14203
1364759	41		10.19	10.4653	9.07104	8.15282	9.58159	NA	-1.6961	NA	NA	-2.04868
1367869	41		12.8672	12.2467	10.7365	10.4423	11.5439	NA	-1.89423	-1.29997	-2.10949	-2.39143
1369544	41		10.6206	10.6263	9.1918	8.27019	9.58438	NA	NA	NA	-1.39683	-2.25919
1369809	41		7.47221	7.4619	6.02036	5.31778	6.57062	NA	NA	NA	-1.45493	-2.07679
1375112	41		11.1537	10.7888	9.01746	8.54118	9.56989	NA	NA	-1.53795	-2.08235	-2.50669
1375377	41		9.69305	9.82062	7.77377	7.65189	8.71606	NA	-1.22346	NA	-1.8926	-1.96189
1381703	41		5.76225	6.3029	4.12135	2.61124	5.12055	NA	NA	NA	NA	-2.25236
1382214	41		9.64361	9.46964	7.87363	7.0954	8.55082	NA	-1.24253	NA	-1.74071	-2.45314
1389757	41		4.24435	3.81815	1.3636	1.434	2.92031	NA	NA	NA	NA	NA
1396412	41		9.37095	9.4645	8.04143	6.92727	8.85246	NA	NA	NA	NA	-2.36322
1397057	41		7.19649	7.3119	5.59982	5.22635	6.65126	NA	NA	NA	-1.5304	-1.82788
1408118	41		4.99173	4.90644	3.34008	3.1481	4.25423	NA	NA	NA	NA	NA
1412421	41		10.2896	10.1738	8.87376	7.74299	9.03112	NA	NA	-1.23699	-1.39714	-2.43477
1417524	41		9.45875	9.71934	8.02236	7.13461	8.88303	NA	NA	NA	-1.40638	-2.14717
1434434	41		9.18285	9.17255	7.73374	7.09813	8.53353	NA	NA	NA	-1.43142	-2.00857
1434448	41		7.61782	6.28238	4.98109	1.95226	6.01776	NA	NA	NA	NA	-4.10197
1435714	41		3.98222	4.1813	1.77058	1.17188	2.61478	NA	NA	NA	NA	NA
1435919	41		10.5676	10.7514	9.20705	7.92527	9.57321	NA	-1.31564	NA	-1.35575	-2.57837
1439383	41		9.01806	8.98965	7.52364	6.92426	8.0995	NA	-1.4487	NA	-1.49733	-2.02995
1445560	41		4.64432	3.8824	2.66712	1.80488	3.79311	NA	NA	NA	NA	NA
1449907	41		8.15955	8.03471	6.41728	5.47143	7.3953	NA	-1.76694	NA	-1.71361	-2.57423
1453232	41		9.16283	8.78591	7.4178	6.55669	8.2406	NA	NA	NA	-1.70227	-2.55815
1457645	41		5.26446	5.1289	4.22059	2.81172	4.05559	NA	NA	NA	NA	NA
1458152	41		9.083	9.00535	6.18971	6.1259	7.48906	NA	NA	NA	-2.6764	-2.56381
1463294	41		11.2983	10.8314	9.37338	8.56908	9.98761	NA	NA	-1.29697	-1.90219	-2.69468
1464425	41		9.27612	8.6124	7.67455	6.58669	8.4659	NA	-1.08729	NA	-1.60513	-2.67079
1465664	41		10.2411	9.97834	8.96847	7.76185	9.48285	NA	NA	NA	-1.25286	-2.38574
1473178	41		10.0159	9.95978	8.50114	7.90576	8.86701	NA	NA	-1.11849	-1.49543	-2.00567
1474458	41		9.33193	9.54382	7.71378	6.7431	7.98454	NA	-1.39988	-1.33434	-1.60219	-2.48709
1476855	41		10.7105	10.9541	9.41331	8.35761	10.0148	NA	NA	NA	-1.25176	-2.30918
1479314	41		3.62097	2.8138	1.91203	0	3.87842	NA	NA	NA	NA	NA
1479588	41		9.07445	8.46515	7.37591	6.12427	7.75638	NA	-1.44055	-1.28935	-1.67134	-2.74048
220737	41		3.96786	4.45766	2.0526	1.51041	3.90055	NA	NA	NA	NA	NA
567775	41		6.06215	5.90943	3.92119	3.52961	5.23764	NA	NA	NA	NA	-2.36401
724478	41		10.5873	10.8894	9.27305	7.97431	9.76134	NA	NA	NA	-1.29812	-2.52498
753746	41		10.7428	11.0835	8.80555	8.44986	9.24088	NA	-1.82484	-1.45275	-1.92251	-2.27427
932888	41		8.15769	7.35752	6.06718	5.44707	6.99518	NA	NA	NA	-2.04657	-2.5423
970214	41		8.49358	8.14018	7.20432	5.87941	7.7775	NA	NA	NA	NA	-2.56398
1358138	42		12.3268	9.69751	11.661	12.5789	11.4609	-2.55544	NA	NA	NA	NA
1363805	42		6.87935	3.65203	6.28871	6.81185	5.52447	-3.13702	-1.52681	NA	NA	NA
1367181	42		14.3592	11.8775	13.7142	14.9049	12.4535	-2.40461	-1.39161	-1.87295	NA	NA
1367319	42		4.91501	3.04321	4.80674	5.52083	3.94076	NA	NA	NA	NA	NA
1370589	42		10.3883	8.47887	10.0972	10.9648	9.25928	-1.88253	NA	NA	NA	NA
1374005	42		15.8194	13.6255	15.1511	15.8769	14.497	-2.03854	-2.21569	NA	NA	NA
1379428	42		5.77912	3.53782	5.56245	6.01757	3.09754	NA	-3.40369	NA	NA	NA
1379582	42		4.35391	2.07964	3.65748	4.48495	2.56941	NA	-4.2867	NA	NA	NA
1392304	42		15.0162	12.4176	14.6446	14.7698	13.6341	-2.59335	-1.38764	NA	NA	NA
1396409	42		13.2703	10.7717	12.1305	13.1855	11.6139	-2.30901	NA	NA	NA	NA
1405800	42		12.4286	10.251	12.0849	12.7848	11.3459	-2.12852	NA	NA	NA	NA
1412875	42		11.4851	9.05192	11.2011	11.784	10.4947	-2.38348	NA	NA	NA	NA
1419599	42		12.4849	10.3666	12.2346	13.2555	11.4114	-2.10314	-1.08863	-1.06277	NA	NA
1430150	42		14.5319	13.0459	14.5674	15.1925	13.5951	-1.46774	NA	NA	NA	NA
1430566	42		13.4996	10.7997	12.8264	13.4138	11.8366	-2.65037	NA	-1.62985	NA	NA
1431631	42		11.67	9.83085	11.2591	12.093	10.3736	-1.80489	NA	-1.29536	NA	NA
1432987	42		14.7646	12.5173	14.6986	15.0896	13.1543	-2.06497	-2.53237	NA	NA	NA
1433245	42		12.5453	10.7472	12.5693	12.6627	11.5648	-1.77122	NA	NA	NA	NA
1435991	42		13.0132	11.1674	12.4871	13.2062	11.7398	-1.80808	-2.24193	-1.24663	NA	NA
1437698	42		10.1988	7.93365	9.86222	11.1198	9.44627	-2.13431	NA	NA	NA	NA
1439244	42		14.9765	12.7053	14.2638	15.1283	13.791	-2.24631	-1.03346	-1.1697	NA	NA
1439799	42		15.2694	13.3509	14.9039	16.054	14.4183	-1.83313	-1.44859	NA	NA	NA
1448657	42		13.6668	12.0131	13.9197	14.2858	12.9653	-1.64217	NA	NA	NA	NA
1452716	42		11.3178	9.52774	11.0429	11.6625	10.4941	-1.76837	NA	NA	NA	NA
1467057	42		12.5989	11.0204	12.6074	12.9761	11.4234	-1.56592	NA	-1.18708	NA	NA
1469390	42		10.4819	7.8504	9.48082	10.4753	8.79526	-2.51751	NA	-1.63067	NA	NA
1469629	42		14.9493	12.9482	15.0996	15.5893	13.4749	-1.8337	NA	-1.44874	NA	NA
525387	42		15.9966	13.5533	15.4142	16.1553	12.0598	NA	NA	NA	NA	NA
667066	42		9.5926	7.93451	9.57477	10.7326	8.19377	-1.64309	NA	-1.31565	NA	NA
932114	42		6.94916	4.50844	6.89609	6.81419	5.50955	-2.39343	-1.81435	NA	NA	NA
1024801	43		2.99288	1.44348	2.75259	2.46279	4.19382	NA	NA	NA	NA	NA
1156087	43		2.28483	2.01941	2.61351	2.53481	3.54163	NA	NA	NA	NA	NA
1198269	43		4.35799	4.05911	4.64568	5.0376	5.94962	NA	NA	NA	NA	NA
120503	43		4.64874	4.156	4.81349	4.92357	5.64605	NA	NA	NA	NA	NA
1279866	43		6.77933	6.99569	7.78284	7.79989	8.43038	NA	NA	NA	NA	NA
1341535	43		11.2298	10.3789	11.6812	12.0343	13.0647	NA	2.25351	1.81663	NA	NA
1362225	43		4.79618	4.20402	5.42339	5.39257	6.03229	NA	NA	NA	NA	NA
1371407	43		2.96356	2.80269	4.03218	3.77023	5.01079	NA	2.49141	NA	NA	NA
1379845	43		8.41531	8.01759	8.87468	9.33654	9.65512	NA	1.66221	NA	NA	NA
1385676	43		10.7517	10.4406	11.2955	11.1434	11.7752	NA	NA	NA	NA	NA
1411808	43		6.4877	6.57961	7.2147	6.99511	8.081	NA	NA	NA	NA	NA
1419484	43		4.47853	3.29	4.47518	4.49512	5.5263	NA	NA	NA	NA	NA
1428436	43		13.3448	12.396	13.6876	14.2561	14.9028	NA	NA	NA	NA	NA
1432242	43		8.45538	7.95574	9.30224	9.16424	9.88803	NA	NA	NA	NA	NA
1434851	43		10.879	9.83946	11.3232	11.8701	12.2142	NA	2.25291	NA	NA	NA
1439653	43		8.25743	8.25382	9.35224	9.2051	9.96001	NA	NA	1.64109	NA	NA
1440117	43		10.972	10.1027	11.3209	11.991	12.4223	NA	NA	1.41028	NA	NA
1440796	43		11.9444	11.3994	12.4884	12.1014	12.8658	NA	NA	NA	NA	NA
1441195	43		7.21511	6.93894	7.48299	7.56226	8.17085	NA	1.43989	NA	NA	NA
1442202	43		8.9673	8.76501	9.46238	9.9535	10.3698	NA	NA	1.38144	NA	0.976918
1455000	43		7.07832	6.81297	7.9888	8.2091	8.52483	NA	NA	1.43004	NA	NA
1455110	43		4.18884	3.62756	4.03818	4.11951	5.6196	NA	NA	NA	NA	NA
1455819	43		9.44803	8.73697	9.93036	9.75664	10.7457	NA	NA	1.28225	NA	NA
1470537	43		16.5649	15.82	16.9801	16.9238	17.4631	NA	NA	NA	NA	NA
1476709	43		5.71594	4.90214	6.03592	5.73073	6.83709	NA	1.81524	NA	NA	NA
1481950	43		14.1806	13.4262	14.4627	13.864	16.2586	NA	NA	2.0165	NA	NA
1498917	43		5.40637	5.41276	6.18608	6.11026	6.90819	NA	NA	NA	NA	NA
286283	43		3.86508	3.27749	3.8546	4.23504	5.1901	NA	NA	NA	NA	NA
404937	43		3.18195	2.90064	4.37537	4.39131	4.954	NA	NA	NA	NA	NA
475664	43		6.1515	5.51097	6.33255	6.38076	7.56709	NA	NA	NA	NA	NA
475866	43		12.3009	11.5745	12.8972	12.6935	13.7399	NA	NA	1.41274	NA	NA
476007	43		11.1065	10.6586	12.1471	11.8196	12.6535	NA	1.2711	1.52826	NA	NA
527104	43		4.84248	5.00839	5.6312	5.56238	6.42361	NA	NA	NA	NA	NA
602563	43		10.2316	9.75878	10.2596	10.8741	11.1671	NA	NA	NA	NA	NA
602567	43		5.63415	5.39146	6.26958	6.57912	6.85928	NA	NA	NA	NA	NA
675007	43		6.08236	5.69455	5.98628	5.9125	7.51371	NA	NA	NA	NA	NA
901375	43		9.07202	8.45119	9.468	9.9071	10.3839	NA	NA	NA	NA	NA
915867	43		3.09713	2.42438	2.98281	3.79965	4.60877	NA	NA	NA	NA	NA
977562	43		8.44216	8.55816	9.11045	9.07687	9.8549	NA	NA	1.4225	NA	NA
1372210	44	yes	8.13685	7.71179	10.62	10.7378	8.55467	NA	3.10351	NA	2.46112	2.64445
1388788	44		8.8698	7.40756	9.72937	10.6029	8.21813	NA	-1.43709	NA	NA	1.71822
1426787	44		12.1872	11.1825	13.012	14.4455	11.9529	NA	1.33569	NA	NA	2.2441
1430664	44	yes	13.5894	13.054	15.6854	16.6717	13.4273	NA	NA	NA	2.01525	3.00972
1430740	44		14.4244	12.492	15.7512	16.4011	13.6676	-1.88612	NA	NA	1.30387	1.99415
1432456	44		4.63044	3.69162	6.5468	7.86185	4.93232	NA	4.65831	NA	1.90715	3.15993
1434011	44		8.07332	7.16979	9.76721	9.85423	7.42606	NA	NA	NA	1.67526	1.74069
1434836	44		15.2166	13.7194	16.5551	17.2671	14.2972	-1.53565	-1.29767	NA	NA	1.91847
1439747	44	yes	12.9957	11.0806	12.5162	14.7317	10.0094	NA	NA	NA	NA	NA
1440586	44		8.60007	7.21911	9.2594	9.81759	7.2312	NA	1.90322	NA	NA	NA
1442304	44		5.80418	4.37686	6.90366	8.19198	5.85182	NA	4.2126	NA	NA	NA
1469854	44		10.8039	10.2069	12.3713	13.3482	10.8568	NA	NA	NA	1.52287	2.46576
1470575	44		1.65436	2.23489	4.46936	4.74534	0.855518	NA	NA	NA	NA	NA
1473628	44		9.87611	8.83482	10.9134	11.8654	9.10126	NA	NA	NA	NA	2.00157
533163	44		9.72857	9.04051	12.2771	12.7788	8.6179	NA	NA	NA	2.45299	2.96246
919508	44		5.84077	4.60043	7.02253	8.16464	5.33182	NA	1.46067	NA	NA	2.29544
1345877	45		0.770089	4.10946	2.69557	2.97545	4.58632	NA	NA	3.27246	NA	NA
1368522	45	yes	7.25695	11.5102	9.66446	8.40785	10.3635	4.0358	NA	3.3478	2.33371	NA
1372816	45		7.66195	10.1112	8.92821	8.57161	11.0525	2.5107	NA	3.22646	NA	NA
1392654	45		7.43784	11.2393	9.0151	9.07596	10.6225	3.67543	1.5232	3.06046	1.49263	1.56574
1433270	45		5.39731	7.90809	5.77918	6.12994	9.28005	2.41391	-2.27986	3.78651	NA	NA
1434657	45		7.24658	10.4386	8.95513	7.82654	10.0937	3.15257	2.40938	2.80863	1.67753	NA
1439714	45		11.8789	15.0874	13.8165	13.3764	14.7292	3.16915	NA	2.86264	1.90237	1.48328
1466700	45		2.1233	5.22219	4.18256	2.93639	4.82832	3.06159	NA	2.69746	NA	NA
1473014	45		9.23245	12.4587	11.2953	10.2364	12.0122	3.19858	2.79929	2.75262	2.04154	1.00851
232115	45		10.6968	13.9	12.3031	10.9863	13.2787	3.14477	3.27687	2.62302	NA	NA
334678	45		5.30658	8.2431	7.00165	6.31769	7.82987	2.91472	2.58465	2.45983	1.68883	NA
523253	45		6.59821	10.3078	8.50063	7.38509	9.00113	3.67813	1.8614	2.47924	NA	NA
1038414	46		5.00507	4.4744	4.091	4.349	4.31106	NA	NA	NA	NA	NA
1048600	46		7.95235	7.12558	7.30502	7.39752	7.11195	NA	-2.88413	NA	NA	NA
1117331	46		5.5797	4.6741	4.72969	5.11052	4.66594	NA	-2.56151	NA	NA	NA
1120689	46		6.41423	5.74365	5.9378	5.82302	5.87817	NA	NA	NA	NA	NA
1356693	46		11.5461	10.8106	11.0481	11.1333	10.8382	NA	NA	NA	NA	NA
1359587	46		10.2026	9.48098	9.67589	9.60552	9.37997	NA	NA	NA	NA	NA
1360286	46		11.8576	11.5713	11.1715	11.4292	11.2483	NA	NA	NA	NA	NA
1362376	46		9.0773	8.4568	8.33225	8.56615	8.50999	NA	NA	NA	NA	NA
1365895	46		10.911	10.1086	10.1555	10.3624	10.1206	NA	NA	NA	NA	NA
1369065	46		11.4406	10.6556	10.4583	10.8705	10.6971	NA	NA	NA	NA	NA
1369087	46		10.8852	10.4688	10.2477	10.3504	10.009	NA	NA	NA	NA	NA
1369495	46		12.4389	12.1115	12.013	11.8776	12.0076	NA	NA	NA	NA	NA
1370753	46		7.04218	6.29741	6.15837	6.47031	6.04046	NA	-1.46667	NA	NA	NA
1371661	46		10.6807	10.072	10.0664	10.2802	10.2798	NA	NA	NA	NA	NA
1373338	46		7.86921	7.37496	7.53675	7.44674	7.27907	NA	NA	NA	NA	NA
1375893	46		7.34176	6.85498	6.95796	6.90126	6.606	NA	NA	NA	NA	NA
1379992	46		9.28353	8.88805	8.65134	8.752	8.89225	NA	NA	NA	NA	NA
1385511	46		14.65	14.2528	13.9931	14.1208	14.1167	NA	-1.18388	NA	NA	NA
1392821	46		10.1511	9.83918	9.11666	9.74782	9.45777	NA	NA	NA	-1.02745	NA
1393008	46		13.2775	12.5645	12.3361	12.5282	12.3182	NA	-1.53117	-0.967559	-0.946902	NA
1395551	46		10.7921	10.4301	10.274	10.5037	10.2703	NA	NA	NA	NA	NA
1403215	46		11.1271	10.5328	10.5722	10.6891	10.6465	NA	NA	NA	NA	NA
1410390	46		14.9876	14.3381	14.3159	14.6822	14.3573	NA	-1.10063	NA	NA	NA
1410822	46		10.4822	10.0672	10.0147	9.86816	10.0114	NA	NA	NA	NA	NA
1411769	46		11.5083	10.9678	10.625	10.9533	10.8065	NA	NA	NA	-0.874674	NA
1416516	46		10.3788	9.81102	9.47644	9.6062	9.80077	NA	-1.50997	NA	NA	NA
1419104	46		9.44049	9.03627	9.00813	9.17528	8.91292	NA	NA	NA	NA	NA
1420303	46		13.935	13.2932	13.4191	13.5511	13.3243	NA	NA	NA	NA	NA
1420738	46		5.88526	5.13454	4.974	5.31031	4.98599	NA	NA	NA	NA	NA
1429522	46		11.8674	11.1719	10.8407	11.088	11.0882	NA	NA	NA	-1.02639	NA
1429611	46		12.2606	11.899	11.6938	11.7415	11.8752	NA	-1.03932	NA	NA	NA
1429770	46		10.6384	10.0839	10.1399	10.1848	9.82213	NA	NA	NA	NA	NA
1430191	46		12.9796	12.8467	12.5018	12.7824	12.6756	NA	NA	NA	NA	NA
1431792	46		12.3184	11.9257	11.7468	11.9592	11.7491	NA	NA	NA	NA	NA
1432268	46		11.0155	10.8137	10.41	10.5809	10.367	NA	-1.39788	NA	NA	NA
1433261	46		9.62495	9.07551	8.6779	8.9865	8.97827	NA	NA	NA	-0.939925	NA
1433426	46		11.3067	10.8276	10.7124	11.1166	10.7088	NA	NA	NA	NA	NA
1433738	46		11.5055	11.0914	11.0176	10.864	11.1036	NA	NA	NA	NA	NA
1433972	46		13.363	12.9204	13.0225	13.0489	12.7258	NA	NA	NA	NA	NA
1433992	46		14.2545	13.6341	13.4045	13.8477	13.4518	NA	NA	NA	NA	NA
1434489	46		13.3762	13.1345	12.7854	12.9974	12.7475	NA	NA	NA	NA	NA
1436006	46		10.7289	10.093	10.1473	10.0552	10.2032	NA	-1.04203	NA	NA	NA
1436891	46		12.7094	12.3784	11.9729	12.2497	12.0703	NA	NA	NA	-0.737015	NA
1436919	46		10.7795	10.3477	10.2883	10.4186	10.2127	NA	NA	NA	NA	NA
1437753	46		11.568	11.3069	11.1409	11.0163	11.1917	NA	NA	NA	NA	NA
1438047	46		12.9695	12.379	11.9804	12.2757	12.1993	NA	NA	NA	-0.975627	NA
1438647	46		12.4271	11.9603	11.9523	12.1313	11.7278	NA	NA	NA	NA	NA
1438835	46		13.0716	12.6983	12.7292	12.6632	12.5234	NA	-1.04796	NA	NA	NA
1439538	46		9.94437	9.47889	9.43752	9.30238	9.46338	NA	NA	NA	NA	NA
1439772	46		12.864	12.1871	12.044	12.2216	12.2299	NA	-1.31186	NA	NA	NA
1440594	46		9.13139	8.75367	8.6131	8.59696	8.59138	NA	NA	NA	NA	NA
1443788	46		10.6179	10.0716	9.92452	9.91704	9.81532	NA	-1.66194	-0.794128	NA	NA
1444041	46		10.9513	10.5303	10.3222	10.3748	10.3537	NA	-0.606266	NA	-0.626462	NA
1445476	46		9.17073	8.83018	8.5262	8.62121	8.5843	NA	NA	NA	NA	NA
1445948	46		11.7342	11.1372	11.0346	11.1014	11.0614	NA	-1.32681	NA	NA	NA
1446804	46		8.31407	7.66953	7.83458	7.95718	7.6531	NA	NA	NA	NA	NA
1448714	46		12.3396	12.1758	11.9281	11.955	11.7415	NA	NA	NA	NA	NA
1451213	46		14.2355	14.0004	13.7211	14.0412	13.809	NA	NA	NA	NA	NA
1452033	46		9.93988	9.09813	8.8797	9.14662	9.09112	NA	-1.03047	NA	-1.04759	NA
1458232	46		11.1455	10.4011	10.6068	10.7294	10.4844	NA	NA	NA	NA	NA
1467399	46		11.3952	10.9105	10.7981	10.9723	10.5706	NA	NA	-0.832936	NA	NA
1469119	46		6.00815	5.54855	5.60557	5.41961	5.36893	NA	NA	NA	NA	NA
1469948	46		10.0959	9.88738	9.54012	9.87788	9.75512	NA	NA	NA	NA	NA
1471851	46		14.6837	14.2155	14.0285	14.3088	14.0681	NA	NA	NA	NA	NA
1472669	46		9.84611	9.52611	9.40026	9.51665	9.3868	NA	NA	NA	NA	NA
1474151	46		14.5455	13.9143	13.648	13.9706	13.6608	NA	-1.25659	NA	NA	NA
1474918	46		11.0803	10.758	10.5474	10.7278	10.585	NA	NA	NA	NA	NA
1476163	46		11.0111	10.7342	10.3206	10.4253	10.2272	NA	NA	NA	NA	NA
1521650	46		9.16057	8.47343	8.18191	8.34874	8.40193	NA	NA	NA	-0.964009	NA
1523626	46		13.679	13.0809	12.8734	12.9907	13.0739	NA	-1.08558	NA	NA	NA
177433	46		5.38936	4.42829	4.64053	4.52845	4.44096	NA	NA	NA	NA	NA
622137	46		4.86689	4.19544	4.27893	4.50771	4.38835	NA	NA	NA	NA	NA
656166	46		8.35842	7.84362	7.52392	7.76731	7.47002	NA	NA	NA	NA	NA
687842	46		4.04316	3.72784	3.7149	3.60661	3.7085	NA	NA	NA	NA	NA
834451	46		3.7346	3.35708	3.33492	3.39241	3.27684	NA	NA	NA	NA	NA
888280	46		9.36208	8.54587	8.59265	8.70563	8.53653	NA	NA	NA	NA	NA
1221826	47		6.20706	6.13787	5.06256	5.57251	6.10638	NA	NA	NA	NA	NA
1347040	47		4.88955	4.98992	3.91337	4.49847	5.06048	NA	NA	NA	NA	NA
1347315	47		7.71806	7.62666	6.23269	6.78177	7.48803	NA	NA	NA	-1.44959	NA
1360522	47		8.48194	8.86202	7.62827	8.69632	9.31121	NA	NA	NA	NA	NA
1380603	47		13.2102	12.9435	11.8805	12.4528	13.212	NA	NA	NA	-1.31557	NA
1391379	47		7.222	7.50258	6.06009	6.46931	6.79949	NA	NA	NA	NA	NA
1392669	47		7.25641	7.67284	5.91597	6.63151	6.8216	NA	NA	NA	-1.31296	NA
1400934	47		7.25205	7.1132	5.84835	6.79614	7.20905	NA	NA	NA	NA	NA
1408690	47		7.51472	7.3941	6.12369	6.29121	7.36989	NA	NA	NA	NA	NA
1411147	47		4.92603	5.11993	3.47231	3.94455	5.47212	NA	NA	NA	NA	NA
1416700	47		5.62251	5.49743	4.16763	4.93729	5.43029	NA	NA	NA	NA	NA
1433432	47		7.59758	7.66433	6.61798	6.94968	7.75668	NA	NA	NA	NA	NA
1435300	47		11.6851	11.4685	10.0942	10.7826	11.1547	NA	-1.47688	NA	-1.54363	NA
1436928	47		6.93534	6.97918	5.97414	5.98618	7.38863	NA	NA	NA	NA	NA
1439190	47		10.2	10.403	9.11878	9.36586	10.1959	NA	NA	NA	NA	NA
1439574	47		6.65857	6.68679	5.52112	6.05291	6.62612	NA	NA	NA	NA	NA
1449710	47		8.03802	8.20011	6.88902	7.17959	8.04059	NA	NA	NA	-1.14346	NA
1450736	47		8.50253	8.40597	7.48398	7.73481	8.35348	NA	NA	NA	NA	NA
1451176	47		9.78577	9.51759	8.23105	8.84074	10.0325	NA	NA	NA	NA	NA
1459158	47		7.92336	7.73531	6.35488	6.41738	7.65436	NA	NA	NA	NA	NA
1459229	47		8.54132	8.82671	7.56675	7.54027	8.92385	NA	NA	NA	NA	NA
1463066	47		13.3566	12.8347	11.0859	11.9146	12.8087	NA	-3.15764	NA	-2.2379	NA
1467141	47		8.59224	8.51729	7.29633	7.44668	8.50169	NA	NA	NA	NA	NA
1468829	47		8.5682	8.63737	7.21928	7.50872	8.09638	NA	-1.13967	NA	-1.32774	NA
1474296	47		8.16107	8.3022	6.78826	7.25201	7.86163	NA	NA	NA	-1.36524	NA
1475610	47		9.34549	9.45389	8.37861	8.86652	9.51893	NA	NA	NA	NA	NA
1479173	47		7.51818	7.15303	6.00882	7.1157	7.59616	NA	NA	NA	NA	NA
239043	47		4.08293	4.62065	2.15344	3.78035	4.55447	NA	NA	NA	NA	NA
472860	47		6.67323	5.61369	4.43937	5.60269	6.60448	NA	NA	NA	NA	NA
619978	47		5.39786	5.12495	3.70877	4.1003	4.87968	NA	NA	NA	NA	NA
749419	47		6.7816	6.48245	5.18763	6.30096	7.182	NA	NA	NA	NA	NA
1036257	48		1.6429	1.93579	3.24618	0.620333	3.73948	NA	NA	NA	NA	NA
1045278	48		5.62855	5.98373	6.32657	5.89785	7.45946	NA	NA	1.70026	NA	NA
1228188	48		3.82497	4.24282	5.06354	4.13481	5.3725	NA	NA	NA	NA	NA
1241805	48		3.30171	3.95552	4.43456	3.29428	5.09286	NA	NA	NA	NA	NA
1376414	48		6.75696	6.53827	8.08245	6.53878	8.67301	NA	NA	1.82005	NA	NA
1387488	48		10.2671	11.4274	11.7911	10.7976	12.7009	NA	2.78188	2.41289	1.44753	NA
1403500	48		8.97443	9.60111	10.5673	8.98926	11.1944	NA	NA	2.18072	1.56148	NA
1406219	48		2.22662	4.18777	4.83204	3.99387	5.8653	NA	NA	NA	NA	NA
1418726	48		5.34582	5.89218	7.19668	5.9454	7.22512	NA	1.60385	1.82037	1.79453	NA
1420777	48		0.931619	2.15094	3.77792	2.71729	4.26021	NA	NA	NA	NA	NA
1429435	48		9.63234	9.86055	11.8532	9.98354	12.0162	NA	NA	2.33725	2.16355	NA
1431172	48		7.65564	7.76095	9.3707	7.98447	9.83636	NA	2.0619	2.05472	1.60518	NA
1433607	48		9.03158	10.0999	10.976	9.87572	11.1817	NA	2.07303	2.15645	1.91425	NA
1434275	48		7.38689	8.32342	9.1801	8.5375	9.93911	NA	1.89695	2.51117	1.80082	NA
1434522	48		3.98708	4.69226	5.76281	4.48188	5.69586	NA	NA	NA	NA	NA
1436691	48		7.7529	8.15645	8.83391	8.20001	9.59214	NA	NA	1.81932	1.08041	NA
1438416	48		9.52484	9.97437	11.3236	10.1583	11.1438	NA	NA	1.72818	1.74367	NA
1447903	48		11.5179	11.7292	13.2243	11.2865	13.295	NA	2.07667	1.75253	1.675	NA
1452204	48		8.62415	9.36013	10.1016	9.62667	10.7895	NA	2.85422	2.11501	1.45468	NA
1456706	48		3.72389	4.03656	5.06767	4.3979	5.82139	NA	3.56029	NA	NA	NA
1465784	48		7.3198	7.24549	9.26786	7.16836	8.88997	NA	NA	NA	1.8545	NA
1467706	48		3.59985	4.19215	5.2879	4.11971	5.80205	NA	NA	1.96768	NA	NA
1491467	48		8.39587	9.17165	10.1414	8.93743	10.2026	NA	1.68986	1.84087	1.72743	NA
1511553	48		2.42881	2.91327	4.42472	3.49184	4.44369	NA	2.49668	NA	NA	NA
341824	48		7.64084	7.70026	8.95553	7.82908	9.30385	NA	2.74023	1.63472	NA	NA
652333	48		7.35694	7.24497	9.01742	7.88004	9.62739	NA	1.93531	2.22883	1.63169	NA
707523	48		3.72076	4.38151	6.40862	4.52584	6.18505	NA	3.0174	2.30393	2.56006	NA
911753	48		5.15346	5.88853	6.47084	5.88629	6.98412	NA	1.49029	1.74087	NA	NA
100763	49		8.61715	6.42912	8.96867	9.27684	8.50643	-2.12679	NA	NA	NA	NA
1030733	49		6.81103	5.31031	7.12148	7.54023	6.7054	NA	2.41225	NA	NA	NA
1353673	49		5.24371	3.79562	5.55118	5.81735	5.80583	NA	NA	NA	NA	NA
1356474	49		11.8496	9.91441	11.433	12.2799	11.5082	-1.87769	NA	NA	NA	NA
1358277	49		12.7008	10.9775	13.0221	13.7593	12.8675	-1.64845	NA	NA	NA	NA
1358596	49		15.7304	13.6307	15.4984	17.0107	15.6761	-2.05771	NA	NA	NA	1.26993
1364138	49		12.9654	10.5599	13.3609	13.4594	12.8395	-2.36625	NA	NA	NA	NA
1367667	49		14.2878	12.025	14.2264	14.9423	13.6315	-2.21117	NA	NA	NA	NA
1369854	49		12.4256	10.0554	12.4464	12.9902	12.9672	-2.21355	NA	NA	NA	NA
1371414	49	yes	15.5592	12.795	15.3896	15.3997	14.6445	-2.74043	-3.28638	NA	NA	NA
1377189	49		9.04002	6.24794	8.17461	9.2864	8.23281	-2.38656	NA	NA	NA	NA
1380722	49		11.313	9.63052	11.0766	12.0172	11.252	-1.64891	NA	NA	NA	NA
1419480	49		12.8403	11.2168	13.3427	14.0486	12.8451	-1.59939	-1.30643	NA	NA	1.23015
1432897	49		9.11399	7.21335	9.44526	9.81731	9.31841	-1.86157	NA	NA	NA	NA
1433233	49		14.7979	12.523	14.7221	15.3646	14.2328	-2.21759	-1.04676	NA	NA	NA
1434221	49		7.2379	5.31893	7.37722	7.88806	6.74238	-1.91046	NA	NA	NA	NA
1435034	49		15.309	12.882	15.3215	15.7232	15.1519	-2.37995	NA	NA	NA	NA
1439115	49		6.45998	4.9076	6.53415	7.27949	6.58938	NA	NA	NA	NA	NA
1439554	49		11.2591	9.46828	11.7351	11.8026	11.207	-1.65993	NA	NA	NA	NA
1451209	49		13.4913	11.3787	13.7036	14.0921	13.6401	-2.05	NA	NA	NA	NA
1451559	49		10.3845	7.11995	10.4128	11.052	10.1596	-2.93371	NA	NA	NA	NA
1455676	49		18.2797	16.7513	18.6441	19.143	18.8252	-1.48422	NA	NA	NA	NA
1461433	49		14.8793	13.3118	15.2815	15.4749	15.4169	-1.43813	1.46217	NA	NA	NA
1464961	49		8.88565	7.01648	8.76238	9.70738	9.04234	-1.8006	NA	NA	NA	NA
1466775	49		11.4939	9.80763	11.3857	11.9707	11.3388	-1.61111	NA	NA	NA	NA
1467645	49		14.2075	11.5762	13.6162	14.8507	13.8064	-2.40329	NA	NA	NA	NA
1471178	49		10.7723	8.43847	10.6731	10.4516	10.3041	-2.29996	-1.395	NA	NA	NA
1475478	49		12.2237	10.3605	12.512	13.1217	11.8591	-1.79613	NA	NA	NA	NA
1480456	49		14.9595	12.8248	15.3779	15.6216	15.1032	-2.10095	NA	NA	NA	NA
458445	49		10.5315	8.53513	10.3373	10.8157	9.91373	-1.95847	NA	NA	NA	NA
629190	49		2.85642	0.927104	3.63599	3.32456	2.95424	NA	NA	NA	NA	NA
1012603	50		4.35984	8.10979	7.31091	7.11719	7.80546	3.64021	2.3397	3.27812	2.81186	2.93779
1378812	50	yes	8.73079	13.1181	12.9103	12.33	12.1357	4.29295	2.83276	3.30532	4.04651	3.54952
1388935	50		5.3703	9.99826	9.27352	8.86289	9.50585	4.37579	2.27565	3.88622	3.74568	3.56436
1411666	50	yes	7.7212	12.8038	12.4687	11.6125	12.3763	4.89081	2.97613	4.484	4.56416	3.79495
1427917	50		3.99366	9.17605	8.65013	8.19296	9.09608	4.92722	4.02986	4.80126	4.4153	4.17719
1436852	50		6.13229	10.0008	9.85717	9.51416	9.93505	3.70005	4.12777	3.59486	3.50589	3.2125
1439462	50		9.48651	13.523	12.9673	14.0323	13.8922	3.9936	4.16797	4.38164	3.42124	4.47039
1468141	50		9.3057	13.3953	12.6278	12.6623	13.0083	3.81744	NA	3.39321	3.07551	3.24173
1475783	50		6.03031	10.5671	9.99938	10.0328	9.85134	4.44393	2.53873	3.73994	3.88533	3.94963
1478766	50		10.9361	16.1031	15.7779	15.3478	16.2099	5.15199	4.47485	5.15276	4.68577	4.25919
228056	50		0	3.50435	2.37388	1.77428	1.96873	NA	4.79415	NA	NA	NA
423978	50		5.81295	11.01	10.5004	10.1263	10.3392	4.99446	4.66897	4.28068	4.4488	4.11155
424576	50		7.33324	12.1726	11.4585	11.1068	11.3993	4.7786	4.32473	3.94448	4.01778	3.74343
132044	51		6.88566	6.76432	7.20938	6.84725	7.29298	NA	NA	NA	NA	NA
1358902	51		6.60361	6.52161	6.85937	6.67396	7.17227	NA	NA	NA	NA	NA
1359457	51		10.3851	10.1954	10.527	10.4611	10.6392	NA	NA	NA	NA	NA
1359829	51		10.4848	9.99611	10.3716	10.3669	10.5683	NA	NA	NA	NA	NA
1360379	51		9.28528	8.96763	9.34916	9.204	10.166	NA	NA	NA	NA	NA
1360844	51		10.6278	10.3635	10.5151	10.6646	11.1855	NA	NA	NA	NA	NA
1361078	51		12.9925	12.8198	13.2527	12.7542	13.2343	NA	NA	NA	NA	NA
1362330	51		9.17188	8.64441	9.01231	8.66459	9.70195	NA	NA	NA	NA	NA
1367116	51		9.02142	8.82607	9.18397	8.61762	9.27263	NA	NA	NA	NA	NA
1368218	51		11.8691	11.5475	12.0126	11.768	11.9913	NA	NA	NA	NA	NA
1369671	51		7.36279	7.55918	7.87935	7.52271	8.10639	NA	NA	NA	NA	NA
1376711	51		11.5995	11.7316	11.9287	11.7451	12.3669	NA	NA	NA	NA	NA
1378290	51		8.80803	8.44088	8.72961	8.62542	8.98428	NA	NA	NA	NA	NA
1378923	51		9.07546	8.8612	9.35781	9.17399	9.34557	NA	NA	NA	NA	NA
1382076	51		11.1551	11.107	11.3794	11.0752	11.4298	NA	1.40848	NA	NA	NA
1393860	51		8.88925	9.00783	9.05954	8.97883	9.29734	NA	1.57438	NA	NA	NA
1394610	51		11.393	11.1709	11.6975	11.5912	11.9968	NA	1.53865	NA	NA	NA
1400238	51		10.6689	10.467	10.6533	10.6406	10.8824	NA	NA	NA	NA	NA
1400525	51		5.29219	5.03494	5.21642	5.09396	5.49038	NA	NA	NA	NA	NA
1401869	51		13.163	12.5769	13.1681	12.9106	13.7563	NA	NA	NA	NA	NA
1402031	51		9.16506	9.10994	9.17055	9.22731	9.37085	NA	NA	NA	NA	NA
1405847	51		11.1566	11.1178	11.589	11.4814	11.7487	NA	NA	NA	NA	NA
1410047	51		8.87028	8.45911	8.75921	8.75554	9.10824	NA	NA	NA	NA	NA
1415791	51		11.3292	11.1177	11.3768	11.3197	11.676	NA	NA	NA	NA	NA
1417115	51		7.14517	6.68241	7.05403	6.54981	7.41961	NA	NA	NA	NA	NA
1433286	51		8.90421	8.80329	9.13368	8.74058	9.11151	NA	NA	NA	NA	NA
1434039	51		9.61653	9.49329	9.77096	9.74659	9.85247	NA	NA	NA	NA	NA
1434067	51		11.1877	10.8812	11.1738	11.0142	11.2969	NA	NA	NA	NA	NA
1434484	51		9.40662	9.23502	9.56305	9.50408	9.83898	NA	NA	NA	NA	NA
1438341	51		9.42593	9.42894	9.85541	9.08711	9.80168	NA	1.9672	NA	NA	NA
1439475	51		10.3045	10.2102	10.3731	10.2658	10.7486	NA	NA	NA	NA	NA
1440033	51		10.9674	10.8512	11.1811	10.902	11.3327	NA	NA	NA	NA	NA
1443742	51		9.75878	9.58953	9.98747	9.75867	10.3069	NA	1.76906	NA	NA	NA
1444314	51		8.87401	8.35857	8.97603	8.82431	8.97727	NA	NA	NA	NA	NA
1449845	51		9.64373	9.6563	9.98643	9.42198	10.1135	NA	NA	NA	NA	NA
1459577	51		8.97275	8.44753	8.82065	8.6539	8.97511	NA	NA	NA	NA	NA
1465464	51		10.4247	10.3532	10.3937	10.3677	10.7537	NA	NA	NA	NA	NA
1465891	51		11.0632	10.8191	11.0911	11.0336	11.3289	NA	NA	NA	NA	NA
1468678	51		10.2687	10.1915	10.2252	10.2576	10.6176	NA	-1.52968	NA	NA	NA
1470221	51		5.55036	5.71439	5.96265	5.53731	6.17429	NA	NA	NA	NA	NA
1471083	51		8.04619	7.90886	8.28182	8.43979	8.7651	NA	NA	NA	NA	NA
1471637	51		5.52684	5.13424	5.55897	5.5802	6.13808	NA	NA	NA	NA	NA
1472116	51		6.77133	6.34039	6.80794	6.46285	7.11845	NA	NA	NA	NA	NA
1473813	51		11.8486	11.5455	11.9963	11.697	12.4563	NA	NA	NA	NA	NA
1474530	51		11.7035	11.5886	11.8294	11.8991	12.1706	NA	NA	NA	NA	NA
1474783	51		9.2142	8.84977	9.10667	9.09821	9.68764	NA	NA	NA	NA	NA
1476426	51		5.45998	5.02923	5.70448	5.63148	5.92957	NA	NA	NA	NA	NA
1480506	51		6.35077	6.2547	6.47235	6.48718	6.7576	NA	NA	NA	NA	NA
1481487	51		7.42344	7.44182	7.48329	7.52662	7.76531	NA	NA	NA	NA	NA
360668	51		7.53842	7.3601	7.89316	7.15774	7.87863	NA	NA	NA	NA	NA
403342	51		7.79534	7.41773	7.77048	7.90882	8.1546	NA	1.44386	NA	NA	NA
629916	51		9.28805	8.72204	9.5525	9.22354	9.50023	NA	NA	NA	NA	NA
656968	51		10.6268	10.3523	10.686	10.1932	10.826	NA	NA	NA	NA	NA
1117817	52		7.63609	7.41669	8.21161	8.61377	7.94832	NA	NA	NA	NA	NA
1188575	52		4.51675	4.0647	4.80944	5.0964	4.74042	NA	NA	NA	NA	NA
1202215	52		4.5999	3.99503	4.8677	4.92316	4.71174	NA	NA	NA	NA	NA
1279905	52		8.41445	7.73003	8.43633	8.94364	8.75915	NA	NA	NA	NA	NA
1356643	52		12.1545	11.7213	12.3816	12.9028	12.1513	NA	NA	NA	NA	NA
1357676	52		10.5181	10.0518	10.6379	11.0615	10.9511	NA	NA	NA	NA	NA
1357821	52		10.898	10.4139	11.1423	11.4914	10.825	NA	NA	NA	NA	NA
1358694	52		10.4742	10.0152	11.0221	11.5425	10.692	NA	NA	NA	NA	1.03576
1360025	52		11.88	11.2847	11.6457	12.5582	11.8441	NA	NA	NA	NA	NA
1360769	52		10.4575	10.0405	10.4332	11.047	10.6074	NA	NA	NA	NA	NA
1363782	52		4.06859	3.45808	4.43333	4.79187	4.74472	NA	NA	NA	NA	NA
1364594	52		7.21344	6.95252	7.66789	8.18255	7.465	NA	NA	NA	NA	NA
1364635	52		11.5829	11.4131	11.8167	12.7547	12.2626	NA	NA	NA	NA	NA
1364877	52		12.9135	12.7183	13.395	14.0134	12.9583	NA	-1.10173	NA	NA	1.06747
1364965	52		8.13299	7.70331	8.11772	8.64103	8.20044	NA	NA	NA	NA	NA
1367403	52		12.0061	11.7608	12.6014	12.8643	12.3706	NA	NA	NA	NA	NA
1368448	52		11.3402	10.8769	11.5136	12.1842	11.7721	NA	NA	NA	NA	NA
1369364	52		8.3058	8.05313	8.62588	9.13021	8.77916	NA	NA	NA	NA	NA
1373871	52		13.0522	12.5234	13.1863	13.4095	13.1749	NA	NA	NA	NA	NA
1376156	52		11.1833	10.7708	11.2322	11.9592	11.707	NA	NA	NA	NA	0.77299
1386439	52		10.5815	10.2115	10.8336	11.1981	10.8687	NA	NA	NA	NA	NA
1386702	52		10.8012	10.3184	10.9243	11.6098	11.2058	NA	NA	NA	NA	NA
1387140	52		11.3259	10.876	11.2876	11.8873	11.4164	NA	-1.73608	NA	NA	NA
1393688	52		11.4944	10.8217	11.7001	12.0564	11.5662	NA	NA	NA	NA	NA
1393781	52		6.82061	6.65533	7.16146	7.60909	7.4361	NA	2.08645	NA	NA	NA
1393935	52		9.90432	9.10439	9.95023	10.5178	10.1696	NA	NA	NA	NA	NA
1399063	52		10.9285	10.9029	11.2249	11.8564	11.4426	NA	NA	NA	NA	NA
1400922	52		11.713	11.2393	11.6586	12.3002	12.008	NA	NA	NA	NA	NA
1402299	52		12.2351	11.9816	12.7041	13.2247	12.6837	NA	NA	NA	NA	NA
1405147	52		12.1766	11.9722	12.428	13.1086	12.2429	NA	NA	NA	NA	NA
1406762	52		9.24772	8.65181	9.45993	10.1725	9.43792	NA	NA	NA	NA	NA
1410644	52		10.1793	9.75391	10.3857	11.0686	10.0655	NA	NA	NA	NA	NA
1411887	52		8.89632	8.60793	9.34542	9.58308	9.12066	NA	NA	NA	NA	NA
1414257	52		9.8308	9.55365	10.1181	10.7873	10.1494	NA	NA	NA	NA	NA
1418301	52		9.57276	9.23323	9.66678	10.18	9.76313	NA	NA	NA	NA	NA
1418929	52		6.91406	6.75078	7.37705	7.78832	7.28319	NA	NA	NA	NA	NA
1421674	52		10.9802	10.5241	11.0536	11.4147	11.1046	NA	NA	NA	NA	NA
1429452	52		11.2093	10.6846	11.7742	12.0532	11.3116	NA	NA	NA	NA	NA
1429552	52		10.9321	10.4247	11.0664	11.5015	11.2808	NA	NA	NA	NA	NA
1429724	52		11.4483	10.8998	11.5182	12.244	11.5669	NA	NA	NA	NA	NA
1430216	52		11.1833	10.6874	11.2607	11.662	11.2782	NA	NA	NA	NA	NA
1430719	52		8.68264	8.44502	9.22595	9.76761	8.84759	NA	NA	NA	NA	1.07321
1430931	52		10.9083	10.2319	10.8089	11.6739	11.0374	NA	NA	NA	NA	NA
1433870	52		9.84177	9.34934	10.3066	10.7863	10.2435	NA	NA	NA	NA	0.941385
1434319	52		10.6399	10.089	10.5776	11.2815	10.7878	NA	NA	NA	NA	NA
1434405	52		10.0985	9.76725	10.3635	10.9875	10.1858	NA	NA	NA	NA	NA
1434790	52		11.0975	10.6673	11.0479	11.7541	10.9693	NA	NA	NA	NA	NA
1434876	52		12.3637	11.8484	12.2723	12.981	12.5596	NA	NA	NA	NA	NA
1435453	52		2.46011	2.22891	2.78695	3.31919	3.0181	NA	NA	NA	NA	NA
1436236	52		9.85772	9.61226	10.1775	10.7398	9.93666	NA	1.56146	NA	NA	NA
1436324	52		10.0232	9.53307	10.3541	10.9306	10.4211	NA	1.49003	NA	NA	NA
1436823	52		8.48184	7.65615	8.59828	9.04802	8.44321	NA	NA	NA	NA	NA
1441629	52	yes	12.059	12.0009	12.2724	13.1309	12.2472	NA	NA	NA	NA	NA
1443153	52		11.2794	11.0347	11.643	12.1467	11.5084	NA	NA	NA	NA	NA
1443962	52		12.0637	11.6198	11.9624	12.8326	11.8342	NA	-2.10079	NA	NA	NA
1444851	52		10.4293	10.0397	10.7691	11.3574	10.4978	NA	NA	NA	NA	0.917446
1447872	52		10.3218	9.75158	10.7995	11.1972	10.5021	NA	NA	NA	NA	NA
1450039	52		11.5247	11.1527	11.6392	12.1856	11.7409	NA	NA	NA	NA	0.658192
1450534	52		11.3144	11.0352	11.5358	12.0041	11.5312	NA	NA	NA	NA	NA
1452858	52		11.3444	10.8443	11.4224	11.7967	11.4545	NA	NA	NA	NA	NA
1464952	52		10.9426	10.2045	11.1542	11.4911	11.0144	NA	NA	NA	NA	NA
1465049	52		9.26317	8.61411	9.36575	10.6328	9.5769	NA	NA	NA	NA	NA
1465587	52		6.65759	5.93975	6.6113	7.14061	6.70665	NA	NA	NA	NA	NA
1466626	52		11.4551	11.0157	11.5314	12.0925	11.8157	NA	NA	NA	NA	NA
1469631	52		6.28518	6.04865	6.47587	7.0309	6.65239	NA	NA	NA	NA	NA
1470631	52		11.3886	10.9362	11.3263	12.0934	11.2455	NA	NA	NA	NA	NA
1476605	52		5.09727	4.81086	5.66557	5.89089	5.48263	NA	NA	NA	NA	NA
1476708	52		10.675	10.336	11.0169	11.4028	11.0068	NA	NA	NA	NA	NA
1479891	52		5.59242	4.98771	5.71325	6.40827	5.98047	NA	NA	NA	NA	NA
1497653	52		10.6252	10.3197	10.8306	11.185	10.8708	NA	NA	NA	NA	NA
1533505	52		11.3915	10.8422	11.3107	11.9499	11.4737	NA	NA	NA	NA	NA
381327	52		3.47083	2.72588	3.69753	3.73223	3.41895	NA	NA	NA	NA	NA
517221	52		10.7389	10.6304	11.0847	11.6469	10.9879	NA	NA	NA	NA	NA
578743	52		8.11928	7.75523	8.60193	9.17881	8.38689	NA	NA	NA	NA	1.04696
656741	52		11.1619	10.7237	11.2881	11.9645	11.8144	NA	NA	NA	NA	NA
782602	52		8.48939	8.23276	8.84783	9.20544	8.53809	NA	NA	NA	NA	NA
965602	52		12.8141	12.3364	12.7711	13.6371	12.6375	NA	-1.23767	NA	NA	NA
1201742	53		6.77163	6.80512	7.06845	5.98968	5.78985	NA	NA	NA	NA	NA
1228426	53		3.98222	4.26493	4.28993	2.53978	2.92987	NA	NA	NA	NA	NA
1307699	53		5.96999	6.15006	6.26575	5.03539	5.22685	NA	NA	NA	NA	NA
1358248	53		7.32683	6.99672	7.69422	6.17703	6.30071	NA	NA	NA	NA	NA
1362420	53		4.82048	4.8129	4.48008	1.76057	2.86466	NA	NA	NA	NA	NA
1364819	53		10.3453	9.82564	10.0664	8.89145	8.99818	NA	NA	-1.31668	NA	-1.36888
1420140	53		9.59498	8.90278	9.66426	8.58339	7.70809	NA	NA	-1.81159	NA	NA
1430381	53		2.18938	1.81974	3.76709	1.00846	1.3817	NA	NA	NA	NA	NA
1430570	53		12.8117	12.2448	12.7208	11.043	11.7296	NA	NA	NA	NA	-1.75015
1431542	53		4.96515	4.81077	4.92757	1.68417	3.91558	NA	NA	NA	NA	NA
1431635	53		11.841	11.1589	12.0719	10.5053	10.2608	NA	NA	-1.55748	NA	-1.30871
1434403	53		12.0803	10.3914	11.7069	9.99385	10.5014	-1.60016	-2.93969	-1.54547	NA	-1.99817
1435489	53		7.31323	7.32848	8.10832	5.84563	6.10699	NA	NA	NA	NA	NA
1439768	53		9.83289	9.14611	10.3297	8.18994	9.17998	NA	NA	NA	NA	-1.58616
1440763	53		13.4869	13.5158	13.8283	12.6916	12.8826	NA	NA	NA	NA	NA
1443646	53		9.52696	9.03715	9.96151	7.60501	8.45981	NA	NA	NA	NA	-1.87268
1445373	53		13.8248	14.3523	15.0082	12.6563	13.8048	NA	NA	NA	NA	NA
1458394	53		9.39608	9.00213	10.011	8.36086	8.35569	NA	NA	NA	NA	NA
239844	53		4.60115	3.72212	4.35165	2.69228	2.81719	NA	NA	NA	NA	NA
480632	53		2.94227	2.79896	3.77195	0.551547	1.72909	NA	NA	NA	NA	NA
488893	53		8.52582	8.13595	8.93803	7.11954	7.17726	NA	NA	-1.32807	NA	-1.39365
671491	53		5.15182	4.96999	5.35025	3.89999	4.28814	NA	NA	NA	NA	NA
1363160	54		3.0712	0.461191	5.21528	5.13068	3.59051	NA	NA	NA	NA	NA
1371445	54		12.7021	8.48507	12.8667	15.4066	13.4275	-3.94009	NA	NA	NA	2.722
1431317	54		12.503	9.34783	14.4999	15.3998	12.573	-3.07753	1.29342	NA	1.98552	2.83217
1437493	54		7.25628	3.55828	9.43298	10.7721	8.6114	-3.42127	4.13922	NA	2.31972	3.42886
1480621	54		10.9684	5.91534	12.0714	13.7741	12.2355	-4.66789	3.06977	NA	NA	2.72659
1003363	55		11.1722	10.7576	11.5471	13.0495	11.4339	NA	NA	NA	NA	1.87832
1138206	55		10.1047	8.95379	10.7331	11.7211	10.023	NA	NA	NA	NA	1.6044
1270594	55		6.19074	5.21538	6.85449	7.61772	5.79162	NA	NA	NA	NA	1.42398
1361583	55		9.23746	8.47131	9.76048	11.2611	9.78442	NA	NA	NA	NA	1.99077
1364162	55		13.1585	12.5114	13.4324	14.7255	13.0532	NA	NA	NA	NA	1.57468
1372121	55		11.4743	10.4806	12.1594	13.2871	11.3394	NA	-1.24839	NA	NA	1.77144
1374192	55		13.6433	12.3263	13.7456	14.9648	13.6834	-1.28164	NA	NA	NA	1.31493
1376910	55		8.62011	7.15165	9.01257	10.1135	8.33315	NA	NA	NA	NA	NA
1378128	55		8.26554	7.54409	8.95147	10.1226	8.62314	NA	NA	NA	NA	1.82548
1378165	55		6.68595	5.96173	7.28392	8.23705	6.92385	NA	NA	NA	NA	1.53818
1379537	55		6.38435	5.34877	7.15044	8.36522	6.72929	NA	NA	NA	NA	1.93786
1382595	55		10.2219	9.1745	10.5684	11.8777	10.3437	NA	NA	NA	NA	1.74657
1383488	55		9.29343	8.58495	10.0712	10.8983	9.63954	NA	NA	NA	NA	1.60454
1409615	55	yes	14.4683	13.0669	14.8419	15.8965	13.7261	-1.38079	-1.23395	NA	NA	1.43066
1410891	55		9.30813	8.62156	9.62022	11.0782	9.79341	NA	NA	NA	NA	1.82863
1411257	55		7.4379	6.68216	8.26348	8.95017	7.87219	NA	NA	NA	NA	NA
1429727	55		13.4202	11.8725	14.2101	14.8926	13.4965	-1.49527	NA	NA	NA	1.4543
1430116	55		9.68426	8.56115	10.6296	11.4123	9.85535	NA	2.31167	NA	NA	1.70604
1430221	55		14.1647	13.3377	14.351	15.6382	13.3918	NA	NA	NA	NA	1.47475
1430526	55		11.76	10.5826	12.1368	12.9165	11.6674	-1.16658	NA	NA	NA	1.14968
1430686	55		12.759	11.7699	13.7886	14.2943	12.72	NA	NA	NA	NA	1.49075
1431436	55		11.8274	11.2498	11.6437	14.0577	11.9903	NA	NA	NA	NA	2.26803
1432588	55		7.69698	6.46296	8.2292	9.0722	8.10711	NA	2.8247	NA	NA	NA
1433585	55		10.9367	9.77613	10.7402	12.4216	10.2084	NA	NA	NA	NA	1.51772
1435170	55		12.4902	11.0692	13.0466	13.6769	12.3591	-1.35106	NA	NA	NA	1.18381
1437672	55		13.2289	12.487	14.2392	15.3407	13.7651	NA	NA	NA	NA	2.06903
1438228	55		10.2552	9.32795	10.645	12.0209	10.5615	NA	NA	NA	NA	NA
1440536	55		12.8671	11.873	13.3912	14.5826	13.274	NA	NA	NA	NA	1.71073
1440668	55		8.55951	7.41509	9.31745	10.1272	8.98369	NA	1.65221	NA	NA	1.59461
1440889	55		12.9929	11.4029	12.8639	14.1815	12.2939	-1.5059	NA	NA	NA	NA
1444098	55		11.2924	11.0359	12.4852	13.5654	11.7435	NA	NA	NA	NA	2.23355
1445849	55		13.3175	12.3807	13.5162	14.5109	12.9968	NA	-1.29001	NA	NA	1.19231
1454894	55		7.40135	6.80477	8.25396	9.21129	7.71091	NA	NA	NA	NA	1.78134
1463504	55		10.2086	9.22291	10.3236	11.9504	10.5697	NA	NA	NA	NA	1.72898
1465693	55		11.4281	10.251	11.201	12.779	10.3772	NA	NA	NA	NA	NA
1466958	55		6.80462	5.83356	6.95504	8.4937	6.83762	NA	NA	NA	NA	1.68331
1467149	55		12.5072	11.7697	12.8337	14.4286	12.6608	NA	NA	NA	NA	1.94628
1467429	55		9.04161	7.41081	8.83285	10.4396	8.56218	-1.59647	NA	NA	NA	1.43764
1468768	55		5.11487	3.97923	6.1299	6.65359	5.29151	NA	NA	NA	NA	NA
1470078	55		11.5655	10.5106	11.9674	12.8291	11.8092	-1.04124	NA	NA	NA	1.2629
1470880	55		5.3259	4.35511	5.56081	6.8288	5.91338	NA	NA	NA	NA	NA
1472783	55		5.43011	4.69485	6.67064	7.28818	5.85834	NA	NA	NA	NA	NA
1473093	55		9.66699	7.84358	9.54191	10.8716	9.20742	-1.75418	NA	NA	NA	NA
1474721	55		14.1321	13.528	15.1241	16.0697	14.2292	NA	NA	NA	NA	1.89166
1476589	55		9.89231	8.75614	10.4961	11.2248	9.75185	-1.13189	NA	NA	NA	1.32534
1513135	55		6.50763	5.6282	7.09664	8.51879	7.09867	NA	1.76819	NA	NA	1.9564
155257	55		3.08979	1.25218	3.02573	4.72761	3.19379	NA	NA	NA	NA	NA
155301	55		7.78037	6.45376	8.02856	9.21631	7.96789	NA	NA	NA	NA	NA
256026	55		9.77784	8.54654	10.1052	11.1536	9.90206	-1.21263	NA	NA	NA	1.37471
258510	55		11.5473	11.151	12.1411	13.7122	11.808	NA	NA	NA	NA	2.15827
456288	55		3.81036	3.0372	4.24237	5.51381	3.71093	NA	NA	NA	NA	NA
546151	55		10.285	9.28149	10.7925	11.6522	9.75391	NA	NA	NA	NA	1.35677
746229	55		10.7097	9.99087	11.7597	12.7094	10.7812	NA	NA	NA	NA	1.93472
832744	55		10.3913	9.69654	10.5152	12.0374	10.1818	NA	NA	NA	NA	NA
930700	55		4.37683	3.47277	4.72689	6.12972	3.96983	NA	NA	NA	NA	NA
963141	55		5.52843	5.11697	6.48022	7.98749	5.61806	NA	3.8971	NA	NA	2.39833
1408204	56		7.11573	6.46748	12.2662	10.8046	13.6131	NA	3.19016	6.12706	4.82576	3.57802
1475292	56		0.525084	0.461191	7.45478	4.67666	8.47649	NA	NA	7.08945	5.88147	NA
1003320	57		7.33645	7.27565	6.51126	6.91218	6.35476	NA	NA	NA	NA	NA
1193355	57		10.6322	10.9242	10.1338	10.2085	9.83772	NA	NA	NA	NA	NA
1358981	57		9.18065	9.47301	8.74731	8.7914	8.45474	NA	NA	NA	NA	NA
1364075	57		11.3171	11.0105	10.2601	10.4309	10.246	NA	NA	-1.06079	-1.04833	-0.851804
1364222	57		14.5123	14.3803	13.6336	13.9928	13.6181	NA	-2.70842	NA	NA	NA
1364402	57		9.64883	9.71238	9.05889	8.9379	8.59585	NA	-0.867336	-1.04644	NA	NA
1372634	57		7.97874	8.14736	6.66309	7.26308	7.00639	NA	-1.32718	NA	-1.31238	NA
1377100	57		10.3933	10.0569	8.82708	9.43877	8.91515	NA	NA	-1.44548	-1.5397	NA
1378483	57		11.82	11.5824	10.9651	11.2134	10.9339	NA	NA	NA	NA	NA
1413263	57		7.23868	7.32572	6.60798	6.55293	6.31861	NA	NA	NA	NA	NA
1414675	57		8.11319	8.00397	7.20267	7.48825	7.05829	NA	NA	NA	NA	NA
1418355	57		10.1823	10.1923	9.70315	9.86863	9.04977	NA	-1.50839	-1.12611	NA	NA
1423085	57		11.5623	11.631	10.6109	10.8687	10.6736	NA	-2.33527	NA	NA	NA
1425917	57		8.02657	7.85998	6.87096	7.45699	7.09838	NA	NA	NA	NA	NA
1429782	57		9.10796	9.18514	8.73724	8.41547	7.90092	NA	NA	NA	NA	NA
1433761	57		9.24689	9.46544	8.55222	8.46591	8.5314	NA	NA	NA	NA	NA
1435312	57		7.69837	8.15999	7.07001	7.31418	6.83052	NA	NA	NA	NA	NA
1437182	57		9.44179	9.51664	8.93374	8.75342	8.21153	NA	NA	NA	NA	NA
1437253	57		11.9506	11.739	11.1253	10.8459	10.7378	NA	-1.75781	-1.21438	NA	-1.08388
1437266	57		7.66833	8.1719	7.41965	7.43652	6.64834	NA	-1.74621	NA	NA	NA
1437542	57		11.1812	11.123	10.6842	10.5767	10.1549	NA	NA	-1.01359	NA	NA
1440379	57		5.90469	6.06895	5.46348	5.69513	5.09867	NA	NA	NA	NA	NA
1446822	57		10.3726	10.4322	9.46064	9.61561	8.85186	NA	NA	NA	NA	NA
1455851	57		5.14612	5.24411	4.49414	4.85653	4.32713	NA	NA	NA	NA	NA
1458573	57		9.91795	9.73299	9.19253	9.09643	8.9074	NA	NA	-1.00639	NA	NA
1463074	57		12.4326	12.7006	11.38	11.9565	11.4313	NA	-2.13752	-0.977929	-1.05685	NA
1464612	57		8.15338	7.7378	7.42075	7.45474	6.55698	NA	-1.58062	-1.54921	NA	NA
1466798	57		9.531	9.70667	9.05775	8.65781	8.47646	NA	NA	NA	NA	NA
1469950	57		7.80976	7.97399	6.89072	7.10021	6.85788	NA	-1.64941	NA	NA	NA
1475665	57		12.0272	12.2228	10.914	11.261	10.8432	NA	-1.25603	NA	NA	NA
1478287	57		11.2181	10.991	10.5809	10.2707	9.96617	NA	-1.63555	-1.2272	NA	NA
1480508	57		5.31827	5.53081	4.73265	4.77043	3.84517	NA	NA	NA	NA	NA
19974	57		6.6413	6.41032	5.49225	5.76682	5.17519	NA	NA	-1.43374	NA	NA
319107	57		11.3445	11.5159	10.8842	10.5898	10.1962	NA	NA	NA	NA	NA
820628	57		6.87937	6.94455	5.88456	6.35566	5.74883	NA	NA	NA	NA	NA
86392	57		5.72971	5.76237	4.38803	4.9688	4.27024	NA	NA	NA	NA	NA
109653	58		2.1572	0.595857	3.95519	4.32418	2.95217	NA	NA	NA	NA	NA
1362360	58		11.422	10.4683	13.8211	14.0414	12.8184	NA	1.41617	1.39572	2.37075	2.58828
1362733	58		8.26772	7.4007	10.927	11.0588	9.63515	NA	NA	NA	2.63224	2.87645
1371041	58		8.00768	6.09912	10.3734	9.72731	9.48567	-1.79989	NA	NA	2.34508	1.74651
1373511	58		9.06635	8.01074	11.2519	12.1875	10.5488	NA	2.37028	1.45447	2.17165	3.10905
1415976	58	yes	6.2486	4.46398	8.08118	9.22068	7.8083	NA	NA	NA	NA	3.12537
1427246	58		7.7951	6.03191	9.23565	10.1636	9.13983	-1.67678	NA	NA	1.47216	2.31608
1434042	58		15.4785	14.1167	18.3532	19.0077	17.0076	NA	3.25253	NA	2.75351	3.3912
1435771	58		6.83657	4.33018	9.35291	8.80911	8.86018	NA	NA	NA	NA	NA
1440397	58		1.31202	1.15813	3.64441	4.01216	2.60539	NA	NA	NA	NA	NA
1440406	58		8.96996	6.81546	10.8085	11.5538	9.92235	NA	NA	NA	NA	2.58045
1447751	58		6.17039	4.68966	8.88448	8.70949	7.77165	NA	NA	1.77331	2.62456	2.49851
1449805	58		6.36488	5.14293	8.8415	9.18166	7.50968	NA	1.67568	NA	2.37867	2.72548
1468953	58		7.71778	7.46353	10.5318	10.944	9.7238	NA	2.63967	1.97248	2.75417	3.14698
2254	58		9.0116	8.27349	12.7256	12.3791	11.661	NA	2.0317	2.55349	3.53493	3.38797
1007044	59		3.2038	2.57067	2.70726	1.75184	1.35103	NA	NA	NA	NA	NA
1338503	59		13.4469	13.0655	12.9758	12.6049	12.5619	NA	NA	NA	NA	NA
1359382	59		11.8484	11.3346	11.6018	11.291	10.741	NA	NA	-1.09927	NA	NA
1362363	59		8.80345	8.39122	8.20678	7.8106	7.71579	NA	NA	NA	NA	NA
1364238	59		10.0289	9.67424	9.41783	9.14871	9.19712	NA	NA	NA	NA	NA
1365802	59		12.3116	12.0313	11.8569	11.6896	11.5717	NA	NA	NA	NA	NA
1365938	59		12.5448	12.3221	12.3843	11.9187	11.8196	NA	NA	NA	NA	NA
1366148	59		11.4951	11.1648	11.0573	10.7819	10.7124	NA	-0.820672	-0.783964	NA	NA
1366424	59		10.8399	10.4837	10.6118	10.0639	10.2899	NA	NA	NA	NA	NA
1370246	59		12.3284	12.0373	12.2517	11.7104	11.5046	NA	NA	-0.818205	NA	NA
1370757	59		9.92804	9.73121	9.58641	9.38646	9.21233	NA	NA	NA	NA	NA
1370988	59		11.269	11.0715	11.1791	10.7149	10.7127	NA	NA	NA	NA	NA
1371813	59		11.8482	11.492	11.3674	11.3626	10.9965	NA	-1.60108	NA	NA	NA
1372773	59		10.6002	10.3893	10.1729	9.81872	9.62937	NA	NA	NA	NA	NA
1383144	59		13.3364	12.9753	12.7684	12.6478	12.4792	NA	NA	NA	NA	NA
1383980	59		13.6494	13.3104	13.1516	13.0445	12.7438	NA	NA	NA	NA	NA
1384266	59		9.75429	9.58836	9.46145	9.08954	8.85568	NA	NA	NA	NA	NA
1389539	59		12.7362	12.2566	12.3752	11.9513	12.0075	NA	NA	NA	NA	NA
1398095	59		13.2546	12.8509	12.7972	12.8317	12.1889	NA	NA	-1.04215	NA	NA
1398510	59		11.4024	10.9576	10.6582	10.2952	10.2556	NA	NA	NA	NA	NA
1402219	59		6.6348	6.40237	6.54594	5.6896	5.42449	NA	NA	NA	NA	NA
1402507	59		11.8829	11.3117	11.5402	11.1824	11.0994	NA	NA	NA	NA	NA
1406863	59		5.79108	5.03982	5.14036	4.42563	4.3128	NA	NA	NA	NA	NA
1407853	59		13.9108	13.5565	13.2979	13.2289	13.1022	NA	NA	NA	NA	NA
1407879	59		11.0666	10.8087	10.8371	10.7072	10.4361	NA	-1.43872	NA	NA	NA
1407888	59		11.0749	11.0741	10.9568	10.5421	10.3128	NA	NA	NA	NA	NA
1411842	59		11.5717	11.4376	11.0641	10.5916	10.646	NA	NA	NA	NA	NA
1413199	59		11.5721	11.1164	11.1964	10.7796	10.9094	NA	NA	NA	NA	NA
1418180	59		6.50532	6.1969	6.41114	6.04962	5.60701	NA	NA	NA	NA	NA
1424663	59		12.4338	12.0588	12.0464	11.9718	11.6269	NA	NA	NA	NA	NA
1428509	59		9.40066	9.26429	8.97623	8.38293	8.26662	NA	NA	NA	NA	NA
1429336	59		13.1933	12.7323	12.5268	12.565	12.0911	NA	NA	-1.08752	NA	NA
1429476	59		12.1982	11.8944	11.9665	11.4451	11.3104	NA	NA	NA	NA	NA
1430151	59		15.5283	15.1261	15.3476	14.8062	14.8939	NA	NA	NA	NA	NA
1430690	59		11.1718	10.9389	10.5717	10.2803	10.3514	NA	-1.28135	-0.814405	NA	-0.860182
1430694	59		11.832	11.3339	11.3738	11.102	11.1381	NA	NA	NA	NA	NA
1431830	59		10.4817	10.0852	9.9865	9.5659	9.35253	NA	NA	-1.12589	NA	-0.899109
1431995	59		12.9287	12.3865	12.1012	12.012	11.8572	NA	NA	NA	NA	NA
1432378	59		11.3329	10.985	10.9018	10.8784	10.5582	NA	NA	NA	NA	NA
1433362	59		12.1156	12.113	12.1067	11.5161	11.4084	NA	NA	NA	NA	NA
1433398	59		11.6916	11.4228	11.4639	11.1662	10.9655	NA	NA	NA	NA	NA
1433762	59		10.5446	9.9432	9.80551	9.15574	9.48743	NA	NA	NA	NA	NA
1434160	59		10.8351	10.6949	10.3428	10.1318	10.2141	NA	NA	NA	NA	NA
1434372	59		11.5404	11.1888	11.2207	11.0253	10.6012	NA	NA	NA	NA	NA
1435016	59		11.5491	11.468	11.2613	11.0173	10.8435	NA	NA	NA	NA	NA
1435684	59		11.3856	10.9163	10.5714	10.4892	10.1245	NA	-1.26435	-1.26871	NA	NA
1436237	59		12.2427	11.7115	11.8439	11.4962	11.3408	NA	NA	NA	NA	NA
1436681	59		4.6922	4.4972	4.35646	4.42947	3.58985	NA	NA	NA	NA	NA
1436887	59		12.4333	12.0767	11.9724	11.8086	11.7919	NA	-1.27103	NA	NA	NA
1437567	59		3.43418	3.52414	3.39625	3.19995	2.72461	NA	NA	NA	NA	NA
1441949	59		9.66415	9.46833	9.10914	8.73117	8.69893	NA	NA	NA	NA	NA
1445880	59		5.05402	5.11803	5.06693	4.74294	3.96489	NA	NA	NA	NA	NA
1446769	59		9.41728	8.94361	8.79126	8.57272	8.64284	NA	NA	NA	NA	NA
1447510	59		10.7594	10.5193	10.5186	10.087	10.1881	NA	NA	NA	NA	NA
1447614	59		13.3588	12.7814	12.8809	12.4754	12.4809	NA	NA	NA	NA	NA
1450087	59		13.1482	12.7952	12.5511	12.3471	12.2427	NA	NA	NA	NA	NA
1451207	59		11.3489	11.0287	10.7059	10.2998	10.4814	NA	-0.82149	-0.860848	NA	-1.00978
1451319	59		9.99744	9.36542	9.35886	9.01729	9.18719	NA	NA	NA	NA	NA
1462700	59		9.4595	8.8835	8.89632	8.47129	8.37744	NA	NA	NA	NA	NA
1464320	59		11.9999	11.3353	11.537	11.1948	10.6887	NA	-1.41645	-1.30557	NA	NA
1465064	59		12.0073	11.5304	11.4357	11.2431	11.2001	NA	NA	NA	NA	NA
1466603	59		9.08985	8.69907	8.51857	8.1904	8.28376	NA	NA	NA	NA	NA
1466665	59		10.4019	10.419	10.1343	10.078	9.61665	NA	NA	NA	NA	NA
1466946	59		10.2262	9.66718	9.91311	9.76557	9.4461	NA	NA	NA	NA	NA
1466970	59		11.8031	11.7063	11.508	11.1268	11.1554	NA	NA	NA	NA	NA
1467078	59		10.4362	10.4578	10.0139	9.88385	9.59149	NA	NA	NA	NA	NA
1467504	59		11.4533	10.9853	10.6533	10.38	10.4637	NA	NA	NA	NA	NA
1467704	59		12.1057	11.9126	11.653	11.5213	11.3211	NA	NA	NA	NA	NA
1469176	59		12.2204	11.8192	11.7507	11.5252	11.3883	NA	NA	NA	NA	NA
1470863	59		10.2211	9.77266	9.85111	9.12177	9.26839	NA	NA	NA	NA	NA
1471204	59		13.1267	12.9703	12.7888	12.591	12.4999	NA	NA	NA	NA	NA
1473158	59		12.3882	11.9757	12.0428	11.5289	11.4886	NA	NA	NA	NA	NA
1473446	59		11.1117	10.9543	10.5807	10.344	10.2714	NA	NA	NA	NA	NA
1480983	59		9.60456	9.27214	9.66168	9.05789	9.12166	NA	NA	NA	NA	NA
207830	59		7.28094	6.88447	6.68338	6.06831	6.21009	NA	NA	NA	NA	NA
212247	59		9.8659	9.8225	9.68242	9.3937	9.17121	NA	NA	NA	NA	NA
260669	59		5.82525	5.17776	5.46014	4.60718	4.90098	NA	NA	NA	NA	NA
332252	59		6.34031	5.90951	6.23419	5.46099	4.76551	NA	NA	-1.55792	NA	NA
465550	59		10.7174	10.6342	10.6408	10.2737	10.001	NA	NA	NA	NA	NA
[truncated: 9,204 more rows]
