# Supplementary material for: Visual Comparative Omics of Fungi for Plant Biomass Deconstruction
Source: Front Microbiol. 2016 Aug 24;7:1335. doi: 10.3389/fmicb.2016.01335 (PMC4996036; doi:10.3389/fmicb.2016.01335)
Supplement: Supplementary file 1 [file Data_Sheet_1.ZIP › Pycco310_MBCluster_Transcriptome&Secretome_100.xlsx]

## Sheet: Pycco310_Step2_GlobalTranscrip&
	Transcriptome	Secretome
MBclusterID	Mean log2 read count	Protein count
1	7.25935	0
2	8.65592	1
3	9.26659	30
4	8.88986	0
5	8.88495	3
6	8.76051	1
7	9.71014	6
8	8.19791	0
9	8.85972	24
10	8.16784	7
11	8.70274	0
12	10.3148	18
13	8.66319	0
14	8.90225	2
15	8.29747	0
16	7.31634	1
17	9.25822	13
18	9.53169	6
19	7.96799	7
20	8.64202	4
21	9.66801	14
22	10.4763	7
23	9.11345	11
24	9.67289	5
25	9.4627	8
26	9.07638	0
27	9.91151	4
28	8.93154	0
29	10.7682	18
30	9.62424	1
31	8.82367	5
32	8.527	6
33	8.03774	0
34	9.43064	2
35	10.1025	8
36	10.1606	10
37	8.61828	0
38	8.42005	13
39	8.51936	1
40	6.73786	3
41	9.38611	14
42	8.42269	18
43	6.95219	13
44	9.61142	4
45	8.33144	6
46	10.9883	6
47	8.89405	5
48	9.77877	3
49	10.3304	5
50	9.72157	40
51	8.15813	0
52	9.04348	0
53	8.23876	1
54	9.33728	1
55	8.56848	0
56	8.77326	12
57	9.14531	0
58	8.58386	2
59	8.16888	4
60	9.77446	0
61	10.5591	0
62	8.85352	18
63	8.70242	27
64	9.27704	0
65	8.229	5
66	9.24759	0
67	5.22783	1
68	9.34489	10
69	9.62785	4
70	8.07058	0
71	8.62493	2
72	9.0128	11
73	8.38522	3
74	7.83061	9
75	8.4126	0
76	10.1215	13
77	8.96959	5
78	9.31991	15
79	9.47194	3
80	8.42091	1
81	8.5909	3
82	10.1435	4
83	9.56805	4
84	9.43687	9
85	8.81379	0
86	10.124	8
87	10.3901	6
88	10.9156	59
89	10.1707	0
90	9.02536	0
91	7.95302	0
92	8.68907	0
93	8.49162	4
94	6.28859	0
95	7.94044	6
96	9.45291	22
97	8.54148	0
98	8.76431	0
99	8.34488	9
100	8.91131	9
