# Supplementary material for: Visual Comparative Omics of Fungi for Plant Biomass Deconstruction
Source: Front Microbiol. 2016 Aug 24;7:1335. doi: 10.3389/fmicb.2016.01335 (PMC4996036; doi:10.3389/fmicb.2016.01335)
Supplement: Supplementary file 1 [file Data_Sheet_1.ZIP › Pycco310_MBCluster_Transcriptome&Secretome_320.xlsx]

## Sheet: Pycco310_Step2_GlobalTranscrip&
	Log2 transformed transcript read counts						Protein counts per clusterID
MBclusterID	Mal.ave	Avi.ave	Asp.ave	Pin.ave	Whs.ave	Mean	Protein count
1	11.9851	8.51181	10.2816	11.3258	9.47288	10.3154	3
2	7.37316	8.1667	9.57207	8.97307	8.24589	8.46618	0
3	4.64051	5.10091	6.64011	8.23681	9.06916	6.7375	0
4	6.14146	8.47796	8.44387	8.41473	8.51137	7.99788	0
5	8.4037	9.94564	11.9301	14.3011	9.9565	10.9074	1
6	8.7427	9.40062	9.8008	10.403	9.8163	9.63268	0
7	12.1423	10.5138	10.8654	11.1545	7.31568	10.3984	5
8	9.3943	7.52532	6.82597	6.22114	7.1199	7.41733	1
9	10.9408	9.76192	10.5588	11.0029	10.2599	10.5049	0
10	8.52589	8.22845	7.77786	7.35108	8.45595	8.06785	0
11	4.27444	7.74948	9.29211	9.70453	9.58492	8.1211	29
12	5.42372	6.16703	13.6038	7.59823	7.26967	8.01249	1
13	9.59086	9.82905	9.38146	8.79189	9.04082	9.32682	0
14	7.71284	8.18393	11.0767	11.4404	9.30746	9.54426	0
15	8.16308	7.69905	8.01689	6.73705	7.93128	7.70947	0
16	5.00965	5.12868	9.64259	7.51419	8.35028	7.12908	0
17	9.77033	7.64451	8.17326	7.93634	6.86886	8.07866	0
18	13.1334	9.13663	7.0394	7.26213	7.19719	8.75375	0
19	8.25307	9.21156	8.19649	7.56759	8.57166	8.36007	1
20	9.55627	6.23368	8.79479	10.6825	8.52735	8.75891	0
21	6.61141	7.87581	8.50053	7.81279	8.19372	7.79885	2
22	9.91034	9.90302	10.4462	11.2183	9.44702	10.185	6
23	6.72997	4.30622	9.48211	5.56788	7.54477	6.72619	0
24	8.6747	8.03586	9.77859	9.71328	9.39199	9.11888	0
25	8.43134	9.94555	10.8595	11.3563	10.1357	10.1457	5
26	10.6946	10.0203	9.95879	10.4699	9.74891	10.1785	0
27	6.39422	11.1655	7.7046	7.69152	7.45883	8.08293	0
28	7.82805	9.91899	8.90741	9.49346	8.66599	8.96278	10
29	9.44388	12.4577	8.02969	7.81616	8.61927	9.27334	9
30	11.331	8.60765	7.83467	7.64369	7.56309	8.59601	1
31	10.5278	10.4579	6.64547	7.68795	8.34103	8.73203	2
32	4.47798	4.30757	7.00849	3.94937	5.14306	4.9773	0
33	8.38265	9.17385	9.46507	9.03236	9.28368	9.06752	0
34	7.05194	9.49084	9.23195	7.93664	8.74378	8.49103	0
35	5.31589	7.90803	6.37535	3.32048	2.90739	5.16543	0
36	7.47282	8.95982	9.4114	10.6881	7.58906	8.82423	0
37	10.9465	12.557	9.4502	10.8223	8.79345	10.5139	0
38	5.03452	9.93939	14.1574	13.4138	13.9449	11.298	2
39	8.53341	8.85409	8.50602	7.9282	8.6215	8.48864	0
40	10.4303	8.49088	9.10015	9.48097	9.15017	9.33049	0
41	8.45616	8.31508	6.74997	5.84849	7.49005	7.37195	0
42	11.851	9.67684	11.4903	12.1864	10.4713	11.1351	0
43	7.61059	7.12784	8.07594	8.15322	8.99932	7.99338	0
44	9.40198	8.37642	10.8375	11.7179	8.77074	9.8209	7
45	6.80058	10.0447	8.51145	7.85213	9.8065	8.60306	1
46	10.5073	9.9935	9.86485	10.0066	9.86978	10.0484	0
47	7.89179	7.85445	6.5298	7.09066	7.87134	7.44761	0
48	6.19123	6.7374	7.89238	6.68931	8.29761	7.16158	0
49	11.5009	9.44998	11.5835	12.1074	11.3899	11.2063	5
50	6.55484	11.0371	10.4751	10.2086	10.5787	9.77087	7
51	9.32761	9.11452	9.45189	9.26669	9.7091	9.37396	0
52	9.85304	9.431	10.0641	10.6044	10.0707	10.0046	3
53	8.05913	7.73603	8.38101	6.49204	6.92767	7.51918	0
54	9.30019	5.55354	10.8172	12.0967	10.0876	9.57105	0
55	9.73649	8.7508	10.2149	11.3804	9.77273	9.97107	5
56	3.82041	3.46434	9.8605	7.74065	11.0448	7.18614	0
57	9.24067	9.27533	8.45985	8.60135	8.15915	8.74727	0
58	7.65508	6.33738	10.0525	10.3547	9.16333	8.7126	2
59	10.3505	10.0134	9.96457	9.60392	9.45672	9.87783	0
60	9.83145	9.62286	9.50707	8.78872	9.26759	9.40354	0
61	6.81851	6.27307	13.9613	7.74791	10.1295	8.98606	1
62	8.25108	8.8162	8.35874	6.85246	8.59657	8.17501	0
63	8.19321	9.23103	8.51945	8.98564	8.66522	8.71891	5
64	9.82773	10.1493	9.45719	9.48808	9.9138	9.76721	0
65	11.9478	14.4896	13.4904	12.5208	10.453	12.5803	1
66	6.42513	12.6409	6.47612	9.02052	7.06801	8.32614	0
67	12.3512	15.8026	11.4985	8.72227	4.98663	10.6722	0
68	5.378	5.51482	4.86468	8.78605	4.994	5.90751	1
69	6.02084	9.62296	9.81559	10.5144	9.07461	9.00969	7
70	13.3846	8.48559	9.33874	9.77984	8.52964	9.90368	0
71	9.72711	8.28331	8.68779	9.90616	9.19682	9.16024	0
72	8.52403	8.69663	10.1591	10.6336	8.56993	9.31666	5
73	10.4563	10.5859	10.0714	9.03707	9.71792	9.97371	0
74	6.72958	8.12083	10.5207	9.19692	7.27346	8.36829	0
75	7.67973	9.59007	8.60697	8.34065	8.70826	8.58514	1
76	7.24283	7.23374	10.0245	9.7725	8.99012	8.65273	5
77	11.6012	8.18805	9.33772	9.68579	8.49144	9.46084	0
78	8.08654	7.45853	8.59995	13.8662	14.7844	10.5591	0
79	9.06202	9.11705	7.93494	7.53256	8.7138	8.47207	0
80	10.5737	8.3196	8.89301	9.58744	10.3205	9.53886	3
81	7.25667	2.75237	5.03057	2.68035	2.59161	4.06231	0
82	11.3423	10.8967	9.62597	9.5946	8.04138	9.90019	9
83	10.0363	10.0085	10.2388	10.7005	10.0482	10.2064	5
84	9.66881	8.7659	10.3462	10.012	9.40716	9.64002	4
85	9.0759	6.82151	9.44784	13.0132	7.02136	9.07596	0
86	8.37847	7.81016	9.52125	10.2089	9.37828	9.05942	2
87	10.2483	8.64015	8.63133	8.31902	8.20768	8.80929	0
88	7.84117	9.06891	9.11167	7.9805	8.4781	8.49607	0
89	9.50284	11.1423	9.08994	8.90257	8.40994	9.40953	0
90	7.43883	8.0189	8.04186	8.07102	8.69841	8.0538	0
91	9.0451	9.69538	9.10118	9.01815	9.17579	9.20712	0
92	6.04257	11.7904	6.84194	5.46225	7.29526	7.48648	1
93	9.35884	9.21736	8.46116	9.17257	7.80407	8.8028	0
94	9.08733	9.14286	8.08247	7.75311	7.62511	8.33818	0
95	8.87259	8.31216	9.4313	9.14532	7.85231	8.72273	5
96	7.32719	8.38856	9.37312	9.07541	10.7013	8.97311	0
97	7.22233	7.8167	8.38912	8.31046	8.41461	8.03064	0
98	5.88855	7.52173	13.8541	11.2503	12.4746	10.1979	0
99	4.84996	9.83485	9.6442	9.87464	11.472	9.13513	6
100	10.8839	8.11396	8.75336	9.96157	8.94427	9.33141	0
101	10.1439	8.22704	8.34115	11.0326	8.85231	9.3194	6
102	9.06895	9.57028	8.40572	6.87458	8.72272	8.52845	0
103	7.55429	13.6003	12.0807	10.5303	8.88214	10.5295	12
104	10.3177	6.81979	7.69584	7.18149	9.03538	8.21004	0
105	8.74913	11.3894	11.9199	11.921	11.1168	11.0192	12
106	6.32701	6.10581	7.85502	7.57578	7.92036	7.1568	4
107	5.13378	5.12717	16.0325	8.86375	9.46682	8.9248	0
108	10.974	9.93774	10.1678	10.2313	10.3445	10.3311	4
109	8.44309	9.16885	9.63305	9.14271	8.85897	9.04933	0
110	9.41463	9.55763	9.87843	9.71172	9.61575	9.63563	0
111	7.83721	8.74868	7.9455	7.8644	8.96792	8.27274	0
112	5.99214	7.08279	10.238	11.1514	10.3133	8.95553	0
113	10.31	10.2758	11.2167	12.0991	10.8452	10.9494	18
114	10.0588	9.74014	9.96924	10.1394	10.0141	9.98433	0
115	6.15952	13.6404	13.067	11.9214	11.154	11.1885	32
116	8.28356	8.95134	10.0593	10.3144	9.72183	9.46609	4
117	9.33139	9.50649	8.73842	8.19225	8.87222	8.92815	0
118	7.30814	11.5185	13.8461	10.5009	8.91454	10.4176	4
119	8.64051	7.83499	8.28897	8.36338	8.79423	8.38442	0
120	3.05011	8.41206	13.1653	13.5992	10.1365	9.67264	5
121	9.82979	7.64106	5.45178	8.1149	5.44085	7.29568	0
122	11.717	10.3228	8.4851	9.11031	8.81936	9.69092	0
123	11.4258	8.90035	8.31618	9.63422	8.83422	9.42215	2
124	8.46906	7.6548	8.21956	9.5163	9.27386	8.62672	4
125	8.9669	7.9549	7.57058	7.64507	8.33072	8.09363	4
126	5.21151	5.59934	11.0107	6.06711	8.7913	7.336	0
127	9.35885	9.76981	11.2388	12.0914	10.7611	10.644	1
128	6.90776	14.5161	12.0838	10.6153	11.4586	11.1163	23
129	10.009	10.1438	7.86283	7.6364	7.46861	8.62412	7
130	7.34242	7.18719	9.46276	9.74908	9.6943	8.68715	5
131	9.18466	8.38376	8.02148	7.13266	7.7007	8.08465	0
132	5.07673	3.91042	10.7213	9.87653	8.23895	7.56479	0
133	8.44525	9.72436	8.93578	7.25643	8.66863	8.60609	0
134	8.72342	5.11131	8.94512	9.54166	9.17659	8.29962	2
135	10.1334	8.53854	8.14294	8.86346	8.98357	8.93239	0
136	7.54233	11.8493	10.8441	9.62757	9.73679	9.92002	0
137	8.65959	6.57439	11.4964	12.1822	11.9729	10.1771	0
138	9.97577	2.52507	5.19065	5.89902	4.12597	5.5433	0
139	8.24442	8.1229	9.0006	9.64478	9.16125	8.83479	4
140	10.5151	9.25626	11.5063	10.4815	7.86665	9.92518	0
141	6.89533	8.41262	10.313	9.75163	9.76916	9.02834	0
142	9.53785	8.77575	7.45484	7.76614	7.92732	8.29238	2
143	6.22734	8.20453	10.659	10.6422	9.72996	9.09262	5
144	9.50954	8.60335	9.47951	10.605	9.63065	9.5656	4
145	10.8438	8.95805	11.6628	11.5105	10.2334	10.6417	2
146	8.9278	9.5548	8.29955	7.36877	8.92984	8.61615	0
147	8.86884	8.37912	8.1767	8.23594	8.79432	8.49098	0
148	7.68728	11.6822	12.2619	10.8036	10.9094	10.6689	0
149	7.96084	9.06458	10.9074	12.2005	10.6311	10.1529	5
150	8.15187	8.6462	8.63601	7.89071	8.24474	8.31391	0
151	8.79684	10.9737	12.1052	9.92893	12.0043	10.7618	0
152	8.93286	10.0403	9.54519	9.33871	9.58242	9.4879	0
153	9.49046	9.33732	8.65758	8.75105	8.97844	9.04297	0
154	8.76927	7.73591	10.3682	9.57914	10.7285	9.4362	0
155	9.99425	9.96875	9.71433	9.99742	9.51937	9.83882	3
156	11.9728	9.44676	10.0553	10.14	9.95302	10.3136	0
157	9.46293	9.40891	8.28963	10.1079	7.05024	8.86392	0
158	13.2369	8.06448	13.4354	13.511	12.1415	12.0779	0
159	6.09173	8.35309	9.14847	9.57962	9.50342	8.53527	0
160	8.52991	8.68771	8.52536	8.30609	9.00378	8.61057	0
161	7.85458	5.80332	8.43083	10.1597	9.30161	8.31	0
162	7.1486	8.02742	9.38667	9.94651	9.57431	8.8167	0
163	9.62944	10.0986	9.95313	9.86239	9.53605	9.81592	0
164	8.22292	11.4632	9.56944	7.54515	7.4264	8.84542	4
165	8.54474	8.54237	7.82926	9.96859	8.5903	8.69505	1
166	5.1857	6.35473	8.78794	8.48266	9.21185	7.60458	0
167	10.3249	8.19234	11.7704	11.5328	10.7236	10.5088	0
168	8.2776	8.73077	8.69183	8.312	7.49064	8.30057	5
169	12.8711	7.84625	8.96444	11.7533	9.34168	10.1553	0
170	6.74601	5.0818	6.79288	5.17696	6.62391	6.08431	0
171	6.99266	7.43589	8.93873	7.3188	8.19556	7.77633	0
172	8.45649	8.08446	9.28186	8.27019	9.51898	8.72239	0
173	6.07977	12.9149	11.5849	12.2148	12.1885	10.9966	11
174	9.93911	9.99368	10.7968	10.8153	10.1306	10.3351	0
175	11.0398	8.43629	8.45878	8.41868	8.9036	9.05143	0
176	9.44485	9.03951	10.6769	13.2599	10.7753	10.6393	5
177	9.82205	10.1341	9.87567	10.1517	10.1651	10.0297	0
178	8.86886	9.31913	8.38799	8.08685	9.00209	8.73298	0
179	12.116	8.96491	11.9851	12.2128	10.1288	11.0815	4
180	11.1091	9.62819	10.4928	10.1211	9.23425	10.1171	10
181	8.61895	9.1693	9.10792	8.85288	9.13644	8.9771	2
182	5.13574	8.45377	8.67564	7.80962	9.29284	7.87352	2
183	4.75297	7.41464	9.24617	7.92062	9.63448	7.79378	4
184	2.75423	5.62422	7.42037	8.62612	11.4983	7.18466	0
185	12.6552	11.5555	8.8761	7.27709	8.55613	9.784	0
186	6.98226	7.4654	7.31035	6.33614	9.05867	7.43056	0
187	8.2946	10.662	11.244	10.4486	8.03845	9.73753	6
188	7.00951	8.083	8.40828	9.05492	9.54357	8.41985	0
189	9.70987	8.56697	10.0134	10.1242	9.76893	9.63668	0
190	6.96678	10.3054	7.45075	6.85989	7.68182	7.85293	0
191	10.9318	9.18191	10.0628	11.3694	9.98021	10.3052	4
192	10.0143	9.11666	11.4665	12.7383	10.9761	10.8624	4
193	9.86768	8.69829	8.3887	7.81138	8.92194	8.7376	0
194	8.7737	9.01582	7.25735	5.56181	7.96941	7.71562	0
195	10.2694	9.80932	10.6219	10.5436	10.1517	10.2792	9
196	6.7323	10.7818	9.90342	9.85602	9.24035	9.30277	11
197	9.17594	8.8037	9.14879	8.66531	8.97724	8.9542	0
198	7.39332	8.9317	8.37526	8.86912	9.282	8.57028	2
199	9.91457	7.11022	10.0721	9.03264	10.3365	9.29321	0
200	5.81643	4.63761	7.02335	8.10517	8.84366	6.88524	0
201	9.92528	10.5831	10.4062	10.74	10.2431	10.3796	0
202	8.45101	9.26236	10.2568	8.28528	7.78957	8.809	10
203	10.145	10.5385	11.0851	12.4693	11.386	11.1248	4
204	8.45379	7.34528	7.48273	9.00772	9.84774	8.42745	0
205	7.36492	9.13225	8.50703	7.12978	8.50923	8.12864	0
206	8.35392	6.70785	7.98276	8.36502	8.83318	8.04854	0
207	16.3052	10.8718	6.39569	7.84581	6.82356	9.64841	2
208	14.0929	8.84194	8.03512	9.3762	8.18426	9.70609	0
209	8.93846	9.38386	9.0346	7.88616	8.91637	8.83189	0
210	7.51062	7.53741	8.37652	7.75666	8.26312	7.88886	0
211	8.19154	7.74166	8.46315	10.6262	9.86883	8.97828	0
212	9.17683	8.13382	7.75774	8.81244	8.78044	8.53225	0
213	9.50206	9.2721	5.59233	5.10123	6.62262	7.21807	0
214	9.2123	10.4946	8.9815	10.3579	10.329	9.87506	5
215	10.4885	9.7006	10.5532	11.2471	9.99876	10.3976	0
216	10.432	10.3691	11.6884	11.7896	10.7847	11.0128	2
217	10.2009	9.26051	9.71647	9.12319	9.13766	9.48776	7
218	9.25988	9.86942	8.59406	8.09686	8.99383	8.96281	0
219	11.241	9.54736	9.34681	10.2205	8.89967	9.85107	0
220	6.23688	13.9968	12.2192	9.04474	9.01123	10.1018	8
221	5.42926	5.20663	11.541	9.40774	10.8986	8.49664	0
222	8.15555	9.3477	8.46038	8.30264	8.16772	8.4868	0
223	12.0308	10.4665	7.48323	7.21808	6.34663	8.70906	8
224	7.72686	12.9444	10.7509	9.54558	11.0733	10.4082	11
225	4.3801	4.75085	5.05857	5.44417	8.50874	5.62848	3
226	8.5627	8.76011	9.01335	9.32798	9.26356	8.98554	0
227	9.64601	10.4552	9.90853	10.6769	8.75483	9.88831	1
228	10.6365	10.3967	9.82424	9.33983	9.87252	10.014	0
229	7.46449	9.95339	9.79641	9.88802	8.92462	9.20539	2
230	7.65499	3.01184	7.38773	4.86676	5.84586	5.75344	0
231	9.95688	10.0386	9.82284	9.5664	9.6091	9.79876	1
232	11.687	14.7836	13.0492	14.8186	8.18556	12.5048	0
233	7.22218	7.7971	9.80947	8.87141	9.06632	8.5533	2
234	11.3263	7.78407	9.38105	10.7261	10.1673	9.87696	0
235	6.75164	3.39315	11.2139	7.24092	5.5347	6.82687	1
236	10.211	9.08402	8.33767	7.83647	7.45415	8.58466	3
237	5.63298	5.89354	15.8919	14.9975	14.4264	11.3685	0
238	7.65995	8.06782	8.1151	8.85422	9.00348	8.34011	0
239	11.0015	11.3012	11.422	12.2236	11.2862	11.4469	0
240	10.9586	6.92883	7.52756	8.80579	6.96718	8.2376	0
241	6.2572	7.6376	15.668	8.73014	14.3423	10.527	0
242	12.3579	8.15172	7.87387	6.78763	5.64924	8.16407	0
243	9.38668	9.05903	8.06923	7.53968	8.35097	8.48112	0
244	6.18975	9.36771	11.8337	11.0086	9.04337	9.48863	16
245	9.42637	7.63633	9.21042	8.98546	8.1376	8.67924	0
246	9.82585	10.3173	9.46013	9.25284	9.62396	9.69602	0
247	6.15627	9.74144	7.72964	9.17922	8.10862	8.18304	0
248	5.73694	9.9995	10.762	10.383	10.4189	9.46007	10
249	10.5999	7.13105	9.08579	7.63112	7.83555	8.45669	0
250	11.5699	8.06448	8.47048	8.18347	7.79582	8.81683	0
251	12.7304	7.90235	8.4053	9.13709	9.061	9.44724	0
252	8.22162	9.11612	8.59241	7.94548	8.80087	8.5353	0
253	11.3592	10.1128	10.468	10.8115	10.2544	10.6012	0
254	9.62162	8.77585	7.49272	6.72646	7.55792	8.03492	0
255	8.98692	9.46516	7.94505	7.17321	8.15226	8.34452	0
256	7.85307	7.93607	6.88218	8.10453	7.78853	7.71288	0
257	9.87148	7.09003	11.3717	11.5171	9.29942	9.82993	0
258	7.76897	7.15898	9.77469	8.7568	8.25762	8.34341	0
259	10.5056	11.0497	7.81842	7.39837	6.54858	8.66415	0
260	10.4708	11.1102	11.8139	12.1435	10.9506	11.2978	3
261	10.5652	9.78148	10.4104	10.3578	9.80182	10.1833	6
262	7.94315	10.5471	9.1944	8.81557	7.77888	8.85582	5
263	8.10619	9.90782	8.10744	7.36011	8.61563	8.41944	0
264	11.3022	9.08315	10.2881	10.8693	10.0774	10.324	0
265	8.53607	9.39562	9.47293	9.6576	9.28714	9.26987	3
266	5.1878	6.73799	11.2086	11.4037	11.2146	9.15054	10
267	7.56498	7.28258	9.71227	11.7926	10.3985	9.35019	5
268	10.4708	9.13835	9.78643	9.98796	9.83889	9.84447	0
269	9.3537	9.95359	11.0829	10.6589	8.12616	9.83505	0
270	9.89628	8.31027	8.87199	7.74528	6.82928	8.33062	6
271	9.82348	9.83608	9.08785	7.7415	9.1568	9.12914	0
272	4.9041	6.45087	3.39272	4.74419	6.22435	5.14324	0
273	8.59118	8.20558	8.1378	9.22107	8.81495	8.59412	2
274	9.99164	8.97731	9.68446	10.1546	9.94509	9.75063	0
275	9.25735	8.94273	9.77584	9.86074	9.87525	9.54238	0
276	10.9656	10.2855	10.4667	10.8732	10.6448	10.6472	0
277	10.2858	10.6403	10.8443	10.9272	10.1549	10.5705	0
278	6.36613	9.18332	10.5302	9.5798	9.63746	9.05939	0
279	9.24918	10.8693	9.49687	8.05394	8.33556	9.20096	0
280	9.67173	8.07319	8.58473	8.17745	8.51548	8.60452	2
281	8.77892	9.90749	9.22862	8.51473	7.43391	8.77273	13
282	9.42857	10.1083	8.26031	8.14696	7.41406	8.67165	4
283	10.0059	9.6807	9.41329	9.8835	9.89592	9.77586	0
284	6.93185	8.35954	9.03525	8.16613	7.33597	7.96575	0
285	10.1288	9.98971	10.3509	9.987	9.67815	10.0269	4
286	10.9541	10.6487	10.7457	11.3707	10.3739	10.8186	0
287	7.64955	7.68124	8.91413	8.48321	8.49123	8.24387	0
288	9.23523	9.56654	8.84585	7.76086	8.98886	8.87947	0
289	8.16796	10.3671	8.54284	8.25279	8.39584	8.7453	9
290	10.8502	10.0841	10.1623	11.2615	9.41759	10.3552	2
291	6.23413	5.62705	9.65405	10.9591	7.63673	8.02222	2
292	6.67992	7.67273	8.59338	8.52626	8.78772	8.052	5
293	7.3305	8.848	9.29503	9.35176	8.87504	8.74007	0
294	7.33262	8.2577	8.30063	7.52447	8.51337	7.98576	0
295	6.93076	6.60692	7.72594	6.6013	6.76522	6.92603	9
296	10.1065	9.328	8.85396	8.67528	8.74892	9.14253	1
297	2.27519	6.53805	13.571	11.6983	6.49477	8.11547	0
298	10.5073	8.71109	8.6301	9.97943	9.16024	9.39764	0
299	7.53647	7.52947	7.19401	7.63758	8.20024	7.61955	3
300	10.1606	7.50487	6.0827	6.88491	7.47219	7.62106	0
301	6.37494	5.78692	10.7092	9.69938	7.83717	8.08151	0
302	10.0022	6.75414	8.50602	8.34601	8.48135	8.41794	5
303	11.0692	6.74466	9.37245	14.7738	11.4753	10.6871	0
304	6.00193	4.2159	6.36443	3.7958	3.70005	4.81562	0
305	9.79371	10.3678	9.38257	9.70001	9.33712	9.71623	0
306	8.00063	9.20647	9.08444	8.77017	8.30754	8.67385	3
307	7.22761	8.65969	8.37548	8.31979	8.46528	8.20957	0
308	6.59451	7.1392	6.6743	5.82682	7.55188	6.75735	0
309	9.24628	8.28069	9.97832	10.3023	9.21557	9.40463	0
310	5.94835	8.21711	7.89943	7.25415	8.52953	7.56972	0
311	10.602	5.46165	5.39755	5.36077	5.97662	6.55971	0
312	7.92331	11.139	9.70043	8.79963	9.39865	9.39219	13
313	10.098	9.11159	8.98497	9.13998	8.67135	9.20117	0
314	8.95419	10.2736	7.69706	6.59647	7.33659	8.17158	0
315	4.0291	7.40986	10.789	9.01065	9.82818	8.21336	0
316	8.95903	9.78542	8.53795	8.07227	8.29435	8.72981	0
317	5.6631	6.04958	9.4352	7.05857	9.28075	7.49744	0
318	9.27612	10.4274	10.3108	10.9914	9.63603	10.1284	5
319	10.0297	10.1614	9.94757	9.95129	10.1113	10.0403	0
320	9.12908	10.0379	9.34501	8.66815	9.14274	9.26458	0
