# Supplementary material for: Visual Comparative Omics of Fungi for Plant Biomass Deconstruction
Source: Front Microbiol. 2016 Aug 24;7:1335. doi: 10.3389/fmicb.2016.01335 (PMC4996036; doi:10.3389/fmicb.2016.01335)
Supplement: Supplementary file 1 [file Data_Sheet_1.ZIP › Pycco310_Transcriptome&Secretome_per_node.xlsx]

## Sheet: Pycco310_Step9_GlobalTranscrip&
	Transcriptome	Secretome
nodeID	Mean log2 read count	Protein count
1	2.08979	0
2	2.17564	0
3	2.87461	0
4	3.63565	0
5	4.08723	0
6	5.4332	0
7	8.11547	0
8	7.41338	1
9	8.47752	2
10	10.297	0
11	9.50062	5
12	10.3784	19
13	10.383	22
14	12.4043	24
15	14.0884	14
16	12.782	2
17	14.5106	15
18	14.4859	14
19	15.863	4
20	17.2699	7
21	2.17251	0
22	2.6737	0
23	2.66267	0
24	2.97168	0
25	4.27092	0
26	4.81737	0
27	5.75639	0
28	5.96893	0
29	7.98751	0
30	8.56831	0
31	11.0768	2
32	9.98929	7
33	9.78225	1
34	11.1054	11
35	11.4268	23
36	12.5974	7
37	13.2625	1
38	14.591	18
39	15.9167	12
40	16.4514	19
41	2.52224	0
42	2.24439	0
43	2.29353	0
44	2.51756	0
45	3.96458	0
46	4.71595	0
47	6.84438	1
48	7.15129	3
49	8.86927	4
50	8.91316	1
51	8.71033	1
52	10.4537	6
53	11.0406	11
54	11.3361	0
55	11.707	10
56	12.3032	0
57	13.2366	0
58	13.1474	0
59	15.4673	21
60	14.0695	13
61	2.67403	0
62	3.36237	0
63	2.72786	0
64	3.1498	0
65	4.45867	0
66	5.22546	0
67	4.37899	0
68	6.86699	0
69	7.79135	2
70	8.47544	0
71	9.92635	1
72	9.28696	2
73	10.0861	0
74	10.5039	0
75	11.447	0
76	11.3818	0
77	13.5406	4
78	13.9361	0
79	14.4736	10
80	15.1745	2
81	3.47665	0
82	3.86063	0
83	2.6864	0
84	3.86768	0
85	5.80434	0
86	6.26441	5
87	6.50066	0
88	7.88251	1
89	8.55075	0
90	8.40344	0
91	9.51912	0
92	10.287	0
93	10.5865	0
94	11.2459	0
95	12.7367	3
96	12.4537	0
97	13.0381	0
98	13.8077	5
99	12.5065	2
100	14.2512	4
101	3.56598	0
102	3.47155	0
103	3.86245	0
104	4.30359	0
105	5.8286	0
106	5.86004	0
107	6.9249	0
108	6.80714	0
109	7.73837	0
110	8.92248	0
111	9.01193	0
112	10.0109	0
113	10.5969	0
114	11.0603	1
115	11.5464	0
116	12.106	7
117	12.4169	10
118	12.906	9
119	13.3014	5
120	13.2565	26
121	3.50735	0
122	4.13829	0
123	4.92041	0
124	5.14165	0
125	5.76797	0
126	6.96441	0
127	7.51194	0
128	7.57472	0
129	8.42746	0
130	9.03114	0
131	9.78685	0
132	10.2407	0
133	10.4985	0
134	10.8152	0
135	11.4791	0
136	11.5613	0
137	11.9544	14
138	12.0847	0
139	12.933	19
140	13.5929	4
141	5.03247	0
142	3.55426	0
143	3.99771	0
144	5.09654	0
145	6.52796	0
146	6.77507	0
147	6.77161	0
148	8.47744	5
149	8.427	0
150	8.34821	1
151	8.70959	0
152	9.56348	0
153	10.9323	0
154	10.9258	0
155	11.035	0
156	11.6252	2
157	11.3614	0
158	12.2029	4
159	11.8461	9
160	12.3669	0
161	5.35594	0
162	5.51473	0
163	4.5894	0
164	3.83903	0
165	5.69899	0
166	7.72335	0
167	9.46563	1
168	8.03491	0
169	8.41372	0
170	9.02972	0
171	8.96878	0
172	10.179	0
173	10.3221	4
174	10.6841	0
175	11.1149	0
176	12.2737	0
177	11.8641	5
178	13.066	8
179	12.7619	7
180	12.4767	12
181	5.40253	0
182	5.83085	0
183	5.55066	0
184	5.04152	0
185	6.86928	0
186	7.71831	0
187	8.64115	0
188	8.64629	0
189	9.28927	1
190	8.93083	0
191	9.3512	0
192	9.61277	3
193	9.92357	4
194	10.0242	0
195	10.3222	0
196	10.8197	0
197	11.4495	0
198	11.8707	0
199	11.7854	2
200	12.0217	8
201	5.97607	0
202	6.04151	0
203	6.89643	0
204	6.9541	1
205	7.61528	0
206	8.2315	0
207	8.72178	0
208	9.12111	0
209	9.58906	0
210	9.07734	0
211	9.59534	0
212	9.63195	0
213	9.89108	0
214	10.5564	0
215	10.7546	0
216	11.2222	0
217	11.0318	5
218	11.4209	10
219	11.8585	5
220	10.3266	23
221	6.6047	0
222	6.13638	0
223	7.08179	0
224	4.74575	0
225	5.95903	0
226	7.72634	0
227	8.24043	0
228	9.26696	0
229	9.06126	0
230	9.34623	5
231	9.42011	0
232	9.40352	0
233	9.53862	0
234	10.2599	0
235	10.0378	2
236	10.4167	4
237	10.757	9
238	11.153	4
239	11.7936	3
240	12.6836	1
241	6.37322	0
242	4.4553	0
243	6.48475	0
244	7.65983	0
245	7.21762	0
246	7.911	0
247	8.86975	0
248	8.81436	0
249	8.64173	0
250	8.57116	0
251	8.86432	0
252	10.4832	0
253	9.96457	0
254	10.3972	2
255	9.93369	7
256	10.3997	0
257	11.3582	3
258	11.1052	0
259	12.4046	12
260	11.4656	0
261	6.92642	0
262	7.32103	0
263	5.37043	0
264	7.70728	0
265	7.93201	0
266	8.14699	0
267	8.4317	0
268	8.25491	0
269	7.98514	0
270	9.27109	0
271	9.52392	0
272	9.3228	1
273	10.1206	0
274	10.0997	0
275	9.6138	5
276	11.2615	0
277	10.5751	0
278	11.5496	0
279	10.8916	0
280	11.2456	9
281	6.40113	0
282	7.82965	0
283	7.18981	0
284	7.9734	0
285	8.18323	0
286	8.66191	0
287	8.36573	0
288	9.44893	0
289	8.91779	0
290	9.40537	0
291	9.85261	0
292	9.44712	0
293	9.23048	0
294	9.8061	0
295	10.146	0
296	10.8821	0
297	11.1058	0
298	10.7823	0
299	10.6722	0
300	12.4339	2
301	7.26802	0
302	7.91699	0
303	7.18036	0
304	7.60431	0
305	7.53743	0
306	8.90096	0
307	7.85259	0
308	7.52694	0
309	8.90751	5
310	9.77443	0
311	8.76304	2
312	8.50059	0
313	9.66374	0
314	10.4439	5
315	10.2969	2
316	9.98616	0
317	10.3828	0
318	10.5938	0
319	10.9753	0
320	11.0165	3
