# Supplementary material for: Visual Comparative Omics of Fungi for Plant Biomass Deconstruction
Source: Front Microbiol. 2016 Aug 24;7:1335. doi: 10.3389/fmicb.2016.01335 (PMC4996036; doi:10.3389/fmicb.2016.01335)
Supplement: Supplementary file 1 [file Data_Sheet_1.ZIP › Pycsa1264_Transcriptome&Secretome_per_node.xlsx]

## Sheet: Pycsa1264_Step9_GlobalTranscrip
	Transcriptome	Secretome
nodeID	Mean log2 read count	Protein count
1	17.4284	5
2	15.6628	10
3	14.114	6
4	12.6823	0
5	13.7041	0
6	12.8808	22
7	13.1252	14
8	12.8027	0
9	11.7874	5
10	8.70865	0
11	10.4544	8
12	9.69961	1
13	10.1292	0
14	8.40224	0
15	8.39469	0
16	8.12396	0
17	7.1256	2
18	7.76531	0
19	7.87067	0
20	7.6356	1
21	16.465	10
22	15.4824	8
23	14.5345	11
24	13.9201	16
25	13.7058	8
26	13.196	3
27	12.5872	3
28	11.9853	11
29	11.8125	4
30	10.6651	0
31	9.65995	4
32	10.4681	8
33	8.99413	0
34	9.05448	0
35	8.09691	0
36	7.90071	0
37	7.57955	0
38	8.6042	0
39	7.70516	0
40	6.68491	0
41	15.1981	6
42	13.9841	4
43	14.0689	5
44	13.1081	9
45	13.4427	9
46	12.5662	0
47	12.7277	0
48	11.8689	9
49	10.9733	2
50	10.3551	3
51	9.611	3
52	9.35125	0
53	8.96485	0
54	8.59785	0
55	8.05397	0
56	7.4666	0
57	6.7795	0
58	6.21149	0
59	6.06563	0
60	6.872	0
61	13.9834	5
62	14.6296	8
63	13.0007	4
64	13.0036	4
65	12.5904	9
66	12.3737	2
67	11.9639	7
68	11.9436	1
69	11.1724	0
70	10.843	0
71	10.2437	1
72	9.53918	4
73	8.98112	0
74	8.10296	0
75	8.17234	2
76	7.74744	0
77	7.36772	0
78	7.02458	0
79	7.16551	0
80	7.13977	0
81	13.2229	0
82	13.988	2
83	13.0784	9
84	12.4808	1
85	11.9144	4
86	12.0705	0
87	11.4928	1
88	11.0808	0
89	10.8094	0
90	10.663	0
91	10.0857	0
92	9.37963	1
93	8.62147	0
94	8.11744	0
95	8.31097	2
96	7.51918	0
97	7.21458	0
98	6.9389	0
99	6.75781	0
100	6.29461	0
101	12.9332	0
102	13.6241	10
103	12.3025	0
104	12.7865	0
105	12.6439	1
106	12.0735	0
107	11.2704	3
108	11.1345	0
109	11.2022	0
110	10.4292	5
111	10.1527	1
112	9.08044	7
113	8.41684	0
114	8.53923	1
115	8.08508	0
116	7.37513	0
117	7.4336	0
118	5.47567	0
119	6.3653	0
120	6.39086	0
121	12.3648	0
122	12.8217	12
123	12.4559	0
124	12.624	12
125	11.7297	6
126	12.3286	0
127	11.7634	0
128	11.4061	5
129	10.8046	0
130	10.3462	0
131	9.4569	2
132	8.38312	0
133	8.55401	0
134	7.88223	0
135	5.34598	0
136	6.79803	0
137	6.59988	0
138	6.679	0
139	5.77494	0
140	6.87529	0
141	11.9135	0
142	13.5505	1
143	13.1457	5
144	12.294	10
145	11.3286	5
146	11.6326	8
147	11.2234	0
148	10.4824	0
149	10.4516	0
150	10.2838	0
151	10.0816	0
152	9.32482	0
153	9.07017	0
154	8.2922	0
155	7.00774	0
156	7.36121	0
157	5.95197	0
158	6.30824	0
159	5.46026	0
160	6.09064	0
161	11.6824	0
162	11.4698	0
163	12.0092	3
164	11.6345	0
165	11.1521	15
166	11.0717	0
167	10.4409	2
168	10.1239	1
169	9.98435	8
170	9.99494	0
171	9.29803	0
172	8.91248	0
173	8.9524	0
174	7.49901	0
175	6.63215	0
176	6.03383	0
177	4.91528	0
178	5.14257	0
179	4.51089	0
180	4.99254	0
181	11.2883	0
182	11.575	0
183	12.2258	5
184	12.2834	7
185	11.4434	0
186	10.9318	0
187	10.0958	0
188	10.4746	0
189	9.94606	3
190	9.7171	0
191	9.48201	0
192	8.13701	0
193	8.52482	0
194	8.37024	0
195	6.68607	2
196	5.24614	0
197	5.72852	0
198	5.71217	0
199	3.98845	0
200	5.62977	0
201	12.2231	5
202	11.1935	0
203	11.9404	0
204	11.0152	0
205	10.7537	0
206	10.7794	6
207	10.1463	4
208	9.73239	0
209	9.3953	0
210	9.74916	7
211	9.31625	2
212	8.80512	0
213	7.92632	0
214	7.39386	1
215	6.2895	0
216	3.77562	0
217	4.69964	0
218	3.2878	0
219	4.47494	0
220	3.87649	0
221	11.0564	5
222	11.2099	0
223	12.0572	0
224	11.5501	0
225	10.6367	0
226	10.6027	0
227	10.0625	3
228	10.2317	3
229	9.6999	0
230	9.1985	0
231	9.09517	1
232	8.52735	0
233	8.34463	0
234	7.50338	2
235	5.83727	0
236	5.7962	0
237	4.0059	0
238	4.17747	0
239	3.31053	0
240	3.68408	0
241	11.8594	2
242	10.6708	0
243	10.7083	0
244	10.8042	0
245	10.383	0
246	10.3872	1
247	9.63883	0
248	9.91054	0
249	8.98199	0
250	9.55439	5
251	8.93942	0
252	8.29033	0
253	7.50406	0
254	6.71384	1
255	5.80567	0
256	4.1888	0
257	4.74116	0
258	3.92024	0
259	4.26488	0
260	3.8384	0
261	13.5456	1
262	11.0708	0
263	11.7358	1
264	11.302	1
265	10.7972	0
266	9.9948	0
267	10.1089	0
268	9.97429	0
269	9.03735	0
270	9.13827	0
271	8.60965	0
272	8.43864	0
273	7.64855	0
274	7.08491	0
275	6.16594	3
276	5.03051	0
277	4.45453	0
278	3.08698	0
279	2.30193	0
280	3.82517	0
281	13.3085	30
282	11.383	11
283	10.665	2
284	9.69553	2
285	10.3568	0
286	9.67639	0
287	10.1919	0
288	9.36451	0
289	9.27763	1
290	9.22423	1
291	8.31293	0
292	7.69406	0
293	7.23463	0
294	6.23517	0
295	5.69845	0
296	4.52612	1
297	3.04534	0
298	2.96266	0
299	3.44375	0
300	2.42806	0
301	15.2251	5
302	11.879	16
303	10.4542	17
304	10.0203	0
305	10.0217	0
306	10.0131	0
307	9.78557	0
308	9.64975	0
309	9.40541	0
310	8.96109	0
311	8.77455	0
312	8.19774	0
313	7.2147	0
314	6.80685	0
315	5.27211	0
316	4.94936	0
317	3.59554	0
318	2.56833	0
319	2.58145	0
320	2.89218	0
321	11.9711	12
322	10.5788	15
323	8.80554	3
324	10.3991	2
325	10.2478	0
326	10.0177	0
327	9.35319	0
328	9.36703	0
329	8.8551	0
330	8.93327	0
331	8.23685	0
332	7.7123	0
333	7.63706	0
334	5.32353	0
335	5.12642	0
336	3.90143	0
337	2.39929	0
338	2.44191	0
339	2.66682	0
340	2.1418	0
