# Supplementary material for: Visual Comparative Omics of Fungi for Plant Biomass Deconstruction
Source: Front Microbiol. 2016 Aug 24;7:1335. doi: 10.3389/fmicb.2016.01335 (PMC4996036; doi:10.3389/fmicb.2016.01335)
Supplement: Supplementary file 1 [file Data_Sheet_1.ZIP › supplementaryTable_selectedGenes_pycci.aspen.xlsx]

## Sheet: supplementaryTable_selectedGene
		Average read counts					Log2 fold change				Regulation on plant substrates					Predicted functions
protID	nodeID	Mal.ave	Avi.ave	Whs.ave	Pin.ave	Asp.ave	avi.log2	ws.log2	pin.log2	asp.log2	whs_reg	pin_reg	asp_reg	predicted.signal.peptide	detected.in.secretomes	CAZyme	KOGID	KEGG.ecNum
56	59	11.7	11.43	11.6	12.23	12.71	NA	NA	NA	1.01	yes.whs	yes.pin	yes.asp				KOG0252	5.3.1.4
65	58	10.1	11.53	12.31	11.99	12.72	1.51	2.15	1.83	2.55	yes.whs	yes.pin	yes.asp
66	59	10.9	11.27	11.81	12.18	12.73	NA	0.9	1.28	1.81	yes.whs	yes.pin	yes.asp				KOG4100
104	24	8.65	6.27	13.49	12.43	11.93	-1.91	4.62	3.6	3.12	yes.whs	yes.pin	yes.asp				KOG0725	1.1.1.250
152	59	10.94	11.59	12.11	12.47	12.24	NA	NA	1.47	1.17	yes.whs	yes.pin	yes.asp
350	97	8.63	9.93	10.53	11.13	11.98	NA	NA	2.32	2.92			unique.asp				KOG0222	4.3.1.5
598	58	10.19	11.35	12.77	11.89	12.83	1.23	2.48	1.63	2.54	yes.whs	yes.pin	yes.asp		yes	GH92
822	59	10.85	11.67	11.78	12.56	12.01	0.82	0.92	1.7	1.15	yes.whs	yes.pin	yes.asp	YES			KOG1441
870	59	10.91	11.64	12.09	12.88	11.96	NA	1.14	1.92	1.07	yes.whs	yes.pin	yes.asp				KOG0743	3.6.1.3
929	58	10.45	10.66	12.43	13.58	12.51	NA	1.9	3	1.97	yes.whs	yes.pin	yes.asp	YES	yes	GH95
955	59	10.95	11.57	12.2	12.26	12.33	0.61	1.23	1.29	1.36	yes.whs	yes.pin	yes.asp
1092	41	8.43	8.72	12.12	12.38	12.03	NA	3.65	3.9	3.56	yes.whs	yes.pin	yes.asp	YES	yes	GH2	KOG2230	3.2.1.25
1192	58	9.97	9.92	11.53	12.04	13.76	NA	1.54	2.03	3.73	yes.whs	yes.pin	yes.asp				KOG0157	1.14.-.-
1284	58	10.15	9.91	11.95	12.33	12.47	NA	1.76	2.14	2.27	yes.whs	yes.pin	yes.asp				KOG0855
1305	59	10.84	11.65	11.87	12.57	12.39	NA	1.02	1.69	1.54	yes.whs	yes.pin	yes.asp				KOG0255
1391	5	9.69	9.01	13.94	13.19	14.11	NA	4.15	3.43	4.32	yes.whs	yes.pin	yes.asp	YES
1408	93	10.26	11.78	11.62	11.68	12.53	1.53	1.34	1.4	2.23			unique.asp
1507	57	10.94	11.54	13.32	13.04	13.11	NA	2.29	2.03	2.09	yes.whs	yes.pin	yes.asp
1643	97	8	11.01	9.59	11.58	12.48	2.96	1.55	3.47	4.29			unique.asp	YES	yes	GH18
1718	22	10.36	11.53	14.03	14.19	14.04	1.18	3.64	3.78	3.64	yes.whs	yes.pin	yes.asp
1719	57	11.05	11.98	13.26	12.63	13.7	NA	2.15	1.56	2.58	yes.whs	yes.pin	yes.asp
1721	93	10.1	11.46	12.03	11.64	12.01	1.33	1.88	1.51	1.88			unique.asp
1722	59	11.48	12.11	12.55	12.11	12.67	NA	1.04	NA	1.17	yes.whs	yes.pin	yes.asp
1857	59	11.43	11.88	12.16	12.59	12.52	NA	NA	1.13	1.06	yes.whs	yes.pin	yes.asp				KOG0037
1924	58	10.3	10.11	11.82	12.14	13.09	NA	1.5	1.81	2.74	yes.whs	yes.pin	yes.asp				KOG0252
1990	59	10.85	11.42	12.23	12.86	12.23	NA	1.36	2	1.38	yes.whs	yes.pin	yes.asp				KOG2533
2012	57	11.25	11.97	12.33	13.18	13.36	NA	1.08	1.9	2.08	yes.whs	yes.pin	yes.asp		yes	GH18	KOG2806	3.2.1.14
2161	57	10.77	11	13.21	14.04	12.7	NA	2.4	3.25	1.9	yes.whs	yes.pin	yes.asp				KOG0157	1.14.13.30
2165	24	8.19	7.74	13.06	12.42	12.53	NA	4.8	4.18	4.28	yes.whs	yes.pin	yes.asp				KOG0254	5.3.1.4
2228	93	10.77	11.93	11.81	11.64	11.94	1.11	1	NA	1.12			unique.asp				KOG2146
2469	93	10.4	12.53	11.37	11.47	11.52	2.1	0.95	1.03	1.08			unique.asp	YES	yes		KOG1339	3.4.23.3
2526	93	10.46	11.39	11.86	11.86	11.95	0.93	1.39	1.39	1.48			unique.asp	YES		GH79
2642	146	10.75	11.43	10.1	11.34	12.1	NA	NA	NA	1.32			unique.asp				KOG2419
2712	57	10.74	11.38	12.89	12.73	12.7	NA	2.1	1.95	1.93	yes.whs	yes.pin	yes.asp	YES
2847	59	11.17	11.61	11.78	12.12	12.26	NA	NA	0.94	1.08	yes.whs	yes.pin	yes.asp				KOG4701
2923	60	10.23	10.26	9.43	10.51	12.58	NA	NA	NA	2.3			unique.asp
3004	59	10.64	12.22	12.35	12.25	12.28	1.69	1.66	1.55	1.59	yes.whs	yes.pin	yes.asp					1.6.1.2
3103	57	11.21	12.06	12.62	13.23	13.14	NA	1.38	1.98	1.89	yes.whs	yes.pin	yes.asp
3109	93	10.27	12.56	11.97	11.63	11.39	2.28	1.66	1.31	1.08			unique.asp
3297	57	11.42	11.3	12.6	13.37	12.5	NA	1.15	1.93	1.06	yes.whs	yes.pin	yes.asp
3335	41	9.68	7.99	12.61	13.43	12.31	-1.59	2.85	3.66	2.56	yes.whs	yes.pin	yes.asp				KOG1577	1.1.1.-
3350	60	10.43	10.43	10.1	11.54	14.43	NA	NA	NA	3.87			unique.asp
3400	57	10.95	10.74	12.8	13.33	12.56	NA	1.77	2.28	1.54	yes.whs	yes.pin	yes.asp				KOG2517	2.7.1.30
3445	5	7.89	9.36	15.3	12.57	14.38	1.45	7.08	4.51	6.19	yes.whs	yes.pin	yes.asp	YES
3446	58	9.92	10.47	14.11	11.38	12.28	NA	4.12	1.44	2.32	yes.whs	yes.pin	yes.asp	YES	yes	AA1_1	KOG1263	1.10.3.2
3467	57	10.78	11.77	12.66	13.23	13.49	NA	1.81	2.36	2.62	yes.whs	yes.pin	yes.asp				KOG0759
3585	58	10.4	10.82	12.29	12.63	12.4	NA	1.84	2.19	1.95	yes.whs	yes.pin	yes.asp				KOG4679
3628	93	9.62	11.58	11.82	11.93	12.09	NA	1.99	2.13	2.31			unique.asp
3712	57	11.17	11.9	13.01	13.29	12.71	NA	1.81	2.09	1.51	yes.whs	yes.pin	yes.asp	YES		GH13	KOG0471	3.2.1.1
3798	58	10.17	9.97	12.72	12.32	12.76	NA	2.52	2.12	2.56	yes.whs	yes.pin	yes.asp	YES	yes	GH28	KOG0756
3895	24	5.8	8.32	12.73	12.21	12.16	2.39	6.58	6.1	6.11	yes.whs	yes.pin	yes.asp	YES	yes
3982	59	10.92	11.33	11.31	13.07	12.75	NA	NA	2.13	1.82	yes.whs	yes.pin	yes.asp	YES			KOG4569
4072	59	11.35	12.07	12.21	12.5	12.55	0.71	0.85	1.14	1.19	yes.whs	yes.pin	yes.asp				KOG4701
4331	59	10.83	11.6	11.76	12.2	11.99	NA	NA	1.34	1.12	yes.whs	yes.pin	yes.asp	YES			KOG4157
4353	58	10.44	11.33	11.95	12.63	12.54	NA	1.49	2.14	2.05	yes.whs	yes.pin	yes.asp				KOG0055
4483	59	11.22	10.74	11.97	11.99	12.32	NA	0.75	0.76	1.09	yes.whs	yes.pin	yes.asp				KOG2617	2.3.3.1
4566	41	9.27	9.47	12.83	13.43	11.31	NA	3.46	4.04	1.98	yes.whs	yes.pin	yes.asp		yes	GH3		3.2.1.21
4662	58	10.19	9.73	12.1	13.27	12.63	NA	1.89	3.01	2.38	yes.whs	yes.pin	yes.asp	YES
4831	57	11.22	11.69	12.29	13.04	12.77	NA	1.06	1.8	1.53	yes.whs	yes.pin	yes.asp
4923	57	11.09	11	12.16	12.87	12.75	NA	1.04	1.75	1.62	yes.whs	yes.pin	yes.asp				KOG0253
5077	41	8.73	7.85	12.35	12.67	12.36	NA	3.5	3.83	3.5	yes.whs	yes.pin	yes.asp		yes
5123	93	10.42	11.22	11.2	12.11	12.36	NA	NA	1.66	1.9			unique.asp
5263	5	9	9.53	12.71	13.72	14.63	NA	3.65	4.58	5.44	yes.whs	yes.pin	yes.asp	YES	yes		KOG1882
5289	93	10.54	11.41	11.22	11.76	13.02	NA	NA	1.19	2.42			unique.asp
5502	59	10.95	12.34	12.06	12.61	12.49	1.44	NA	1.58	1.46	yes.whs	yes.pin	yes.asp				KOG3010
5902	60	10.42	9.54	11.03	10.99	13.1	NA	NA	NA	2.58			unique.asp		yes			3.4.14.9
6014	93	10.44	12.54	11.47	11.07	12.54	2.05	1.02	NA	2.05			unique.asp				KOG1198	1.6.5.5
6077	93	10.34	12.42	10.77	10.93	12.52	2.05	NA	NA	2.16			unique.asp				KOG0203	3.6.3.9
6135	58	10.91	10.42	12.43	12.68	12.71	NA	1.5	1.74	1.76	yes.whs	yes.pin	yes.asp
6151	59	10.74	11.7	12.1	12.93	12.41	0.95	1.33	2.15	1.66	yes.whs	yes.pin	yes.asp				KOG3747
6154	57	11.54	11.59	13.09	13.04	13.17	NA	1.52	1.48	1.6	yes.whs	yes.pin	yes.asp				KOG0254	5.3.1.4
6300	59	11.03	11.56	11.89	12.33	12.34	NA	0.87	1.27	1.28	yes.whs	yes.pin	yes.asp
6333	58	10.72	10.88	11.78	12.25	13.24	NA	1.04	1.52	2.48	yes.whs	yes.pin	yes.asp
6423	22	9.55	12.47	13.77	13.86	13.55	2.94	4.12	4.21	3.91	yes.whs	yes.pin	yes.asp	YES			KOG0254	5.3.1.4
6432	44	7.37	7.6	8.65	8.09	13.33	NA	1.25	NA	5.83			unique.asp				KOG1417	1.13.11.5
6441	41	8.23	9.47	12.58	12.69	12.93	1.26	4.26	4.37	4.63	yes.whs	yes.pin	yes.asp
6490	59	10.9	11.69	12.24	11.95	12.39	NA	1.31	1.05	1.46	yes.whs	yes.pin	yes.asp	YES			KOG4297
6844	59	11.3	11.35	12.48	12.47	12.58	NA	1.16	1.15	1.27	yes.whs	yes.pin	yes.asp				KOG1198	1.-.-.-
6857	97	7.67	10.25	11.23	11.43	12.02	2.51	3.24	3.47	3.95			unique.asp		yes	GH92
6860	5	8.58	8.68	13.53	12.81	14.03	NA	4.71	4.04	5.2	yes.whs	yes.pin	yes.asp		yes	GH92
7004	22	10.06	10.35	14.24	13.89	13.87	NA	4.08	3.75	3.72	yes.whs	yes.pin	yes.asp		yes	GH35	KOG0496	3.2.1.23
7058	58	10.33	10.84	12.5	13.38	12.84	NA	2.06	2.91	2.41	yes.whs	yes.pin	yes.asp				KOG0224
7089	59	10.97	11.07	12.07	11.6	12.5	NA	1.08	NA	1.52	yes.whs	yes.pin	yes.asp
7210	58	10.25	10.96	11.83	12.24	12.72	NA	1.54	1.94	2.42	yes.whs	yes.pin	yes.asp
7245	57	10.94	10.86	13.01	12.76	13	NA	2.05	1.81	2.05	yes.whs	yes.pin	yes.asp		yes	GH27	KOG2366	3.2.1.22
7290	58	10.34	9.55	12.67	11.92	13.2	NA	2.27	1.56	2.8	yes.whs	yes.pin	yes.asp				KOG1211	1.1.1.103
7493	93	10.83	11.18	11.51	11.64	11.92	NA	0.67	0.8	1.08			unique.asp				KOG0605
7533	58	9.62	9.95	11.76	12.73	12.48	NA	2.05	2.98	2.79	yes.whs	yes.pin	yes.asp				KOG2614	1.14.13.1
7593	58	10.12	10.61	12.76	12.54	13.94	NA	2.61	2.4	3.78	yes.whs	yes.pin	yes.asp	YES	yes
7620	57	11.41	11.47	13.3	13.92	12.41	NA	1.87	2.47	1.01	yes.whs	yes.pin	yes.asp		yes	GH5	KOG0566	3.2.1.58
7659	57	11.61	10.68	12.39	12.84	13.09	-0.91	0.78	1.23	1.47	yes.whs	yes.pin	yes.asp				KOG3178
7743	59	11.02	11.24	12.25	12.52	12.54	NA	1.2	1.47	1.48	yes.whs	yes.pin	yes.asp	YES
7817	97	8.95	9.94	10.21	11.55	12.24	NA	1.23	2.52	3.18			unique.asp	YES	yes	GH18	KOG2806	3.2.1.14
7831	59	10.47	11.74	12.22	12.91	12.7	1.28	1.7	2.36	2.18	yes.whs	yes.pin	yes.asp
7930	41	9.64	8.99	12.1	13.54	12.8	NA	2.38	3.78	3.07	yes.whs	yes.pin	yes.asp				KOG0224
8001	22	9.19	12.54	14.33	14.25	14.17	3.28	4.96	4.89	4.8	yes.whs	yes.pin	yes.asp	YES	yes	GH28		3.2.1.15
8049	93	10.06	11.66	11.69	11.56	11.77	1.56	1.58	1.47	1.7			unique.asp
8051	58	10.03	11.01	11.2	13.14	13.62	NA	NA	2.99	3.45	yes.whs	yes.pin	yes.asp				KOG0053
8079	24	7.24	7.37	13.98	13.78	12.74	NA	6.33	6.14	5.17	yes.whs	yes.pin	yes.asp				KOG0391
8195	58	10.5	11.13	12.38	13.2	13.24	NA	1.83	2.63	2.65	yes.whs	yes.pin	yes.asp	YES			KOG4701
8220	58	9.89	11.52	12.59	12.67	13.06	1.59	2.64	2.74	3.09	yes.whs	yes.pin	yes.asp		yes	GH88
8233	59	11.38	11.36	11.84	11.99	12.57	NA	NA	NA	1.18	yes.whs	yes.pin	yes.asp				KOG1759	5.3.2.1
8281	59	10.99	11.95	12.1	12.05	12.22	0.94	1.1	1.04	1.21	yes.whs	yes.pin	yes.asp				KOG0132
8299	57	11.66	11.88	12.42	12.89	13.64	NA	NA	1.21	1.95	yes.whs	yes.pin	yes.asp
8358	60	10.59	10.39	10.12	10.56	12.14	NA	NA	NA	1.54			unique.asp				KOG1577	1.1.-.-
8449	57	11.46	11.59	12.29	12.86	13	NA	0.82	1.39	1.52	yes.whs	yes.pin	yes.asp				KOG1458	3.1.3.11
8493	58	10	11.81	12.61	12.34	12.9	1.79	2.57	2.31	2.86	yes.whs	yes.pin	yes.asp				KOG0157
8672	5	8.89	10.95	13.41	12.69	16.13	2.05	4.33	3.66	6.94	yes.whs	yes.pin	yes.asp	YES	yes	AA1_1	KOG1263	1.10.3.2
9123	59	11.11	11.48	11.87	12.32	12.23	NA	0.75	1.19	1.1	yes.whs	yes.pin	yes.asp
9620	22	10.34	9.73	14.48	13.62	12.93	NA	4.01	3.17	2.51	yes.whs	yes.pin	yes.asp				KOG4701	3.2.1.3
9738	41	9.66	9.14	12.98	12.15	11.99	NA	3.27	2.46	2.29	yes.whs	yes.pin	yes.asp	YES	yes	GH31	KOG1065	3.2.1.20
10072	93	10.84	11.91	11.79	11.59	11.96	1.05	0.94	0.74	1.11			unique.asp		yes
10135	93	10.39	11.64	11.02	11.38	12.04	1.24	NA	0.97	1.63			unique.asp				KOG2375
10140	59	11.1	11.96	12.31	12.03	12.41	0.87	1.21	0.93	1.3	yes.whs	yes.pin	yes.asp				KOG0255
10219	57	11.23	11.02	12.78	12.5	12.63	NA	1.53	1.27	1.39	yes.whs	yes.pin	yes.asp				KOG1469
10255	57	11.44	10.76	12.66	11.94	13.62	NA	1.2	NA	2.15	yes.whs	yes.pin	yes.asp	YES	yes	GH125
10401	22	9.42	10.91	15.46	14.86	13.76	1.47	5.89	5.32	4.22	yes.whs	yes.pin	yes.asp	YES	yes	EXPN
