# Supplementary material for: Visual Comparative Omics of Fungi for Plant Biomass Deconstruction
Source: Front Microbiol. 2016 Aug 24;7:1335. doi: 10.3389/fmicb.2016.01335 (PMC4996036; doi:10.3389/fmicb.2016.01335)
Supplement: Supplementary file 1 [file Data_Sheet_1.ZIP › supplementaryTable_selectedGenes_pycci.pine.xlsx]

## Sheet: supplementaryTable_selectedGene
		Average read counts					Log2 fold change				Regulation on plant substrates					Predicted functions
protID	nodeID	Mal.ave	Avi.ave	Whs.ave	Pin.ave	Asp.ave	avi.log2	ws.log2	pin.log2	asp.log2	whs_reg	pin_reg	asp_reg	predicted.signal.peptide	detected.in.secretomes	CAZyme	KOGID	KEGG.ecNum
65	58	10.1	11.53	12.31	11.99	12.72	1.51	2.15	1.83	2.55	yes.asp	yes.pin	yes.whs
66	59	10.9	11.27	11.81	12.18	12.73	NA	0.9	1.28	1.81	yes.asp	yes.pin	yes.whs				KOG4100
104	24	8.65	6.27	13.49	12.43	11.93	-1.91	4.62	3.6	3.12	yes.asp	yes.pin	yes.whs				KOG0725	1.1.1.250
152	59	10.94	11.59	12.11	12.47	12.24	NA	NA	1.47	1.17	yes.asp	yes.pin	yes.whs
420	76	10.56	10.44	12.34	12.95	12.07	NA	1.75	2.34	1.48		unique.pin					KOG3857	1.1.1.1
598	58	10.19	11.35	12.77	11.89	12.83	1.23	2.48	1.63	2.54	yes.asp	yes.pin	yes.whs		yes	GH92
822	59	10.85	11.67	11.78	12.56	12.01	0.82	0.92	1.7	1.15	yes.asp	yes.pin	yes.whs	YES			KOG1441
870	59	10.91	11.64	12.09	12.88	11.96	NA	1.14	1.92	1.07	yes.asp	yes.pin	yes.whs				KOG0743	3.6.1.3
929	58	10.45	10.66	12.43	13.58	12.51	NA	1.9	3	1.97	yes.asp	yes.pin	yes.whs	YES	yes	GH95
955	59	10.95	11.57	12.2	12.26	12.33	0.61	1.23	1.29	1.36	yes.asp	yes.pin	yes.whs
1038	76	9.85	10.8	11.92	12.56	12	0.96	2.04	2.68	2.11		unique.pin
1092	41	8.43	8.72	12.12	12.38	12.03	NA	3.65	3.9	3.56	yes.asp	yes.pin	yes.whs	YES	yes	GH2	KOG2230	3.2.1.25
1192	58	9.97	9.92	11.53	12.04	13.76	NA	1.54	2.03	3.73	yes.asp	yes.pin	yes.whs				KOG0157	1.14.-.-
1284	58	10.15	9.91	11.95	12.33	12.47	NA	1.76	2.14	2.27	yes.asp	yes.pin	yes.whs				KOG0855
1305	59	10.84	11.65	11.87	12.57	12.39	NA	1.02	1.69	1.54	yes.asp	yes.pin	yes.whs				KOG0255
1391	5	9.69	9.01	13.94	13.19	14.11	NA	4.15	3.43	4.32	yes.asp	yes.pin	yes.whs	YES
1507	57	10.94	11.54	13.32	13.04	13.11	NA	2.29	2.03	2.09	yes.asp	yes.pin	yes.whs
1571	59	11.58	12.06	12.51	12.68	12.25	NA	0.93	1.09	0.67	yes.asp	yes.pin	yes.whs				KOG2221	3.2.1.3
1630	75	11.46	11.79	11.83	12.71	11.62	NA	NA	1.23	NA		unique.pin					KOG1721
1718	22	10.36	11.53	14.03	14.19	14.04	1.18	3.64	3.78	3.64	yes.asp	yes.pin	yes.whs
1719	57	11.05	11.98	13.26	12.63	13.7	NA	2.15	1.56	2.58	yes.asp	yes.pin	yes.whs
1813	76	11.12	10.63	11.55	12.16	11.52	NA	NA	1.01	NA		unique.pin					KOG4225
1857	59	11.43	11.88	12.16	12.59	12.52	NA	NA	1.13	1.06	yes.asp	yes.pin	yes.whs				KOG0037
1924	58	10.3	10.11	11.82	12.14	13.09	NA	1.5	1.81	2.74	yes.asp	yes.pin	yes.whs				KOG0252
1990	59	10.85	11.42	12.23	12.86	12.23	NA	1.36	2	1.38	yes.asp	yes.pin	yes.whs				KOG2533
2012	57	11.25	11.97	12.33	13.18	13.36	NA	1.08	1.9	2.08	yes.asp	yes.pin	yes.whs		yes	GH18	KOG2806	3.2.1.14
2161	57	10.77	11	13.21	14.04	12.7	NA	2.4	3.25	1.9	yes.asp	yes.pin	yes.whs				KOG0157	1.14.13.30
2165	24	8.19	7.74	13.06	12.42	12.53	NA	4.8	4.18	4.28	yes.asp	yes.pin	yes.whs				KOG0254	5.3.1.4
2579	116	8.26	10.05	9.7	11.95	10.71	NA	NA	3.27	2.13		unique.pin
2712	57	10.74	11.38	12.89	12.73	12.7	NA	2.1	1.95	1.93	yes.asp	yes.pin	yes.whs	YES
2797	40	10.64	11.54	11.78	13.17	10.95	NA	NA	2.28	NA		yes.pin	yes.whs				KOG0255
3004	59	10.64	12.22	12.35	12.25	12.28	1.69	1.66	1.55	1.59	yes.asp	yes.pin	yes.whs					1.6.1.2
3078	116	8.3	9.62	9.87	13.05	10.36	1.3	1.51	4.65	1.97		unique.pin		YES				3.4.14.9
3082	75	11.36	11.5	12.04	13.06	11.53	NA	NA	1.68	NA		unique.pin
3103	57	11.21	12.06	12.62	13.23	13.14	NA	1.38	1.98	1.89	yes.asp	yes.pin	yes.whs
3200	76	10.64	10.99	11.78	12.18	12.02	NA	1.12	1.52	1.36		unique.pin					KOG1286
3205	76	10.54	11.14	11.59	12.18	11.66	NA	1.04	1.65	1.09		unique.pin		YES			KOG1633
3271	116	8.56	9.47	11.16	12.44	10.7	NA	2.46	3.71	2.06		unique.pin
3281	59	11.17	11.72	12.83	12.64	12.1	NA	1.62	1.43	0.92	yes.asp	yes.pin	yes.whs	YES
3297	57	11.42	11.3	12.6	13.37	12.5	NA	1.15	1.93	1.06	yes.asp	yes.pin	yes.whs
3335	41	9.68	7.99	12.61	13.43	12.31	-1.59	2.85	3.66	2.56	yes.asp	yes.pin	yes.whs				KOG1577	1.1.1.-
3400	57	10.95	10.74	12.8	13.33	12.56	NA	1.77	2.28	1.54	yes.asp	yes.pin	yes.whs				KOG2517	2.7.1.30
3421	76	10.53	10.35	12.09	12.9	11.43	NA	NA	2.18	NA		unique.pin		YES		AA3_2	KOG1238	1.1.99.1
3445	5	7.89	9.36	15.3	12.57	14.38	1.45	7.08	4.51	6.19	yes.asp	yes.pin	yes.whs	YES
3446	58	9.92	10.47	14.11	11.38	12.28	NA	4.12	1.44	2.32	yes.asp	yes.pin	yes.whs	YES	yes	AA1_1	KOG1263	1.10.3.2
3467	57	10.78	11.77	12.66	13.23	13.49	NA	1.81	2.36	2.62	yes.asp	yes.pin	yes.whs				KOG0759
3585	58	10.4	10.82	12.29	12.63	12.4	NA	1.84	2.19	1.95	yes.asp	yes.pin	yes.whs				KOG4679
3712	57	11.17	11.9	13.01	13.29	12.71	NA	1.81	2.09	1.51	yes.asp	yes.pin	yes.whs	YES		GH13	KOG0471	3.2.1.1
3798	58	10.17	9.97	12.72	12.32	12.76	NA	2.52	2.12	2.56	yes.asp	yes.pin	yes.whs	YES	yes	GH28	KOG0756
3895	24	5.8	8.32	12.73	12.21	12.16	2.39	6.58	6.1	6.11	yes.asp	yes.pin	yes.whs	YES	yes
3982	59	10.92	11.33	11.31	13.07	12.75	NA	NA	2.13	1.82	yes.asp	yes.pin	yes.whs	YES			KOG4569
4044	75	11.72	11.19	11.8	12.84	11.55	NA	NA	1.08	NA		unique.pin					KOG2262
4045	76	10.02	10.96	12.01	12.27	11.41	NA	1.92	2.18	1.35		unique.pin		YES			KOG1778
4072	59	11.35	12.07	12.21	12.5	12.55	0.71	0.85	1.14	1.19	yes.asp	yes.pin	yes.whs				KOG4701
4331	59	10.83	11.6	11.76	12.2	11.99	NA	NA	1.34	1.12	yes.asp	yes.pin	yes.whs	YES			KOG4157
4348	40	10.53	11.77	11.97	14.96	10.83	NA	NA	4.04	NA		yes.pin	yes.whs				KOG0065
4353	58	10.44	11.33	11.95	12.63	12.54	NA	1.49	2.14	2.05	yes.asp	yes.pin	yes.whs				KOG0055
4566	41	9.27	9.47	12.83	13.43	11.31	NA	3.46	4.04	1.98	yes.asp	yes.pin	yes.whs		yes	GH3		3.2.1.21
4662	58	10.19	9.73	12.1	13.27	12.63	NA	1.89	3.01	2.38	yes.asp	yes.pin	yes.whs	YES
4803	76	10.31	10.64	11.99	12.48	11.41	NA	1.66	2.14	1.09		unique.pin					KOG0535	1.8.3.1
4831	57	11.22	11.69	12.29	13.04	12.77	NA	1.06	1.8	1.53	yes.asp	yes.pin	yes.whs
4923	57	11.09	11	12.16	12.87	12.75	NA	1.04	1.75	1.62	yes.asp	yes.pin	yes.whs				KOG0253
5064	75	11.35	11.4	11.65	12.51	11.94	NA	NA	1.14	NA		unique.pin		YES		GT32
5077	41	8.73	7.85	12.35	12.67	12.36	NA	3.5	3.83	3.5	yes.asp	yes.pin	yes.whs		yes
5263	5	9	9.53	12.71	13.72	14.63	NA	3.65	4.58	5.44	yes.asp	yes.pin	yes.whs	YES	yes		KOG1882
5280	40	11.48	12.74	12.17	14.18	10.08	1.2	NA	2.58	-1.37		yes.pin	yes.whs				KOG4178
5502	59	10.95	12.34	12.06	12.61	12.49	1.44	NA	1.58	1.46	yes.asp	yes.pin	yes.whs				KOG3010
5611	116	7.67	8.54	9.45	12.34	11.04	NA	1.73	4.56	3.25		unique.pin					KOG0157	1.14.14.1
5699	59	11.25	11.79	11.9	12.65	12.06	NA	NA	1.39	NA	yes.asp	yes.pin	yes.whs				KOG0539	1.-.-.-
5741	76	10.36	11.12	12.03	12.53	11.31	NA	1.61	2.1	NA		unique.pin					KOG0156	1.14.14.1
5743	59	11.31	11.58	11.68	12.41	12.05	NA	NA	1.09	0.73	yes.asp	yes.pin	yes.whs				KOG0393
5872	59	11.14	12.34	12.11	12.84	11.98	1.17	0.95	1.68	0.82	yes.asp	yes.pin	yes.whs	YES
6093	76	10.09	11.09	11.61	12.54	12.37	1.01	1.49	2.4	2.23		unique.pin		YES			KOG1218
6135	58	10.91	10.42	12.43	12.68	12.71	NA	1.5	1.74	1.76	yes.asp	yes.pin	yes.whs
6151	59	10.74	11.7	12.1	12.93	12.41	0.95	1.33	2.15	1.66	yes.asp	yes.pin	yes.whs				KOG3747
6154	57	11.54	11.59	13.09	13.04	13.17	NA	1.52	1.48	1.6	yes.asp	yes.pin	yes.whs				KOG0254	5.3.1.4
6300	59	11.03	11.56	11.89	12.33	12.34	NA	0.87	1.27	1.28	yes.asp	yes.pin	yes.whs
6333	58	10.72	10.88	11.78	12.25	13.24	NA	1.04	1.52	2.48	yes.asp	yes.pin	yes.whs
6423	22	9.55	12.47	13.77	13.86	13.55	2.94	4.12	4.21	3.91	yes.asp	yes.pin	yes.whs	YES			KOG0254	5.3.1.4
6441	41	8.23	9.47	12.58	12.69	12.93	1.26	4.26	4.37	4.63	yes.asp	yes.pin	yes.whs
6457	59	11.43	12.05	11.97	12.58	11.95	NA	NA	1.14	NA	yes.asp	yes.pin	yes.whs				KOG4812
6485	75	11.41	11.36	11.64	12.46	11.55	NA	NA	1.05	NA		unique.pin		YES
6490	59	10.9	11.69	12.24	11.95	12.39	NA	1.31	1.05	1.46	yes.asp	yes.pin	yes.whs	YES			KOG4297
6680	116	8.23	7.58	10.69	12.88	11	NA	2.2	4.09	2.43		unique.pin		YES	yes
6840	76	10.87	10.66	11.35	12.37	12.57	NA	NA	1.48	1.68		unique.pin
6844	59	11.3	11.35	12.48	12.47	12.58	NA	1.16	1.15	1.27	yes.asp	yes.pin	yes.whs				KOG1198	1.-.-.-
6860	5	8.58	8.68	13.53	12.81	14.03	NA	4.71	4.04	5.2	yes.asp	yes.pin	yes.whs		yes	GH92
6931	76	10.93	10.04	12.24	12.52	11.16	NA	1.27	1.54	NA		unique.pin		YES	yes	GH37	KOG0602	3.2.1.28
6962	76	10.81	11.32	11.89	12.22	11.98	NA	1.04	1.37	1.14		unique.pin					KOG0588	2.7.1.-
7004	22	10.06	10.35	14.24	13.89	13.87	NA	4.08	3.75	3.72	yes.asp	yes.pin	yes.whs		yes	GH35	KOG0496	3.2.1.23
7058	58	10.33	10.84	12.5	13.38	12.84	NA	2.06	2.91	2.41	yes.asp	yes.pin	yes.whs				KOG0224
7138	76	10.48	11.09	11.09	12.27	12.03	NA	NA	1.76	1.53		unique.pin		YES			KOG3017
7197	59	10.88	11.42	12.14	11.99	11.84	NA	1.22	1.07	0.92	yes.asp	yes.pin	yes.whs				KOG0660
7210	58	10.25	10.96	11.83	12.24	12.72	NA	1.54	1.94	2.42	yes.asp	yes.pin	yes.whs
7245	57	10.94	10.86	13.01	12.76	13	NA	2.05	1.81	2.05	yes.asp	yes.pin	yes.whs		yes	GH27	KOG2366	3.2.1.22
7290	58	10.34	9.55	12.67	11.92	13.2	NA	2.27	1.56	2.8	yes.asp	yes.pin	yes.whs				KOG1211	1.1.1.103
7296	76	10.73	11.03	11.33	12.16	11.66	NA	NA	1.41	0.91		unique.pin					KOG0787
7442	76	10.86	10.47	11.66	12.94	11.4	NA	NA	1.98	NA		unique.pin					KOG3719	2.3.1.7
7533	58	9.62	9.95	11.76	12.73	12.48	NA	2.05	2.98	2.79	yes.asp	yes.pin	yes.whs				KOG2614	1.14.13.1
7593	58	10.12	10.61	12.76	12.54	13.94	NA	2.61	2.4	3.78	yes.asp	yes.pin	yes.whs	YES	yes
7620	57	11.41	11.47	13.3	13.92	12.41	NA	1.87	2.47	1.01	yes.asp	yes.pin	yes.whs		yes	GH5	KOG0566	3.2.1.58
7659	57	11.61	10.68	12.39	12.84	13.09	-0.91	0.78	1.23	1.47	yes.asp	yes.pin	yes.whs				KOG3178
7743	59	11.02	11.24	12.25	12.52	12.54	NA	1.2	1.47	1.48	yes.asp	yes.pin	yes.whs	YES
7759	76	10.54	10.83	11.54	12.66	12.25	NA	NA	2.1	1.66		unique.pin		YES
7831	59	10.47	11.74	12.22	12.91	12.7	1.28	1.7	2.36	2.18	yes.asp	yes.pin	yes.whs
7930	41	9.64	8.99	12.1	13.54	12.8	NA	2.38	3.78	3.07	yes.asp	yes.pin	yes.whs				KOG0224
8001	22	9.19	12.54	14.33	14.25	14.17	3.28	4.96	4.89	4.8	yes.asp	yes.pin	yes.whs	YES	yes	GH28		3.2.1.15
8051	58	10.03	11.01	11.2	13.14	13.62	NA	NA	2.99	3.45	yes.asp	yes.pin	yes.whs				KOG0053
8078	40	10	11.33	12.25	14.22	12.36	NA	1.96	3.6	2.14		yes.pin	yes.whs				KOG0255
8079	24	7.24	7.37	13.98	13.78	12.74	NA	6.33	6.14	5.17	yes.asp	yes.pin	yes.whs				KOG0391
8195	58	10.5	11.13	12.38	13.2	13.24	NA	1.83	2.63	2.65	yes.asp	yes.pin	yes.whs	YES			KOG4701
8220	58	9.89	11.52	12.59	12.67	13.06	1.59	2.64	2.74	3.09	yes.asp	yes.pin	yes.whs		yes	GH88
8281	59	10.99	11.95	12.1	12.05	12.22	0.94	1.1	1.04	1.21	yes.asp	yes.pin	yes.whs				KOG0132
8299	57	11.66	11.88	12.42	12.89	13.64	NA	NA	1.21	1.95	yes.asp	yes.pin	yes.whs
8347	76	10.88	11.21	11.82	12.44	11.62	NA	0.92	1.54	0.73		unique.pin					KOG3607	3.4.24.-
8434	76	10.67	10.71	11.68	12.02	11.8	NA	0.98	1.34	1.1		unique.pin					KOG3822	2.8.3.5
8439	75	11.11	11.49	11.6	12.59	10.99	NA	NA	1.45	NA		unique.pin			yes	GH5		3.2.1.58
8449	57	11.46	11.59	12.29	12.86	13	NA	0.82	1.39	1.52	yes.asp	yes.pin	yes.whs				KOG1458	3.1.3.11
8493	58	10	11.81	12.61	12.34	12.9	1.79	2.57	2.31	2.86	yes.asp	yes.pin	yes.whs				KOG0157
8538	75	11.22	11.31	11.86	12.67	11.49	NA	NA	1.42	NA		unique.pin				GT4	KOG0853
8551	40	10.95	12.01	11.57	13.68	11.39	NA	NA	2.51	NA		yes.pin	yes.whs				KOG0069
8560	75	11.54	11.81	11.93	12.59	11.73	NA	NA	1.05	NA		unique.pin					KOG0266
8672	5	8.89	10.95	13.41	12.69	16.13	2.05	4.33	3.66	6.94	yes.asp	yes.pin	yes.whs	YES	yes	AA1_1	KOG1263	1.10.3.2
8810	76	11.05	10.66	10.78	12.56	11.75	NA	NA	1.47	NA		unique.pin		YES	yes
8966	76	10.16	11.67	11.95	12.64	11.52	1.48	1.76	2.43	1.34		unique.pin					KOG2531	2.7.1.17
9123	59	11.11	11.48	11.87	12.32	12.23	NA	0.75	1.19	1.1	yes.asp	yes.pin	yes.whs
9292	76	10.95	11.08	11.79	12.63	11.54	NA	0.83	1.66	NA		unique.pin					KOG1869	3.2.1.3
9363	76	10.71	10.97	12.05	12.15	12.04	NA	1.33	1.42	1.3		unique.pin					KOG2533
9575	59	10.97	11.64	12.13	12.31	12	NA	1.12	1.31	NA	yes.asp	yes.pin	yes.whs				KOG1601
9620	22	10.34	9.73	14.48	13.62	12.93	NA	4.01	3.17	2.51	yes.asp	yes.pin	yes.whs				KOG4701	3.2.1.3
9738	41	9.66	9.14	12.98	12.15	11.99	NA	3.27	2.46	2.29	yes.asp	yes.pin	yes.whs	YES	yes	GH31	KOG1065	3.2.1.20
9902	59	11.43	11.69	12.27	12.8	12.39	NA	NA	1.33	NA	yes.asp	yes.pin	yes.whs	YES
10219	57	11.23	11.02	12.78	12.5	12.63	NA	1.53	1.27	1.39	yes.asp	yes.pin	yes.whs				KOG1469
10401	22	9.42	10.91	15.46	14.86	13.76	1.47	5.89	5.32	4.22	yes.asp	yes.pin	yes.whs	YES	yes	EXPN
