# Supplementary material for: Visual Comparative Omics of Fungi for Plant Biomass Deconstruction
Source: Front Microbiol. 2016 Aug 24;7:1335. doi: 10.3389/fmicb.2016.01335 (PMC4996036; doi:10.3389/fmicb.2016.01335)
Supplement: Supplementary file 1 [file Data_Sheet_1.ZIP › supplementaryTable_selectedGenes_pycci.wheatstraw.xlsx]

## Sheet: supplementaryTable_selectedGene
		Average read counts					Log2 fold change				Regulation on plant substrates					Predicted functions
protID	nodeID	Mal.ave	Avi.ave	Whs.ave	Pin.ave	Asp.ave	avi.log2	ws.log2	pin.log2	asp.log2	whs_reg	pin_reg	asp_reg	predicted.signal.peptide	detected.in.secretomes	CAZyme	KOGID	KEGG.ecNum
65	58	10.1	11.53	12.31	11.99	12.72	1.51	2.15	1.83	2.55	yes.whs	yes.pin	yes.asp
104	24	8.65	6.27	13.49	12.43	11.93	-1.91	4.62	3.6	3.12	yes.whs	yes.pin	yes.asp				KOG0725	1.1.1.250
598	58	10.19	11.35	12.77	11.89	12.83	1.23	2.48	1.63	2.54	yes.whs	yes.pin	yes.asp		yes	GH92
870	59	10.91	11.64	12.09	12.88	11.96	NA	1.14	1.92	1.07	yes.whs	yes.pin	yes.asp				KOG0743	3.6.1.3
929	58	10.45	10.66	12.43	13.58	12.51	NA	1.9	3	1.97	yes.whs	yes.pin	yes.asp	YES	yes	GH95
955	59	10.95	11.57	12.2	12.26	12.33	0.61	1.23	1.29	1.36	yes.whs	yes.pin	yes.asp
1092	41	8.43	8.72	12.12	12.38	12.03	NA	3.65	3.9	3.56	yes.whs	yes.pin	yes.asp	YES	yes	GH2	KOG2230	3.2.1.25
1192	58	9.97	9.92	11.53	12.04	13.76	NA	1.54	2.03	3.73	yes.whs	yes.pin	yes.asp				KOG0157	1.14.-.-
1284	58	10.15	9.91	11.95	12.33	12.47	NA	1.76	2.14	2.27	yes.whs	yes.pin	yes.asp				KOG0855
1305	59	10.84	11.65	11.87	12.57	12.39	NA	1.02	1.69	1.54	yes.whs	yes.pin	yes.asp				KOG0255
1391	5	9.69	9.01	13.94	13.19	14.11	NA	4.15	3.43	4.32	yes.whs	yes.pin	yes.asp	YES
1507	57	10.94	11.54	13.32	13.04	13.11	NA	2.29	2.03	2.09	yes.whs	yes.pin	yes.asp
1718	22	10.36	11.53	14.03	14.19	14.04	1.18	3.64	3.78	3.64	yes.whs	yes.pin	yes.asp
1719	57	11.05	11.98	13.26	12.63	13.7	NA	2.15	1.56	2.58	yes.whs	yes.pin	yes.asp
1722	59	11.48	12.11	12.55	12.11	12.67	NA	1.04	NA	1.17	yes.whs	yes.pin	yes.asp
1924	58	10.3	10.11	11.82	12.14	13.09	NA	1.5	1.81	2.74	yes.whs	yes.pin	yes.asp				KOG0252
1990	59	10.85	11.42	12.23	12.86	12.23	NA	1.36	2	1.38	yes.whs	yes.pin	yes.asp				KOG2533
2012	57	11.25	11.97	12.33	13.18	13.36	NA	1.08	1.9	2.08	yes.whs	yes.pin	yes.asp		yes	GH18	KOG2806	3.2.1.14
2161	57	10.77	11	13.21	14.04	12.7	NA	2.4	3.25	1.9	yes.whs	yes.pin	yes.asp				KOG0157	1.14.13.30
2165	24	8.19	7.74	13.06	12.42	12.53	NA	4.8	4.18	4.28	yes.whs	yes.pin	yes.asp				KOG0254	5.3.1.4
2712	57	10.74	11.38	12.89	12.73	12.7	NA	2.1	1.95	1.93	yes.whs	yes.pin	yes.asp	YES
3004	59	10.64	12.22	12.35	12.25	12.28	1.69	1.66	1.55	1.59	yes.whs	yes.pin	yes.asp					1.6.1.2
3103	57	11.21	12.06	12.62	13.23	13.14	NA	1.38	1.98	1.89	yes.whs	yes.pin	yes.asp
3281	59	11.17	11.72	12.83	12.64	12.1	NA	1.62	1.43	0.92	yes.whs	yes.pin	yes.asp	YES
3297	57	11.42	11.3	12.6	13.37	12.5	NA	1.15	1.93	1.06	yes.whs	yes.pin	yes.asp
3335	41	9.68	7.99	12.61	13.43	12.31	-1.59	2.85	3.66	2.56	yes.whs	yes.pin	yes.asp				KOG1577	1.1.1.-
3400	57	10.95	10.74	12.8	13.33	12.56	NA	1.77	2.28	1.54	yes.whs	yes.pin	yes.asp				KOG2517	2.7.1.30
3445	5	7.89	9.36	15.3	12.57	14.38	1.45	7.08	4.51	6.19	yes.whs	yes.pin	yes.asp	YES
3446	58	9.92	10.47	14.11	11.38	12.28	NA	4.12	1.44	2.32	yes.whs	yes.pin	yes.asp	YES	yes	AA1_1	KOG1263	1.10.3.2
3467	57	10.78	11.77	12.66	13.23	13.49	NA	1.81	2.36	2.62	yes.whs	yes.pin	yes.asp				KOG0759
3585	58	10.4	10.82	12.29	12.63	12.4	NA	1.84	2.19	1.95	yes.whs	yes.pin	yes.asp				KOG4679
3712	57	11.17	11.9	13.01	13.29	12.71	NA	1.81	2.09	1.51	yes.whs	yes.pin	yes.asp	YES		GH13	KOG0471	3.2.1.1
3798	58	10.17	9.97	12.72	12.32	12.76	NA	2.52	2.12	2.56	yes.whs	yes.pin	yes.asp	YES	yes	GH28	KOG0756
3895	24	5.8	8.32	12.73	12.21	12.16	2.39	6.58	6.1	6.11	yes.whs	yes.pin	yes.asp	YES	yes
4353	58	10.44	11.33	11.95	12.63	12.54	NA	1.49	2.14	2.05	yes.whs	yes.pin	yes.asp				KOG0055
4566	41	9.27	9.47	12.83	13.43	11.31	NA	3.46	4.04	1.98	yes.whs	yes.pin	yes.asp		yes	GH3		3.2.1.21
4662	58	10.19	9.73	12.1	13.27	12.63	NA	1.89	3.01	2.38	yes.whs	yes.pin	yes.asp	YES
4831	57	11.22	11.69	12.29	13.04	12.77	NA	1.06	1.8	1.53	yes.whs	yes.pin	yes.asp
4923	57	11.09	11	12.16	12.87	12.75	NA	1.04	1.75	1.62	yes.whs	yes.pin	yes.asp				KOG0253
5077	41	8.73	7.85	12.35	12.67	12.36	NA	3.5	3.83	3.5	yes.whs	yes.pin	yes.asp		yes
5263	5	9	9.53	12.71	13.72	14.63	NA	3.65	4.58	5.44	yes.whs	yes.pin	yes.asp	YES	yes		KOG1882
6135	58	10.91	10.42	12.43	12.68	12.71	NA	1.5	1.74	1.76	yes.whs	yes.pin	yes.asp
6151	59	10.74	11.7	12.1	12.93	12.41	0.95	1.33	2.15	1.66	yes.whs	yes.pin	yes.asp				KOG3747
6154	57	11.54	11.59	13.09	13.04	13.17	NA	1.52	1.48	1.6	yes.whs	yes.pin	yes.asp				KOG0254	5.3.1.4
6333	58	10.72	10.88	11.78	12.25	13.24	NA	1.04	1.52	2.48	yes.whs	yes.pin	yes.asp
6423	22	9.55	12.47	13.77	13.86	13.55	2.94	4.12	4.21	3.91	yes.whs	yes.pin	yes.asp	YES			KOG0254	5.3.1.4
6441	41	8.23	9.47	12.58	12.69	12.93	1.26	4.26	4.37	4.63	yes.whs	yes.pin	yes.asp
6490	59	10.9	11.69	12.24	11.95	12.39	NA	1.31	1.05	1.46	yes.whs	yes.pin	yes.asp	YES			KOG4297
6844	59	11.3	11.35	12.48	12.47	12.58	NA	1.16	1.15	1.27	yes.whs	yes.pin	yes.asp				KOG1198	1.-.-.-
6860	5	8.58	8.68	13.53	12.81	14.03	NA	4.71	4.04	5.2	yes.whs	yes.pin	yes.asp		yes	GH92
7004	22	10.06	10.35	14.24	13.89	13.87	NA	4.08	3.75	3.72	yes.whs	yes.pin	yes.asp		yes	GH35	KOG0496	3.2.1.23
7058	58	10.33	10.84	12.5	13.38	12.84	NA	2.06	2.91	2.41	yes.whs	yes.pin	yes.asp				KOG0224
7089	59	10.97	11.07	12.07	11.6	12.5	NA	1.08	NA	1.52	yes.whs	yes.pin	yes.asp
7197	59	10.88	11.42	12.14	11.99	11.84	NA	1.22	1.07	0.92	yes.whs	yes.pin	yes.asp				KOG0660
7210	58	10.25	10.96	11.83	12.24	12.72	NA	1.54	1.94	2.42	yes.whs	yes.pin	yes.asp
7245	57	10.94	10.86	13.01	12.76	13	NA	2.05	1.81	2.05	yes.whs	yes.pin	yes.asp		yes	GH27	KOG2366	3.2.1.22
7290	58	10.34	9.55	12.67	11.92	13.2	NA	2.27	1.56	2.8	yes.whs	yes.pin	yes.asp				KOG1211	1.1.1.103
7533	58	9.62	9.95	11.76	12.73	12.48	NA	2.05	2.98	2.79	yes.whs	yes.pin	yes.asp				KOG2614	1.14.13.1
7593	58	10.12	10.61	12.76	12.54	13.94	NA	2.61	2.4	3.78	yes.whs	yes.pin	yes.asp	YES	yes
7620	57	11.41	11.47	13.3	13.92	12.41	NA	1.87	2.47	1.01	yes.whs	yes.pin	yes.asp		yes	GH5	KOG0566	3.2.1.58
7743	59	11.02	11.24	12.25	12.52	12.54	NA	1.2	1.47	1.48	yes.whs	yes.pin	yes.asp	YES
7831	59	10.47	11.74	12.22	12.91	12.7	1.28	1.7	2.36	2.18	yes.whs	yes.pin	yes.asp
7930	41	9.64	8.99	12.1	13.54	12.8	NA	2.38	3.78	3.07	yes.whs	yes.pin	yes.asp				KOG0224
8001	22	9.19	12.54	14.33	14.25	14.17	3.28	4.96	4.89	4.8	yes.whs	yes.pin	yes.asp	YES	yes	GH28		3.2.1.15
8078	40	10	11.33	12.25	14.22	12.36	NA	1.96	3.6	2.14	yes.whs	yes.pin					KOG0255
8079	24	7.24	7.37	13.98	13.78	12.74	NA	6.33	6.14	5.17	yes.whs	yes.pin	yes.asp				KOG0391
8195	58	10.5	11.13	12.38	13.2	13.24	NA	1.83	2.63	2.65	yes.whs	yes.pin	yes.asp	YES			KOG4701
8220	58	9.89	11.52	12.59	12.67	13.06	1.59	2.64	2.74	3.09	yes.whs	yes.pin	yes.asp		yes	GH88
8281	59	10.99	11.95	12.1	12.05	12.22	0.94	1.1	1.04	1.21	yes.whs	yes.pin	yes.asp				KOG0132
8493	58	10	11.81	12.61	12.34	12.9	1.79	2.57	2.31	2.86	yes.whs	yes.pin	yes.asp				KOG0157
8672	5	8.89	10.95	13.41	12.69	16.13	2.05	4.33	3.66	6.94	yes.whs	yes.pin	yes.asp	YES	yes	AA1_1	KOG1263	1.10.3.2
9575	59	10.97	11.64	12.13	12.31	12	NA	1.12	1.31	NA	yes.whs	yes.pin	yes.asp				KOG1601
9620	22	10.34	9.73	14.48	13.62	12.93	NA	4.01	3.17	2.51	yes.whs	yes.pin	yes.asp				KOG4701	3.2.1.3
9738	41	9.66	9.14	12.98	12.15	11.99	NA	3.27	2.46	2.29	yes.whs	yes.pin	yes.asp	YES	yes	GH31	KOG1065	3.2.1.20
10140	59	11.1	11.96	12.31	12.03	12.41	0.87	1.21	0.93	1.3	yes.whs	yes.pin	yes.asp				KOG0255
10219	57	11.23	11.02	12.78	12.5	12.63	NA	1.53	1.27	1.39	yes.whs	yes.pin	yes.asp				KOG1469
10255	57	11.44	10.76	12.66	11.94	13.62	NA	1.2	NA	2.15	yes.whs	yes.pin	yes.asp	YES	yes	GH125
10401	22	9.42	10.91	15.46	14.86	13.76	1.47	5.89	5.32	4.22	yes.whs	yes.pin	yes.asp	YES	yes	EXPN
