# Supplementary material for: Visual Comparative Omics of Fungi for Plant Biomass Deconstruction
Source: Front Microbiol. 2016 Aug 24;7:1335. doi: 10.3389/fmicb.2016.01335 (PMC4996036; doi:10.3389/fmicb.2016.01335)
Supplement: Supplementary file 1 [file Data_Sheet_1.ZIP › supplementaryTable_selectedGenes_pycco.aspen.xlsx]

## Sheet: supplementaryTable_selectedGene
		Average read counts					Log2 fold change				Regulation on plant substrates					Predicted functions
protID	nodeID	Mal.ave	Avi.ave	Whs.ave	Pin.ave	Asp.ave	avi.log2	ws.log2	pin.log2	asp.log2	whs_reg	pin_reg	asp_reg	predicted.signal.peptide	detected.in.secretomes	CAZyme	KOGID	KEGG.ecNum
2254	74	9.01	8.27	11.66	12.38	12.73	NA	2.55	3.39	3.53	yes.whs		yes.asp	NO
11138	239	10.56	11.42	12.15	12.83	12.54	NA	1.57	2.24	1.96	yes.whs	yes.pin	yes.asp	NO
47492	53	9.14	10.69	9.84	12.95	12.34	NA	NA	3.75	3.06		yes.pin	yes.asp	NO
57760	53	8.8	10.2	11.27	13.57	12.47	1.37	2.42	4.66	3.57		yes.pin	yes.asp	NO			KOG3923	1.4.3.1
163375	239	11.18	11.65	11.83	12.67	12.34	NA	NA	1.49	1.15	yes.whs	yes.pin	yes.asp	NO
194179	55	8.65	10.25	12.31	12.85	13.48	NA	3.62	4.08	4.69	yes.whs	yes.pin	yes.asp	NO
271638	11	2.58	8.55	11.57	11.59	11.69	5.36	8.51	8.34	8.36		yes.pin	yes.asp	YES
320973	53	8.13	10.82	11.08	13.39	12.8	2.72	2.84	5.07	4.45		yes.pin	yes.asp	YES	YES	GH76		3.2.1.101
448186	7	1.57	5.73	5.66	10.85	12.68	3.56	3.55	8.85	10.08		yes.pin	yes.asp	NO
552184	219	11.1	11.44	11.66	13.24	12.41	NA	NA	2.12	1.29	yes.whs	yes.pin	yes.asp	NO
582532	53	7.03	10.22	10.29	13.53	13.5	3.16	3.1	6.31	6.23		yes.pin	yes.asp	YES	YES		KOG4569	3.1.1.-
688728	12	6.99	8.36	13.01	13.09	11.99	NA	5.76	5.79	4.53	yes.whs	yes.pin	yes.asp	YES	YES	GH28		3.2.1.15
718112	12	5.91	10.34	11.76	12.66	11.69	4.25	5.56	6.44	5.46	yes.whs	yes.pin	yes.asp	YES	YES	GH32	KOG0228	3.2.1.26
857219	239	10.75	11.48	11.81	12.97	12.51	NA	NA	2.17	1.74	yes.whs	yes.pin	yes.asp	NO
974066	53	7.72	10.89	10.81	12.15	13.85	2.98	3.18	4.18	5.81		yes.pin	yes.asp	NO
1060546	52	7.74	9.19	12.05	11.27	11.29	NA	4.12	3.46	3.38			unique.asp	NO
1104621	239	9.72	11.75	11.95	12.73	12.3	2.02	2.22	3	2.54	yes.whs	yes.pin	yes.asp	NO
1122612	52	7.33	10.02	11.49	11.9	12.63	2.68	4.04	4.47	5.14			unique.asp	NO
1287299	239	10.6	11.17	12.74	12.96	12.85	NA	2.11	2.33	2.24	yes.whs	yes.pin	yes.asp	NO			KOG2722
1303260	239	10.03	11.35	12.07	12.04	12.24	1.29	2	1.96	2.14	yes.whs	yes.pin	yes.asp	YES			KOG1216
1357629	55	8.61	10.8	13.57	13.53	13.6	2.29	4.84	4.75	4.67	yes.whs	yes.pin	yes.asp	YES	YES	GH51
1357645	53	8.69	9.43	11.53	13.18	12.59	NA	2.72	4.24	3.57		yes.pin	yes.asp	YES	YES	GH30
1358049	12	5.35	9.09	10.97	12.02	11.15	3.51	5.35	6.37	5.38	yes.whs	yes.pin	yes.asp	YES	YES	GH12
1358820	55	9.19	10.22	12.57	14.52	13.18	NA	3.26	5.25	3.86	yes.whs	yes.pin	yes.asp	YES
1359232	239	10.99	11.8	12.23	12.51	12.39	NA	1.23	1.54	1.38	yes.whs	yes.pin	yes.asp	NO
1362757	237	10.4	11.21	9.54	10.36	12.64	NA	NA	NA	2.21			unique.asp	NO			KOG0157	1.14.-.-
1363452	12	6.78	8.74	12.23	12.33	11.03	1.92	5.38	5.35	4	yes.whs	yes.pin	yes.asp	YES	YES
1364248	219	11.37	11.33	11.35	13.51	12.65	NA	NA	2.11	1.26	yes.whs	yes.pin	yes.asp	NO			KOG4159
1364281	239	10.6	11.49	11.45	12.24	12.13	0.87	NA	1.62	1.51	yes.whs	yes.pin	yes.asp	NO			KOG0416	6.3.2.19
1364528	12	6.29	9.41	10.78	12.69	13.24	3.14	4.35	6.2	6.57	yes.whs	yes.pin	yes.asp	YES	YES
1368318	16	7.39	12.49	15.15	15.36	16.14	5.09	7.27	7.53	8.3	yes.whs	yes.pin	yes.asp	NO		AA3_3	KOG1238	1.1.99.1
1368854	239	10.3	11.63	11.99	11.57	11.95	1.32	1.68	1.26	1.62	yes.whs	yes.pin	yes.asp	NO
1369748	55	9.48	10.23	12.9	12.05	12.69	NA	3.36	2.53	3.15	yes.whs	yes.pin	yes.asp	YES			KOG0157	1.14.14.1
1370490	76	9.89	8.15	13.54	13.21	12.69	NA	3.7	3.21	2.72	yes.whs	yes.pin	yes.asp	NO			KOG1575	1.1.1.-
1370947	55	10.45	10.67	12.7	13.18	13.88	NA	2.22	2.69	3.35	yes.whs	yes.pin	yes.asp	YES	YES		KOG1339	3.4.23.1
1372016	239	10.9	10.85	12.54	11.75	12.17	NA	1.61	NA	1.27	yes.whs	yes.pin	yes.asp	YES	YES	GH16
1374607	237	10.38	11.3	9.03	11.77	11.77	NA	-1.33	1.36	1.37			unique.asp	YES	YES
1377160	9	5.63	6.74	8.06	8.2	13.62	NA	2.33	2.46	7.72			unique.asp	YES		CE1
1377553	52	7.26	9.6	10.47	11.33	11.78	2.21	3.03	4.12	4.28			unique.asp	YES		GH28		3.2.1.15
1378769	55	8.68	10.59	13.19	12.23	12.99	1.86	4.43	3.48	4.22	yes.whs	yes.pin	yes.asp	NO			KOG1577	1.1.1.-
1386255	52	7.64	8.84	11.85	11.24	12.34	NA	4.06	3.47	4.55			unique.asp	NO			KOG2450	1.2.1.28
1387624	74	10.09	7.99	12.43	9.91	13.12	-2.1	2.29	NA	2.95	yes.whs		yes.asp	NO				1.13.11.37
1388350	239	11.01	11.32	12	12.1	12.03	NA	1.01	1.07	1.01	yes.whs	yes.pin	yes.asp	NO			KOG2428
1389340	239	10.53	11.92	12.55	12.79	12.81	NA	1.96	2.2	2.2	yes.whs	yes.pin	yes.asp	NO
1389582	16	8.36	10.08	14.2	13.81	14.91	1.71	5.72	5.37	6.32	yes.whs	yes.pin	yes.asp	NO
1390470	9	6.74	5.29	9.57	6.98	11.98	NA	2.76	NA	5.07			unique.asp	NO
1393643	219	11.09	11.2	12.05	13.12	12.65	NA	NA	2.01	1.53	yes.whs	yes.pin	yes.asp	NO
1395316	9	5.21	5.59	6.48	7	13.59	NA	NA	1.68	8.12			unique.asp	YES	YES	GH10
1399161	9	8.47	4.93	8.73	6.8	11.9	-3.32	NA	NA	3.23			unique.asp	YES			KOG2628
1402152	239	10.56	11.95	11.9	11.83	12.61	1.37	1.35	1.29	2.02	yes.whs	yes.pin	yes.asp	NO			KOG3396	2.3.1.4
1408204	74	7.12	6.47	13.61	10.8	12.27	NA	6.13	3.58	4.83	yes.whs		yes.asp	YES			KOG3346
1413780	239	11.02	11.59	12.12	12.57	12.55	NA	NA	1.51	1.51	yes.whs	yes.pin	yes.asp	NO
1419800	10	6.5	8.77	11.48	9.1	14.49	NA	4.29	NA	7.02	yes.whs		yes.asp	YES
1424129	219	11.03	10.62	11.66	13.23	12.37	NA	NA	2.22	1.32	yes.whs	yes.pin	yes.asp	YES			KOG1869
1425076	16	7.72	9.6	14.63	13.7	15.95	1.84	6.74	5.92	8.05	yes.whs	yes.pin	yes.asp	YES
1425384	52	7.28	8.45	11.9	12.46	12.38	NA	4.49	5.09	4.97			unique.asp	NO
1426277	239	10.3	11.67	13.57	12.99	11.91	NA	3.2	2.76	1.59	yes.whs	yes.pin	yes.asp	NO
1427973	53	8.46	10.52	11.77	13.48	12.58	2.02	3.26	4.94	4.05		yes.pin	yes.asp	NO			KOG1716	3.1.3.48
1430819	239	10.69	11.65	12.98	12.05	11.93	NA	2.25	1.35	1.24	yes.whs	yes.pin	yes.asp	NO			KOG1256	6.2.1.3
1431101	9	5.13	5.13	9.47	8.86	16.03	NA	4.25	3.69	10.56			unique.asp	YES		AA2
1431545	55	9.59	10.93	12.75	13.06	13.14	1.33	3.13	3.43	3.51	yes.whs	yes.pin	yes.asp	NO			KOG0725	1.1.1.100
1431773	239	10.52	11.37	11.69	12.09	12.27	NA	1.14	1.54	1.73	yes.whs	yes.pin	yes.asp	NO
1432753	239	10.63	11.44	12.86	11.95	11.93	NA	2.24	1.31	1.29	yes.whs	yes.pin	yes.asp	NO			KOG1577	1.1.1.-
1432804	239	10.53	11.4	11.67	12.51	12.7	NA	1.14	1.96	2.14	yes.whs	yes.pin	yes.asp	NO			KOG2084
1433039	9	6.43	6.32	9.21	6.33	12.28	NA	2.6	NA	5.6			unique.asp	NO			KOG3855	1.14.13.7
1433098	55	9.94	9.08	12.5	14.15	11.67	NA	2.51	4.2	1.69	yes.whs	yes.pin	yes.asp	YES		CE4	KOG3017
1433407	12	7.04	8.63	11.95	12.83	12.17	1.56	4.81	5.68	5.09	yes.whs	yes.pin	yes.asp	NO
1433414	237	10.35	10.55	9.15	11.37	12.31	NA	NA	NA	1.9			unique.asp	YES
1433745	239	10.12	11.17	11.96	12.58	12.37	1.05	1.84	2.43	2.23	yes.whs	yes.pin	yes.asp	NO			KOG3599
1434019	239	10.73	11.6	11.66	12.25	12.86	0.85	0.89	1.48	2.08	yes.whs	yes.pin	yes.asp	NO
1434129	239	10.58	11.64	12.23	11.91	12.17	1.08	1.63	1.32	1.58	yes.whs	yes.pin	yes.asp	YES			KOG2195
1434156	52	5.77	10.13	12.55	11.42	12.29	4.39	6.59	5.5	6.35			unique.asp	NO
1435048	239	11.01	11.41	12.34	12.73	12.1	NA	1.3	1.71	1.09	yes.whs	yes.pin	yes.asp	NO			KOG2510
1435128	239	10.89	11.5	12.37	12.31	12.5	NA	1.46	1.38	1.57	yes.whs	yes.pin	yes.asp	NO		GH31	KOG1065	3.2.1.20
1435474	239	10.91	12.34	11.53	12.19	12.73	1.4	NA	1.26	1.78	yes.whs	yes.pin	yes.asp	NO
1435501	12	5.81	8.65	11.85	13.75	12.67	NA	4.9	6.26	5.02	yes.whs	yes.pin	yes.asp	YES	YES	GH43
1435541	9	6.68	6.35	9.12	7.75	14.13	NA	2.69	NA	7.13			unique.asp	NO			KOG1502
1435885	52	6.7	9.95	10.95	12.1	13	3.28	3.58	5.11	5.46			unique.asp	YES	YES	GH10
1435960	55	8.56	9.5	12.39	12.87	12.01	NA	3.77	4.26	3.4	yes.whs	yes.pin	yes.asp	NO			KOG0157	1.14.-.-
1436138	55	9.53	10.27	12.6	14.14	13.11	NA	3.01	4.57	3.53	yes.whs	yes.pin	yes.asp	YES			KOG1577	1.1.1.21
1436321	31	6.43	6.76	13.99	13.33	13.42	NA	6.8	6.52	6.26	yes.whs	yes.pin	yes.asp	YES	YES	AA2
1437097	74	8.69	6.21	11.89	11.6	11.59	-2.24	3.11	2.92	2.87	yes.whs		yes.asp	NO			KOG3804
1437297	11	3.51	8.81	9.58	13.48	13.74	4.84	5.65	9.28	9.52		yes.pin	yes.asp	YES	YES
1437440	55	9.4	11	12.66	12.57	13.22	1.58	3.12	3.03	3.67	yes.whs	yes.pin	yes.asp	NO			KOG2628
1438178	239	10.62	11.08	12.08	12.63	12.97	NA	1.43	1.98	2.33	yes.whs	yes.pin	yes.asp	NO
1438246	52	7.14	10.84	12.42	12.12	11.84	3.56	5.13	4.94	4.53			unique.asp	YES	YES	CE8
1438826	239	10.21	11.17	12.45	12.84	11.94	NA	2.21	2.62	1.72	yes.whs	yes.pin	yes.asp	NO			KOG1282	3.4.16.-
1438837	16	6.94	11.54	16.15	15.16	16.34	4.09	8.23	7.25	8.23	yes.whs	yes.pin	yes.asp	YES	YES			3.4.14.9
1439153	52	7.06	9.27	10.76	11.66	12.31	2.22	3.61	4.55	5.06			unique.asp	YES
1439666	53	8.12	9.69	10.01	13.25	12.08	NA	1.98	5.08	3.77		yes.pin	yes.asp	YES	YES		KOG4389	3.1.1.1
1439965	239	10.51	10.89	12.2	12.73	12.5	NA	1.68	2.21	1.96	yes.whs	yes.pin	yes.asp	NO
1439990	239	10.41	11.7	11.66	13	12.31	1.26	1.21	2.55	1.87	yes.whs	yes.pin	yes.asp	YES
1440206	53	8.89	9.89	11.82	13.52	11.8	NA	2.84	4.55	2.94		yes.pin	yes.asp	NO			KOG2448	4.2.1.9
1440985	74	8.52	8.07	12.07	11.12	12.9	NA	3.45	2.62	4.26	yes.whs		yes.asp	NO
1442642	9	7.21	6.89	10.59	8.57	13.9	NA	3.54	NA	5.94			unique.asp	NO			KOG1417	1.13.11.5
1442916	237	9.6	10.93	8.2	11.29	11.56	1.3	-1.37	1.78	1.91			unique.asp	NO
1445175	237	10.47	10.77	9.63	10.77	12.47	NA	NA	NA	1.9			unique.asp	YES	YES	GH16
1445998	53	8.68	9.53	11.52	13.28	11.95	NA	2.8	4.55	3.24		yes.pin	yes.asp	YES
1446047	52	7.82	9.73	12.03	11.16	11.92	1.84	4.08	3.28	3.98			unique.asp	YES		GH28		3.2.1.67
1447049	55	9.96	10.27	12.24	13.28	12.7	NA	2.25	3.27	2.7	yes.whs	yes.pin	yes.asp	NO			KOG4388
1447350	11	3.23	7.18	12.91	11.54	12.45	3.44	9.04	7.77	8.6		yes.pin	yes.asp	NO
1448556	10	6.26	7.64	14.34	8.73	15.67	NA	7.84	2.34	9.13	yes.whs		yes.asp	NO
1450042	52	6.42	10.36	12.27	11.56	11.32	3.85	5.73	5.02	4.76			unique.asp	NO				1.-.-.-
1452045	52	7.25	9.54	10.5	11.8	11.34	2.29	3.15	4.45	4.01			unique.asp	NO			KOG0725	1.1.1.250
1452937	55	9.76	10.9	13.8	13.52	12.99	NA	3.87	3.57	3.06	yes.whs	yes.pin	yes.asp	YES			KOG0254	5.3.1.4
1455264	239	10.1	10.93	11.77	12.38	12.17	NA	NA	2.24	2	yes.whs	yes.pin	yes.asp	NO			KOG2992
1462982	55	9.99	8.79	13.64	13.01	12.29	NA	3.46	3.14	2.17	yes.whs	yes.pin	yes.asp	NO			KOG0161
1462983	239	9.83	11.91	13.04	12.51	12.35	1.98	3.06	2.75	2.39	yes.whs	yes.pin	yes.asp	NO
1463251	52	7.78	9.99	12	11.25	12.15	2.22	4.11	3.44	4.25			unique.asp	NO
1463290	53	8.6	10.34	10.32	12.29	11.98	1.7	1.67	3.61	3.29		yes.pin	yes.asp	YES
1464049	9	6.57	5.58	10.67	6.92	13.86	NA	3.87	NA	6.91			unique.asp	YES	YES	AA2		1.11.1.11
1464397	55	9.51	10.22	13.86	13.59	11.87	NA	4.13	4.11	2.39	yes.whs	yes.pin	yes.asp	YES			KOG4297	3.2.1.3
1468122	52	7.68	9.38	11.35	11.61	12.12	1.74	3.61	3.86	4.34			unique.asp	NO
1468135	7	2.98	7.35	7.33	12.54	14.46	3.85	3.82	9.21	10.55		yes.pin	yes.asp	YES
1468611	31	5.63	5.89	14.43	15	15.89	NA	8.27	9.09	9.71	yes.whs	yes.pin	yes.asp	YES		AA2		1.11.1.11
1471393	239	10.85	11.5	11.66	12.54	12.34	NA	NA	1.68	1.46	yes.whs	yes.pin	yes.asp	NO			KOG0588	2.7.1.-
1473347	76	10.03	7.15	13.58	13.36	12.37	-2.76	3.36	3.53	2.21	yes.whs	yes.pin	yes.asp	NO
1477222	11	2.59	8.02	10.7	13.72	12.59	4.27	6.98	9.06	8.02		yes.pin	yes.asp	YES
1477606	239	10.11	11.24	12.08	12.87	12.2	NA	1.95	2.74	2.07	yes.whs	yes.pin	yes.asp	NO			KOG1216
1479460	52	7.8	9.54	12.32	12.08	11.98	1.72	4.37	4.27	4.06			unique.asp	NO
1480943	74	8.18	8.52	12.47	11.16	14.25	NA	3.88	3.17	5.57	yes.whs		yes.asp	YES		AA5_1
