# Supplementary material for: Visual Comparative Omics of Fungi for Plant Biomass Deconstruction
Source: Front Microbiol. 2016 Aug 24;7:1335. doi: 10.3389/fmicb.2016.01335 (PMC4996036; doi:10.3389/fmicb.2016.01335)
Supplement: Supplementary file 1 [file Data_Sheet_1.ZIP › supplementaryTable_selectedGenes_pycco.pine.xlsx]

## Sheet: supplementaryTable_selectedGene
		Average read counts					Log2 fold change				Regulation on plant substrates					Predicted functions
protID	nodeID	Mal.ave	Avi.ave	Whs.ave	Pin.ave	Asp.ave	avi.log2	ws.log2	pin.log2	asp.log2	whs_reg	pin_reg	asp_reg	predicted.signal.peptide	detected.in.secretomes	CAZyme	KOGID	KEGG.ecNum
11138	239	10.56	11.42	12.15	12.83	12.54	NA	1.57	2.24	1.96	yes.whs	yes.pin	yes.asp	NO
13768	197	10.73	11.34	10.94	12.39	11.79	NA	NA	1.68	NA		unique.pin		NO
36426	197	10.78	11.25	11.64	12.48	11.76	NA	NA	1.68	NA		unique.pin		NO			KOG3671
47492	53	9.14	10.69	9.84	12.95	12.34	NA	NA	3.75	3.06		yes.pin	yes.asp	NO
57760	53	8.8	10.2	11.27	13.57	12.47	1.37	2.42	4.66	3.57		yes.pin	yes.asp	NO			KOG3923	1.4.3.1
83673	197	10.8	11.42	11.32	12.6	11.96	NA	NA	1.78	NA		unique.pin		NO
163375	239	11.18	11.65	11.83	12.67	12.34	NA	NA	1.49	1.15	yes.whs	yes.pin	yes.asp	NO
194179	55	8.65	10.25	12.31	12.85	13.48	NA	3.62	4.08	4.69	yes.whs	yes.pin	yes.asp	NO
258510	219	11.55	11.15	11.81	13.71	12.14	NA	NA	2.16	NA	yes.whs	yes.pin	yes.asp	NO
271638	11	2.58	8.55	11.57	11.59	11.69	5.36	8.51	8.34	8.36		yes.pin	yes.asp	YES
272503	32	8.07	8.45	10.67	11.58	11.46	NA	2.53	3.43	3.26		unique.pin		NO			KOG2150	3.2.1.18
316489	219	11.34	10.53	12.12	13.87	12.43	NA	NA	2.51	NA	yes.whs	yes.pin	yes.asp	YES	YES	EXPN	KOG4157
320973	53	8.13	10.82	11.08	13.39	12.8	2.72	2.84	5.07	4.45		yes.pin	yes.asp	YES	YES	GH76		3.2.1.101
408613	32	7.52	7.64	9.48	12.26	11.63	NA	2.02	4.81	3.92		unique.pin		YES	YES	GH43
448186	7	1.57	5.73	5.66	10.85	12.68	3.56	3.55	8.85	10.08		yes.pin	yes.asp	NO
552184	219	11.1	11.44	11.66	13.24	12.41	NA	NA	2.12	1.29	yes.whs	yes.pin	yes.asp	NO
582532	53	7.03	10.22	10.29	13.53	13.5	3.16	3.1	6.31	6.23		yes.pin	yes.asp	YES	YES		KOG4569	3.1.1.-
606841	113	9.6	9.96	10.83	11.72	10.67	NA	NA	2.14	NA		unique.pin		NO
607812	219	11.08	10.98	11.84	12.8	11.62	NA	NA	1.78	NA	yes.whs	yes.pin	yes.asp	NO			KOG1878
618009	94	10.76	9.77	11.65	12.61	11.82	-0.95	NA	1.83	1.05		unique.pin		YES			KOG1339
672392	239	10.71	12.52	12.52	12.61	11.76	1.8	1.76	1.89	NA	yes.whs	yes.pin	yes.asp	YES	YES			3.4.14.9
675342	32	7.08	7.75	10.74	11.49	11.37	NA	3.63	4.35	4.23		unique.pin		NO
679895	54	8.73	7.26	15.12	14.27	8.74	NA	6.1	5.37	NA	yes.whs	yes.pin		NO
688728	12	6.99	8.36	13.01	13.09	11.99	NA	5.76	5.79	4.53	yes.whs	yes.pin	yes.asp	YES	YES	GH28		3.2.1.15
718112	12	5.91	10.34	11.76	12.66	11.69	4.25	5.56	6.44	5.46	yes.whs	yes.pin	yes.asp	YES	YES	GH32	KOG0228	3.2.1.26
746229	94	10.71	9.99	10.78	12.71	11.76	NA	NA	1.93	NA		unique.pin		NO
857219	239	10.75	11.48	11.81	12.97	12.51	NA	NA	2.17	1.74	yes.whs	yes.pin	yes.asp	NO
959205	219	10.54	11.15	12.04	13.19	11.59	NA	NA	2.62	NA	yes.whs	yes.pin	yes.asp	NO
974066	53	7.72	10.89	10.81	12.15	13.85	2.98	3.18	4.18	5.81		yes.pin	yes.asp	NO
1003363	219	11.17	10.76	11.43	13.05	11.55	NA	NA	1.88	NA	yes.whs	yes.pin	yes.asp	YES			KOG0566
1078886	197	10.76	11.24	11.77	11.99	11.92	NA	NA	1.23	NA		unique.pin		NO			KOG0507
1104621	239	9.72	11.75	11.95	12.73	12.3	2.02	2.22	3	2.54	yes.whs	yes.pin	yes.asp	NO
1112144	113	10.23	9.22	11.01	12.14	11.21	NA	NA	1.93	NA		unique.pin		NO			KOG0631	2.7.1.6
1178528	94	10.81	10.58	10.84	12.33	12.55	NA	NA	1.54	1.67		unique.pin		NO
1228241	113	10.43	9.45	10.4	11.61	10.29	NA	NA	1.21	NA		unique.pin		NO			KOG2177
1287299	239	10.6	11.17	12.74	12.96	12.85	NA	2.11	2.33	2.24	yes.whs	yes.pin	yes.asp	NO			KOG2722
1303260	239	10.03	11.35	12.07	12.04	12.24	1.29	2	1.96	2.14	yes.whs	yes.pin	yes.asp	YES			KOG1216
1357211	32	8.31	8.43	9.81	12.01	11.78	NA	1.55	3.63	3.39		unique.pin		NO			KOG1716
1357457	197	10.54	11.39	11.53	12.32	11.88	0.84	1	1.77	1.33		unique.pin		NO			KOG0725	1.1.1.250
1357629	55	8.61	10.8	13.57	13.53	13.6	2.29	4.84	4.75	4.67	yes.whs	yes.pin	yes.asp	YES	YES	GH51
1357645	53	8.69	9.43	11.53	13.18	12.59	NA	2.72	4.24	3.57		yes.pin	yes.asp	YES	YES	GH30
1357648	94	10.66	10.36	11.14	12.12	11.44	NA	NA	1.45	NA		unique.pin		NO
1358049	12	5.35	9.09	10.97	12.02	11.15	3.51	5.35	6.37	5.38	yes.whs	yes.pin	yes.asp	YES	YES	GH12
1358820	55	9.19	10.22	12.57	14.52	13.18	NA	3.26	5.25	3.86	yes.whs	yes.pin	yes.asp	YES
1359232	239	10.99	11.8	12.23	12.51	12.39	NA	1.23	1.54	1.38	yes.whs	yes.pin	yes.asp	NO
1359347	219	10.93	10.61	12.02	12.64	12.07	NA	NA	1.74	NA	yes.whs	yes.pin	yes.asp	NO			KOG1909
1359501	197	10.69	10.84	11.18	12.35	11.84	NA	NA	1.63	1.15		unique.pin		NO			KOG1362
1359970	219	10.97	11.17	11.75	12.9	12.05	NA	NA	1.92	NA	yes.whs	yes.pin	yes.asp	NO			KOG1187
1360215	113	9.23	9.6	10.58	12.51	10.91	NA	NA	3.26	1.63		unique.pin		NO			KOG1721
1360786	219	11.82	11.36	12.21	13.06	12.22	NA	NA	1.24	NA	yes.whs	yes.pin	yes.asp	NO			KOG1165
1361509	114	10.16	10.62	11.04	11.78	10.98	NA	NA	1.59	NA		unique.pin		NO			KOG2806	3.2.1.18
1362770	197	10.88	10.73	11.25	11.9	11.98	NA	NA	1.02	1.09		unique.pin		NO			KOG0533
1363377	133	10.14	9.47	10.2	13.65	9.49	NA	NA	3.48	NA		unique.pin		NO			KOG0380	2.3.1.26
1363452	12	6.78	8.74	12.23	12.33	11.03	1.92	5.38	5.35	4	yes.whs	yes.pin	yes.asp	YES	YES
1364248	219	11.37	11.33	11.35	13.51	12.65	NA	NA	2.11	1.26	yes.whs	yes.pin	yes.asp	NO			KOG4159
1364281	239	10.6	11.49	11.45	12.24	12.13	0.87	NA	1.62	1.51	yes.whs	yes.pin	yes.asp	NO			KOG0416	6.3.2.19
1364528	12	6.29	9.41	10.78	12.69	13.24	3.14	4.35	6.2	6.57	yes.whs	yes.pin	yes.asp	YES	YES
1365829	94	10.48	10.44	11.26	12.25	11.84	NA	NA	1.73	1.32		unique.pin		NO			KOG1869
1366368	239	10.6	11.84	11.67	11.95	11.82	NA	NA	1.36	NA	yes.whs	yes.pin	yes.asp	NO			KOG0598	2.7.1.37
1368318	16	7.39	12.49	15.15	15.36	16.14	5.09	7.27	7.53	8.3	yes.whs	yes.pin	yes.asp	NO		AA3_3	KOG1238	1.1.99.1
1368854	239	10.3	11.63	11.99	11.57	11.95	1.32	1.68	1.26	1.62	yes.whs	yes.pin	yes.asp	NO
1369162	94	9.71	10.91	11.06	13.19	12.43	NA	1.29	3.34	2.59		unique.pin		NO			KOG0260
1369226	50	8.66	8.7	8.47	12.45	8.29	NA	NA	3.51	NA		unique.pin		YES	YES
1369446	94	10.37	10.18	10.93	11.69	12.88	NA	NA	1.3	2.5		unique.pin		NO			KOG4650
1369748	55	9.48	10.23	12.9	12.05	12.69	NA	3.36	2.53	3.15	yes.whs	yes.pin	yes.asp	YES			KOG0157	1.14.14.1
1370490	76	9.89	8.15	13.54	13.21	12.69	NA	3.7	3.21	2.72	yes.whs	yes.pin	yes.asp	NO			KOG1575	1.1.1.-
1370947	55	10.45	10.67	12.7	13.18	13.88	NA	2.22	2.69	3.35	yes.whs	yes.pin	yes.asp	YES	YES		KOG1339	3.4.23.1
1371554	54	11.25	9.84	17.14	16.64	10.41	NA	5.64	5.23	NA	yes.whs	yes.pin		NO			KOG1260	2.7.8.23
1372121	219	11.47	10.48	11.34	13.29	12.16	NA	NA	1.77	NA	yes.whs	yes.pin	yes.asp	NO			KOG3140
1372276	219	10.98	11.13	12.11	13.17	12.33	NA	NA	2.12	NA	yes.whs	yes.pin	yes.asp	NO			KOG0204	3.6.3.8
1373511	32	9.07	8.01	10.55	12.19	11.25	NA	1.45	3.11	2.17		unique.pin		NO			KOG2628
1374740	94	10.88	10.21	11.13	12.01	11.87	NA	NA	1.14	0.97		unique.pin		YES			KOG2742
1374769	94	9.92	10.17	11.98	12.76	11.81	NA	2.01	2.8	1.91		unique.pin		NO			KOG1113	2.7.1.-
1375035	94	10.87	10.38	10.7	12.15	12.36	NA	NA	1.28	1.47		unique.pin		NO
1375142	219	10.56	10.78	11.89	12.84	11.53	NA	NA	2.29	NA	yes.whs	yes.pin	yes.asp	NO			KOG1216	3.2.1.18
1378769	55	8.68	10.59	13.19	12.23	12.99	1.86	4.43	3.48	4.22	yes.whs	yes.pin	yes.asp	NO			KOG1577	1.1.1.-
1382595	113	10.22	9.17	10.34	11.88	10.57	NA	NA	1.75	NA		unique.pin		NO			KOG1208	1.1.-.-
1387014	219	11.06	9.9	12.47	13.23	12.13	NA	1.37	2.19	NA	yes.whs	yes.pin	yes.asp	NO			KOG0024	1.1.1.14
1388350	239	11.01	11.32	12	12.1	12.03	NA	1.01	1.07	1.01	yes.whs	yes.pin	yes.asp	NO			KOG2428
1389340	239	10.53	11.92	12.55	12.79	12.81	NA	1.96	2.2	2.2	yes.whs	yes.pin	yes.asp	NO
1389582	16	8.36	10.08	14.2	13.81	14.91	1.71	5.72	5.37	6.32	yes.whs	yes.pin	yes.asp	NO
1392196	94	10.59	10.04	11.55	12.44	11.95	NA	NA	1.82	1.34		unique.pin		NO			KOG1198	1.6.5.5
1393643	219	11.09	11.2	12.05	13.12	12.65	NA	NA	2.01	1.53	yes.whs	yes.pin	yes.asp	NO
1397270	239	10.97	11.99	12	12.42	12.06	NA	NA	1.41	NA	yes.whs	yes.pin	yes.asp	NO			KOG0266
1401603	94	9.85	9.84	12.47	11.97	11.95	NA	2.62	2.12	2.04		unique.pin		YES
1402152	239	10.56	11.95	11.9	11.83	12.61	1.37	1.35	1.29	2.02	yes.whs	yes.pin	yes.asp	NO			KOG3396	2.3.1.4
1404822	197	10.87	11.45	11.63	11.96	11.44	NA	NA	1.08	NA		unique.pin		NO
1407418	197	11.04	10.93	11.57	12.34	12.15	NA	NA	1.29	1.1		unique.pin		NO			KOG0260	2.7.7.6
1409673	219	11.61	11.13	11.89	12.78	11.55	NA	NA	1.15	NA	yes.whs	yes.pin	yes.asp	NO			KOG2388	2.7.7.23
1413425	219	11.28	10.47	11.73	12.75	11.58	NA	NA	1.5	NA	yes.whs	yes.pin	yes.asp	NO
1413780	239	11.02	11.59	12.12	12.57	12.55	NA	NA	1.51	1.51	yes.whs	yes.pin	yes.asp	NO
1420662	219	11.34	11.43	12.16	13.42	11.45	NA	NA	2.02	NA	yes.whs	yes.pin	yes.asp	NO			KOG0454	4.2.1.33
1423252	197	10.84	10.39	11.67	12.45	11.37	NA	NA	1.66	NA		unique.pin		NO			KOG4679
1423291	94	10.14	9.18	11.38	14.16	11.61	NA	NA	4.17	NA		unique.pin		YES			KOG1474
1423703	94	10.27	10.1	11.09	12.86	11.33	NA	NA	2.58	NA		unique.pin		NO		GH47	KOG2204	3.2.1.113
1424129	219	11.03	10.62	11.66	13.23	12.37	NA	NA	2.22	1.32	yes.whs	yes.pin	yes.asp	YES			KOG1869
1425076	16	7.72	9.6	14.63	13.7	15.95	1.84	6.74	5.92	8.05	yes.whs	yes.pin	yes.asp	YES
1426009	114	10.07	10.5	11.28	12.46	10.39	NA	NA	2.34	NA		unique.pin		NO			KOG4698
1426277	239	10.3	11.67	13.57	12.99	11.91	NA	3.2	2.76	1.59	yes.whs	yes.pin	yes.asp	NO
1426486	94	10.37	9.73	11.77	12.3	11.63	NA	NA	1.98	NA		unique.pin		NO
1427973	53	8.46	10.52	11.77	13.48	12.58	2.02	3.26	4.94	4.05		yes.pin	yes.asp	NO			KOG1716	3.1.3.48
1428035	219	10.78	10.5	11.66	12.93	11.82	NA	NA	2.19	NA	yes.whs	yes.pin	yes.asp	NO
1428948	114	10.47	10.58	11.32	12.69	11.44	NA	NA	2.17	NA		unique.pin		NO			KOG1878	2.3.1.48
1429074	219	11.4	10.56	11.87	13.11	12.45	NA	NA	1.71	NA	yes.whs	yes.pin	yes.asp	NO			KOG1357	2.3.1.50
1429988	32	7.6	7.71	11.48	11.39	10.98	NA	3.82	3.65	3.32		unique.pin		NO			KOG1212	3.1.-.-
1430379	197	11.15	10.62	11.48	12.19	11.45	NA	NA	1.05	NA		unique.pin		NO			KOG4701
1430448	239	10.45	12.38	11.93	12.17	11.83	1.9	1.45	1.74	NA	yes.whs	yes.pin	yes.asp	NO
1430513	33	6.03	12.75	13.91	10.72	8.41	6.34	7.74	4.46	2.2	yes.whs	yes.pin		NO
1430526	219	11.76	10.58	11.67	12.92	12.14	-1.17	NA	1.15	NA	yes.whs	yes.pin	yes.asp	NO			KOG2986
1430819	239	10.69	11.65	12.98	12.05	11.93	NA	2.25	1.35	1.24	yes.whs	yes.pin	yes.asp	NO			KOG1256	6.2.1.3
1431436	219	11.83	11.25	11.99	14.06	11.64	NA	NA	2.27	NA	yes.whs	yes.pin	yes.asp	NO			KOG4812
1431440	32	7.92	8.72	10.71	12.38	11.2	NA	2.61	4.3	3.1		unique.pin		NO
1431545	55	9.59	10.93	12.75	13.06	13.14	1.33	3.13	3.43	3.51	yes.whs	yes.pin	yes.asp	NO			KOG0725	1.1.1.100
1431773	239	10.52	11.37	11.69	12.09	12.27	NA	1.14	1.54	1.73	yes.whs	yes.pin	yes.asp	NO
1432451	197	10.57	10.81	11.07	12.2	11.4	NA	NA	1.64	NA		unique.pin		NO			KOG1216
1432467	197	10.93	10.81	11.68	12.56	11.5	NA	NA	1.62	NA		unique.pin		NO			KOG1601
1432660	197	11.05	11.28	11.66	12.57	11.66	NA	NA	1.49	NA		unique.pin		NO			KOG2641
1432753	239	10.63	11.44	12.86	11.95	11.93	NA	2.24	1.31	1.29	yes.whs	yes.pin	yes.asp	NO			KOG1577	1.1.1.-
1432804	239	10.53	11.4	11.67	12.51	12.7	NA	1.14	1.96	2.14	yes.whs	yes.pin	yes.asp	NO			KOG2084
1433057	32	7.86	8.68	11.73	12.58	9.9	NA	3.64	4.52	1.86		unique.pin		NO			KOG3855	1.14.13.7
1433098	55	9.94	9.08	12.5	14.15	11.67	NA	2.51	4.2	1.69	yes.whs	yes.pin	yes.asp	YES		CE4	KOG3017
1433337	197	11	11.18	11.02	12.46	12.34	NA	NA	1.44	1.32		unique.pin		NO
1433407	12	7.04	8.63	11.95	12.83	12.17	1.56	4.81	5.68	5.09	yes.whs	yes.pin	yes.asp	NO
1433543	197	11.19	10.74	11.71	12.26	11.71	NA	NA	1.06	NA		unique.pin		NO			KOG0637
1433585	155	10.94	9.78	10.21	12.42	10.74	NA	NA	1.52	NA		unique.pin		YES
1433745	239	10.12	11.17	11.96	12.58	12.37	1.05	1.84	2.43	2.23	yes.whs	yes.pin	yes.asp	NO			KOG3599
1433818	94	10.9	9.97	11.71	12.44	11.77	NA	NA	1.55	NA		unique.pin		NO			KOG1601
1434019	239	10.73	11.6	11.66	12.25	12.86	0.85	0.89	1.48	2.08	yes.whs	yes.pin	yes.asp	NO
1434129	239	10.58	11.64	12.23	11.91	12.17	1.08	1.63	1.32	1.58	yes.whs	yes.pin	yes.asp	YES			KOG2195
1434155	94	9.98	9.95	10.81	12.63	12.9	NA	NA	2.47	2.83		unique.pin		NO			KOG2504
1434191	32	7.11	8.63	10.71	11.84	10.87	NA	3.51	4.7	3.58		unique.pin		YES	YES	GH78
1434274	114	10.61	11.8	11.28	12.85	10.52	NA	NA	2.16	NA		unique.pin		YES	YES	GH3	KOG4157	3.2.1.21
1434889	197	10.69	10.57	11.1	12.05	11.35	NA	NA	1.35	NA		unique.pin		NO			KOG1484
1435048	239	11.01	11.41	12.34	12.73	12.1	NA	1.3	1.71	1.09	yes.whs	yes.pin	yes.asp	NO			KOG2510
1435128	239	10.89	11.5	12.37	12.31	12.5	NA	1.46	1.38	1.57	yes.whs	yes.pin	yes.asp	NO		GH31	KOG1065	3.2.1.20
1435229	32	8.32	8.47	11.46	12	11.21	NA	3.05	3.52	2.71		unique.pin		YES	YES
1435474	239	10.91	12.34	11.53	12.19	12.73	1.4	NA	1.26	1.78	yes.whs	yes.pin	yes.asp	NO
1435501	12	5.81	8.65	11.85	13.75	12.67	NA	4.9	6.26	5.02	yes.whs	yes.pin	yes.asp	YES	YES	GH43
1435520	94	11.34	10.09	11.57	12.49	11.94	-1.22	NA	1.16	NA		unique.pin		NO		GT69
1435789	219	10.79	11.29	12.43	13.63	12.42	NA	NA	2.9	NA	yes.whs	yes.pin	yes.asp	YES			KOG3525
1435960	55	8.56	9.5	12.39	12.87	12.01	NA	3.77	4.26	3.4	yes.whs	yes.pin	yes.asp	NO			KOG0157	1.14.-.-
1436138	55	9.53	10.27	12.6	14.14	13.11	NA	3.01	4.57	3.53	yes.whs	yes.pin	yes.asp	YES			KOG1577	1.1.1.21
1436321	31	6.43	6.76	13.99	13.33	13.42	NA	6.8	6.52	6.26	yes.whs	yes.pin	yes.asp	YES	YES	AA2
1436381	94	10.23	9.62	12.09	11.9	11.58	NA	1.83	1.67	1.33		unique.pin		NO			KOG0158	1.14.15.3
1436606	50	9.73	7.31	6.93	13.04	9.38	-2.1	-2.51	3.23	NA		unique.pin		NO			KOG0255
1436847	133	11.07	6.74	11.48	14.77	9.37	-4.22	NA	3.72	-1.69		unique.pin		NO			KOG0065
1436952	94	9.67	10.61	11.97	12.97	11.91	NA	2.34	3.2	2.15		unique.pin		NO
1437297	11	3.51	8.81	9.58	13.48	13.74	4.84	5.65	9.28	9.52		yes.pin	yes.asp	YES	YES
1437440	55	9.4	11	12.66	12.57	13.22	1.58	3.12	3.03	3.67	yes.whs	yes.pin	yes.asp	NO			KOG2628
1437528	197	11.22	10.25	11.21	12.28	11.72	-0.94	NA	1.05	NA		unique.pin		NO
1437778	219	10.72	10.49	11.79	14	11.09	NA	NA	3.21	NA	yes.whs	yes.pin	yes.asp	NO			KOG1869	3.2.1.18
1438026	177	11.4	11.71	11.95	12.51	12.19	NA	NA	1.09	NA	yes.whs	yes.pin		NO			KOG0281	3.1.1.47
1438178	239	10.62	11.08	12.08	12.63	12.97	NA	1.43	1.98	2.33	yes.whs	yes.pin	yes.asp	NO
1438826	239	10.21	11.17	12.45	12.84	11.94	NA	2.21	2.62	1.72	yes.whs	yes.pin	yes.asp	NO			KOG1282	3.4.16.-
1438837	16	6.94	11.54	16.15	15.16	16.34	4.09	8.23	7.25	8.23	yes.whs	yes.pin	yes.asp	YES	YES			3.4.14.9
1439160	50	7.94	6.78	8.21	12.13	10.35	NA	NA	4.16	2.35		unique.pin		NO			KOG2614	1.14.13.9
1439666	53	8.12	9.69	10.01	13.25	12.08	NA	1.98	5.08	3.77		yes.pin	yes.asp	YES	YES		KOG4389	3.1.1.1
1439683	94	10.32	10.01	11.28	12.38	11.78	NA	NA	2.02	1.45		unique.pin		NO			KOG0538	1.1.3.15
1439874	113	9.89	9.46	10.5	11.79	10.28	NA	NA	2	NA		unique.pin		NO			KOG0157	1.14.-.-
1439965	239	10.51	10.89	12.2	12.73	12.5	NA	1.68	2.21	1.96	yes.whs	yes.pin	yes.asp	NO
1439990	239	10.41	11.7	11.66	13	12.31	1.26	1.21	2.55	1.87	yes.whs	yes.pin	yes.asp	YES
1440206	53	8.89	9.89	11.82	13.52	11.8	NA	2.84	4.55	2.94		yes.pin	yes.asp	NO			KOG2448	4.2.1.9
1440588	239	10.71	11.29	12.39	13.33	12.1	NA	1.62	2.61	NA	yes.whs	yes.pin	yes.asp	NO			KOG0053
1440726	33	4.96	9.4	12.57	11.46	10.29	4.14	7.14	6.4	5.01	yes.whs	yes.pin		NO				1.-.-.-
1441122	32	7.39	7.87	11	12.08	11.58	NA	3.51	4.65	4.07		unique.pin		YES			KOG0254	5.3.1.4
1441433	219	11.77	11.11	11.77	12.91	11.94	NA	NA	1.16	NA	yes.whs	yes.pin	yes.asp	NO			KOG1311
1442761	219	11.13	11.14	11.7	12.57	12.37	NA	NA	1.47	NA	yes.whs	yes.pin	yes.asp	NO			KOG4532
1444098	219	11.29	11.04	11.74	13.57	12.49	NA	NA	2.23	NA	yes.whs	yes.pin	yes.asp	NO			KOG0592
1444780	197	10.62	10.44	11.5	12.03	12	NA	NA	1.39	1.35		unique.pin		NO			KOG3996	4.4.1.17
1445587	94	10.69	9.99	11.29	12.59	11.69	NA	NA	1.9	NA		unique.pin		NO			KOG1187	6.3.2.-
1445972	239	10.47	11.08	12.17	12.78	11.96	NA	NA	2.38	NA	yes.whs	yes.pin	yes.asp	NO			KOG0055
1445998	53	8.68	9.53	11.52	13.28	11.95	NA	2.8	4.55	3.24		yes.pin	yes.asp	YES
1446480	94	10.02	10.81	11.31	12.79	11.98	NA	1.27	2.78	1.92		unique.pin		YES			KOG0305
1446609	197	11.29	10.59	11.13	12.39	12.05	NA	NA	1.08	NA		unique.pin		NO			KOG0533
1447049	55	9.96	10.27	12.24	13.28	12.7	NA	2.25	3.27	2.7	yes.whs	yes.pin	yes.asp	NO			KOG4388
1447210	113	10.51	10.13	10.37	12.19	11.09	NA	NA	1.68	NA		unique.pin		NO			KOG2992	3.2.1.18
1447350	11	3.23	7.18	12.91	11.54	12.45	3.44	9.04	7.77	8.6		yes.pin	yes.asp	NO
1448144	197	10.52	11.07	11.12	12.06	11.48	NA	NA	1.55	NA		unique.pin		NO			KOG2221
1448777	197	11.23	11.22	11.76	12.55	11.86	NA	NA	1.31	NA		unique.pin		NO
1450849	197	10.34	11.2	10.65	12.05	12.13	NA	NA	1.66	1.74		unique.pin		NO			KOG2533
1452759	197	11.06	11.31	10.83	12.61	11.41	NA	NA	1.57	NA		unique.pin		NO			KOG3202
1452937	55	9.76	10.9	13.8	13.52	12.99	NA	3.87	3.57	3.06	yes.whs	yes.pin	yes.asp	YES			KOG0254	5.3.1.4
1454573	94	9.85	9.83	10.72	12.27	11.34	NA	NA	2.41	1.45		unique.pin		NO
1455264	239	10.1	10.93	11.77	12.38	12.17	NA	NA	2.24	2	yes.whs	yes.pin	yes.asp	NO			KOG2992
1461288	55	9.12	9.25	13.63	13.32	11.2	NA	4.1	3.99	NA	yes.whs	yes.pin	yes.asp	YES			KOG4157
1461571	54	7.2	6.92	14.61	12.64	7.69	NA	7.31	5.29	NA	yes.whs	yes.pin		NO			KOG1187
1462684	197	10.57	11.02	11.55	12.22	11.2	NA	NA	1.61	NA		unique.pin		NO			KOG1778	2.3.1.48
1462982	55	9.99	8.79	13.64	13.01	12.29	NA	3.46	3.14	2.17	yes.whs	yes.pin	yes.asp	NO			KOG0161
1462983	239	9.83	11.91	13.04	12.51	12.35	1.98	3.06	2.75	2.39	yes.whs	yes.pin	yes.asp	NO
1463192	32	7.41	8.14	9.82	12.95	11.41	NA	2.16	5.27	3.78		unique.pin		NO			KOG3855	1.14.13.7
1463290	53	8.6	10.34	10.32	12.29	11.98	1.7	1.67	3.61	3.29		yes.pin	yes.asp	YES
1463504	113	10.21	9.22	10.57	11.95	10.32	NA	NA	1.73	NA		unique.pin		NO			KOG1187
1463566	94	10.3	9.42	11.53	12.61	12.16	NA	NA	2.19	NA		unique.pin		NO
1464397	55	9.51	10.22	13.86	13.59	11.87	NA	4.13	4.11	2.39	yes.whs	yes.pin	yes.asp	YES			KOG4297	3.2.1.3
1464576	133	9.93	7.91	10.17	12.94	10.14	-1.8	NA	3.02	NA		unique.pin		YES
1466495	33	3.2	10.59	12.33	11.26	8.85	6.2	8.19	7.07	4.66	yes.whs	yes.pin		YES	YES	AA9
1466871	155	10.93	10.11	11.21	12.18	11.49	NA	NA	1.28	NA		unique.pin		YES			KOG1477
1467041	219	11.24	11.11	11.6	13.12	11.81	NA	NA	1.89	NA	yes.whs	yes.pin	yes.asp	YES			KOG3751
1467800	113	10.31	9.91	10.96	11.72	10.85	NA	NA	1.41	NA		unique.pin		NO				2.7.8.17
1468135	7	2.98	7.35	7.33	12.54	14.46	3.85	3.82	9.21	10.55		yes.pin	yes.asp	YES
1468611	31	5.63	5.89	14.43	15	15.89	NA	8.27	9.09	9.71	yes.whs	yes.pin	yes.asp	YES		AA2		1.11.1.11
1469013	94	9.99	10.06	10.42	12.41	11.54	NA	NA	2.36	1.51		unique.pin		NO			KOG0254	5.3.1.4
1469032	50	6.44	7.05	6.57	11.81	8.21	NA	NA	5.34	1.72		unique.pin		YES			KOG0157
1469854	94	10.8	10.21	10.86	13.35	12.37	NA	NA	2.47	1.52		unique.pin		YES
1470078	219	11.57	10.51	11.81	12.83	11.97	-1.04	NA	1.26	NA	yes.whs	yes.pin	yes.asp	NO			KOG2641
1470348	239	10.94	11.39	12.03	12.4	11.79	NA	1.08	1.46	NA	yes.whs	yes.pin	yes.asp	NO			KOG4274
1470416	94	9.63	9.53	11.29	12.32	12	NA	1.66	2.64	2.33		unique.pin		NO			KOG2589
1471393	239	10.85	11.5	11.66	12.54	12.34	NA	NA	1.68	1.46	yes.whs	yes.pin	yes.asp	NO			KOG0588	2.7.1.-
1471626	133	10.82	8.09	10.34	12.36	10.65	-2.65	NA	1.55	NA		unique.pin		NO			KOG1198	1.6.5.5
1472566	32	8.34	8.07	11.13	11.98	10.13	NA	2.73	3.63	1.74		unique.pin		NO
1473195	50	8.42	6.34	7.11	12.99	9.52	NA	NA	4.57	NA		unique.pin		YES			KOG3599
1473347	76	10.03	7.15	13.58	13.36	12.37	-2.76	3.36	3.53	2.21	yes.whs	yes.pin	yes.asp	NO
1474316	219	10.57	10.76	11.9	12.75	11.74	NA	NA	2.18	NA	yes.whs	yes.pin	yes.asp	NO			KOG1187
1475242	94	10.74	9.02	11.15	12.19	11.75	-1.67	NA	1.45	NA		unique.pin		NO			KOG1200	1.1.1.100
1476517	239	10.69	11.1	12.47	12.33	12.22	NA	1.73	1.6	NA	yes.whs	yes.pin	yes.asp	YES			KOG4701	3.2.1.18
1477222	11	2.59	8.02	10.7	13.72	12.59	4.27	6.98	9.06	8.02		yes.pin	yes.asp	YES
1477606	239	10.11	11.24	12.08	12.87	12.2	NA	1.95	2.74	2.07	yes.whs	yes.pin	yes.asp	NO			KOG1216
1480621	76	10.97	5.92	12.24	13.77	12.07	-4.67	NA	2.73	NA	yes.whs	yes.pin	yes.asp	NO			KOG0756
1484590	94	10.31	10.65	11.72	13.24	12.09	NA	NA	2.94	1.73		unique.pin		NO
1494919	219	11.28	11.29	12.22	13.34	12.91	NA	NA	1.98	NA	yes.whs	yes.pin	yes.asp	NO			KOG1703
1494927	114	9.84	10.44	10.99	12.41	10.91	NA	NA	2.42	NA		unique.pin		NO			KOG1187	6.3.2.-
1507511	219	10.63	10.77	12.28	14.51	11.87	NA	1.62	3.81	NA	yes.whs	yes.pin	yes.asp	YES	YES	GH15		3.2.1.3
1511705	54	9.33	8.34	16.07	14.88	9.67	NA	6.56	5.3	NA	yes.whs	yes.pin		NO			KOG0538	1.1.2.3
1521754	239	10.65	11.4	12.05	12.32	11.8	NA	NA	1.74	NA	yes.whs	yes.pin	yes.asp	NO			KOG0156	1.14.14.1
