# Supplementary material for: Visual Comparative Omics of Fungi for Plant Biomass Deconstruction
Source: Front Microbiol. 2016 Aug 24;7:1335. doi: 10.3389/fmicb.2016.01335 (PMC4996036; doi:10.3389/fmicb.2016.01335)
Supplement: Supplementary file 1 [file Data_Sheet_1.ZIP › supplementaryTable_selectedGenes_pycco.wheatstraw.xlsx]

## Sheet: supplementaryTable_selectedGene
		Average read counts					Log2 fold change				Regulation on plant substrates					Predicted functions
protID	nodeID	Mal.ave	Avi.ave	Whs.ave	Pin.ave	Asp.ave	avi.log2	ws.log2	pin.log2	asp.log2	whs_reg	pin_reg	asp_reg	predicted.signal.peptide	detected.in.secretomes	CAZyme	KOGID	KEGG.ecNum
2254	74	9.01	8.27	11.66	12.38	12.73	NA	2.55	3.39	3.53	yes.whs		yes.asp	NO
11138	239	10.56	11.42	12.15	12.83	12.54	NA	1.57	2.24	1.96	yes.whs	yes.pin	yes.asp	NO
36469	236	9.11	10.92	11.7	9.57	11.78	1.83	2.57	NA	2.63	unique.whs			NO
179022	236	8.7	10.9	11.83	9.79	11.93	2.16	3.11	1.09	3.17	unique.whs			NO			KOG0143	1.14.11.9
194179	55	8.65	10.25	12.31	12.85	13.48	NA	3.62	4.08	4.69	yes.whs	yes.pin	yes.asp	NO
284287	239	10.8	11.92	12.4	11.79	11.75	NA	1.56	NA	NA	yes.whs	yes.pin	yes.asp	NO
476007	75	11.11	10.66	12.65	11.82	12.15	NA	1.53	NA	NA	unique.whs			NO			KOG0548
649451	216	9.69	10.7	12.19	11.51	10.95	NA	2.46	1.79	NA	unique.whs			NO
672392	239	10.71	12.52	12.52	12.61	11.76	1.8	1.76	1.89	NA	yes.whs	yes.pin	yes.asp	YES	YES			3.4.14.9
679895	54	8.73	7.26	15.12	14.27	8.74	NA	6.1	5.37	NA	yes.whs	yes.pin		NO
688728	12	6.99	8.36	13.01	13.09	11.99	NA	5.76	5.79	4.53	yes.whs	yes.pin	yes.asp	YES	YES	GH28		3.2.1.15
718112	12	5.91	10.34	11.76	12.66	11.69	4.25	5.56	6.44	5.46	yes.whs	yes.pin	yes.asp	YES	YES	GH32	KOG0228	3.2.1.26
1104621	239	9.72	11.75	11.95	12.73	12.3	2.02	2.22	3	2.54	yes.whs	yes.pin	yes.asp	NO
1287299	239	10.6	11.17	12.74	12.96	12.85	NA	2.11	2.33	2.24	yes.whs	yes.pin	yes.asp	NO			KOG2722
1303260	239	10.03	11.35	12.07	12.04	12.24	1.29	2	1.96	2.14	yes.whs	yes.pin	yes.asp	YES			KOG1216
1341535	75	11.23	10.38	13.06	12.03	11.68	NA	1.82	NA	NA	unique.whs			NO				4.2.1.6
1357629	55	8.61	10.8	13.57	13.53	13.6	2.29	4.84	4.75	4.67	yes.whs	yes.pin	yes.asp	YES	YES	GH51
1358049	12	5.35	9.09	10.97	12.02	11.15	3.51	5.35	6.37	5.38	yes.whs	yes.pin	yes.asp	YES	YES	GH12
1358820	55	9.19	10.22	12.57	14.52	13.18	NA	3.26	5.25	3.86	yes.whs	yes.pin	yes.asp	YES
1359232	239	10.99	11.8	12.23	12.51	12.39	NA	1.23	1.54	1.38	yes.whs	yes.pin	yes.asp	NO
1363452	12	6.78	8.74	12.23	12.33	11.03	1.92	5.38	5.35	4	yes.whs	yes.pin	yes.asp	YES	YES
1364528	12	6.29	9.41	10.78	12.69	13.24	3.14	4.35	6.2	6.57	yes.whs	yes.pin	yes.asp	YES	YES
1368318	16	7.39	12.49	15.15	15.36	16.14	5.09	7.27	7.53	8.3	yes.whs	yes.pin	yes.asp	NO		AA3_3	KOG1238	1.1.99.1
1368854	239	10.3	11.63	11.99	11.57	11.95	1.32	1.68	1.26	1.62	yes.whs	yes.pin	yes.asp	NO
1369748	55	9.48	10.23	12.9	12.05	12.69	NA	3.36	2.53	3.15	yes.whs	yes.pin	yes.asp	YES			KOG0157	1.14.14.1
1370490	76	9.89	8.15	13.54	13.21	12.69	NA	3.7	3.21	2.72	yes.whs	yes.pin	yes.asp	NO			KOG1575	1.1.1.-
1370947	55	10.45	10.67	12.7	13.18	13.88	NA	2.22	2.69	3.35	yes.whs	yes.pin	yes.asp	YES	YES		KOG1339	3.4.23.1
1371554	54	11.25	9.84	17.14	16.64	10.41	NA	5.64	5.23	NA	yes.whs	yes.pin		NO			KOG1260	2.7.8.23
1372016	239	10.9	10.85	12.54	11.75	12.17	NA	1.61	NA	1.27	yes.whs	yes.pin	yes.asp	YES	YES	GH16
1378769	55	8.68	10.59	13.19	12.23	12.99	1.86	4.43	3.48	4.22	yes.whs	yes.pin	yes.asp	NO			KOG1577	1.1.1.-
1387014	219	11.06	9.9	12.47	13.23	12.13	NA	1.37	2.19	NA	yes.whs	yes.pin	yes.asp	NO			KOG0024	1.1.1.14
1387488	216	10.27	11.43	12.7	10.8	11.79	NA	2.41	NA	1.45	unique.whs			NO			KOG4744
1387624	74	10.09	7.99	12.43	9.91	13.12	-2.1	2.29	NA	2.95	yes.whs		yes.asp	NO				1.13.11.37
1388350	239	11.01	11.32	12	12.1	12.03	NA	1.01	1.07	1.01	yes.whs	yes.pin	yes.asp	NO			KOG2428
1389340	239	10.53	11.92	12.55	12.79	12.81	NA	1.96	2.2	2.2	yes.whs	yes.pin	yes.asp	NO
1389582	16	8.36	10.08	14.2	13.81	14.91	1.71	5.72	5.37	6.32	yes.whs	yes.pin	yes.asp	NO
1399796	236	8.15	10.5	11.89	10.16	12.01	2.35	3.68	2.03	3.76	unique.whs			NO			KOG1575	1.1.1.91
1401846	75	11.3	10.28	13.27	12.73	10.62	NA	2.03	NA	NA	unique.whs			NO
1402152	239	10.56	11.95	11.9	11.83	12.61	1.37	1.35	1.29	2.02	yes.whs	yes.pin	yes.asp	NO			KOG3396	2.3.1.4
1408204	74	7.12	6.47	13.61	10.8	12.27	NA	6.13	3.58	4.83	yes.whs		yes.asp	YES			KOG3346
1411633	306	5.25	8.99	11.08	6.28	11.34	3.48	5.54	NA	5.75	unique.whs			NO			KOG2614	1.14.13.1
1419800	10	6.5	8.77	11.48	9.1	14.49	NA	4.29	NA	7.02	yes.whs		yes.asp	YES
1420090	306	7.28	6.76	11.83	8.63	11.76	NA	4.39	NA	4.3	unique.whs			NO			KOG2262
1422935	216	9.83	10.67	13.36	11.8	11.45	NA	3.5	1.97	1.59	unique.whs			NO			KOG3399	5.2.1.8
1425076	16	7.72	9.6	14.63	13.7	15.95	1.84	6.74	5.92	8.05	yes.whs	yes.pin	yes.asp	YES
1426277	239	10.3	11.67	13.57	12.99	11.91	NA	3.2	2.76	1.59	yes.whs	yes.pin	yes.asp	NO
1428914	236	8.32	10.87	11.73	8.49	10.9	2.45	3.41	NA	2.48	unique.whs			NO			KOG0254	5.3.1.4
1429435	236	9.63	9.86	12.02	9.98	11.85	NA	2.34	NA	2.16	unique.whs			NO			KOG4476
1430448	239	10.45	12.38	11.93	12.17	11.83	1.9	1.45	1.74	NA	yes.whs	yes.pin	yes.asp	NO
1430513	33	6.03	12.75	13.91	10.72	8.41	6.34	7.74	4.46	2.2	yes.whs	yes.pin		NO
1430819	239	10.69	11.65	12.98	12.05	11.93	NA	2.25	1.35	1.24	yes.whs	yes.pin	yes.asp	NO			KOG1256	6.2.1.3
1431545	55	9.59	10.93	12.75	13.06	13.14	1.33	3.13	3.43	3.51	yes.whs	yes.pin	yes.asp	NO			KOG0725	1.1.1.100
1431773	239	10.52	11.37	11.69	12.09	12.27	NA	1.14	1.54	1.73	yes.whs	yes.pin	yes.asp	NO
1432753	239	10.63	11.44	12.86	11.95	11.93	NA	2.24	1.31	1.29	yes.whs	yes.pin	yes.asp	NO			KOG1577	1.1.1.-
1432804	239	10.53	11.4	11.67	12.51	12.7	NA	1.14	1.96	2.14	yes.whs	yes.pin	yes.asp	NO			KOG2084
1433098	55	9.94	9.08	12.5	14.15	11.67	NA	2.51	4.2	1.69	yes.whs	yes.pin	yes.asp	YES		CE4	KOG3017
1433407	12	7.04	8.63	11.95	12.83	12.17	1.56	4.81	5.68	5.09	yes.whs	yes.pin	yes.asp	NO
1433745	239	10.12	11.17	11.96	12.58	12.37	1.05	1.84	2.43	2.23	yes.whs	yes.pin	yes.asp	NO			KOG3599
1434060	216	9.29	11.31	13.21	11.72	11.29	1.96	3.77	2.44	1.91	unique.whs			NO			KOG1399	1.14.13.22
1434129	239	10.58	11.64	12.23	11.91	12.17	1.08	1.63	1.32	1.58	yes.whs	yes.pin	yes.asp	YES			KOG2195
1434417	216	9.26	10.66	12.82	11.25	11.67	1.38	3.52	1.98	2.38	unique.whs			NO			KOG2742
1435048	239	11.01	11.41	12.34	12.73	12.1	NA	1.3	1.71	1.09	yes.whs	yes.pin	yes.asp	NO			KOG2510
1435128	239	10.89	11.5	12.37	12.31	12.5	NA	1.46	1.38	1.57	yes.whs	yes.pin	yes.asp	NO		GH31	KOG1065	3.2.1.20
1435501	12	5.81	8.65	11.85	13.75	12.67	NA	4.9	6.26	5.02	yes.whs	yes.pin	yes.asp	YES	YES	GH43
1435709	177	11.51	12.18	12.61	11.71	11.56	NA	1.08	NA	NA	yes.whs	yes.pin		NO
1435960	55	8.56	9.5	12.39	12.87	12.01	NA	3.77	4.26	3.4	yes.whs	yes.pin	yes.asp	NO			KOG0157	1.14.-.-
1436138	55	9.53	10.27	12.6	14.14	13.11	NA	3.01	4.57	3.53	yes.whs	yes.pin	yes.asp	YES			KOG1577	1.1.1.21
1436321	31	6.43	6.76	13.99	13.33	13.42	NA	6.8	6.52	6.26	yes.whs	yes.pin	yes.asp	YES	YES	AA2
1437097	74	8.69	6.21	11.89	11.6	11.59	-2.24	3.11	2.92	2.87	yes.whs		yes.asp	NO			KOG3804
1437440	55	9.4	11	12.66	12.57	13.22	1.58	3.12	3.03	3.67	yes.whs	yes.pin	yes.asp	NO			KOG2628
1437681	236	7.56	10.44	11.74	8.79	13.14	2.95	3.92	NA	5.24	unique.whs			YES	YES		KOG4389	3.1.1.1
1437886	177	11.75	11.56	12.83	11.91	12.57	NA	1.09	NA	NA	yes.whs	yes.pin		NO			KOG1336	1.6.5.4
1438178	239	10.62	11.08	12.08	12.63	12.97	NA	1.43	1.98	2.33	yes.whs	yes.pin	yes.asp	NO
1438614	177	11.03	11.69	12.33	11.55	12.31	NA	1.31	NA	1.27	yes.whs	yes.pin		NO			KOG1469	1.3.99.3
1438826	239	10.21	11.17	12.45	12.84	11.94	NA	2.21	2.62	1.72	yes.whs	yes.pin	yes.asp	NO			KOG1282	3.4.16.-
1438837	16	6.94	11.54	16.15	15.16	16.34	4.09	8.23	7.25	8.23	yes.whs	yes.pin	yes.asp	YES	YES			3.4.14.9
1439965	239	10.51	10.89	12.2	12.73	12.5	NA	1.68	2.21	1.96	yes.whs	yes.pin	yes.asp	NO
1439990	239	10.41	11.7	11.66	13	12.31	1.26	1.21	2.55	1.87	yes.whs	yes.pin	yes.asp	YES
1440117	75	10.97	10.1	12.42	11.99	11.32	NA	1.41	NA	NA	unique.whs			YES			KOG0157	1.14.-.-
1440588	239	10.71	11.29	12.39	13.33	12.1	NA	1.62	2.61	NA	yes.whs	yes.pin	yes.asp	NO			KOG0053
1440726	33	4.96	9.4	12.57	11.46	10.29	4.14	7.14	6.4	5.01	yes.whs	yes.pin		NO				1.-.-.-
1440985	74	8.52	8.07	12.07	11.12	12.9	NA	3.45	2.62	4.26	yes.whs		yes.asp	NO
1441479	236	7.52	10.49	12.67	10.29	11.59	3	5.05	2.75	3.93	unique.whs			YES	YES
1444758	177	11.02	12.07	12.68	11.9	11.68	NA	1.63	NA	NA	yes.whs	yes.pin		NO
1447049	55	9.96	10.27	12.24	13.28	12.7	NA	2.25	3.27	2.7	yes.whs	yes.pin	yes.asp	NO			KOG4388
1447101	236	8.57	10.78	10.77	8.43	11.27	2.17	2.17	NA	2.67	unique.whs			NO			KOG1577	1.1.1.-
1448471	216	9.19	10.25	13.93	11.47	9.85	NA	4.79	2.23	NA	unique.whs			NO			KOG0045	3.4.22.-
1448556	10	6.26	7.64	14.34	8.73	15.67	NA	7.84	2.34	9.13	yes.whs		yes.asp	NO
1452937	55	9.76	10.9	13.8	13.52	12.99	NA	3.87	3.57	3.06	yes.whs	yes.pin	yes.asp	YES			KOG0254	5.3.1.4
1461288	55	9.12	9.25	13.63	13.32	11.2	NA	4.1	3.99	NA	yes.whs	yes.pin	yes.asp	YES			KOG4157
1461571	54	7.2	6.92	14.61	12.64	7.69	NA	7.31	5.29	NA	yes.whs	yes.pin		NO			KOG1187
1462982	55	9.99	8.79	13.64	13.01	12.29	NA	3.46	3.14	2.17	yes.whs	yes.pin	yes.asp	NO			KOG0161
1462983	239	9.83	11.91	13.04	12.51	12.35	1.98	3.06	2.75	2.39	yes.whs	yes.pin	yes.asp	NO
1464397	55	9.51	10.22	13.86	13.59	11.87	NA	4.13	4.11	2.39	yes.whs	yes.pin	yes.asp	YES			KOG4297	3.2.1.3
1465854	216	9.56	9.94	13.3	11.65	12.06	NA	3.58	2.18	2.39	unique.whs			NO
1466495	33	3.2	10.59	12.33	11.26	8.85	6.2	8.19	7.07	4.66	yes.whs	yes.pin		YES	YES	AA9
1468611	31	5.63	5.89	14.43	15	15.89	NA	8.27	9.09	9.71	yes.whs	yes.pin	yes.asp	YES		AA2		1.11.1.11
1470348	239	10.94	11.39	12.03	12.4	11.79	NA	1.08	1.46	NA	yes.whs	yes.pin	yes.asp	NO			KOG4274
1471389	306	6.72	7.13	12.14	7.74	10.59	NA	5.21	NA	3.64	unique.whs			YES				3.4.14.9
1473347	76	10.03	7.15	13.58	13.36	12.37	-2.76	3.36	3.53	2.21	yes.whs	yes.pin	yes.asp	NO
1476517	239	10.69	11.1	12.47	12.33	12.22	NA	1.73	1.6	NA	yes.whs	yes.pin	yes.asp	YES			KOG4701	3.2.1.18
1477606	239	10.11	11.24	12.08	12.87	12.2	NA	1.95	2.74	2.07	yes.whs	yes.pin	yes.asp	NO			KOG1216
1480943	74	8.18	8.52	12.47	11.16	14.25	NA	3.88	3.17	5.57	yes.whs		yes.asp	YES		AA5_1
1507511	219	10.63	10.77	12.28	14.51	11.87	NA	1.62	3.81	NA	yes.whs	yes.pin	yes.asp	YES	YES	GH15		3.2.1.3
1511705	54	9.33	8.34	16.07	14.88	9.67	NA	6.56	5.3	NA	yes.whs	yes.pin		NO			KOG0538	1.1.2.3
