# Supplementary material for: Visual Comparative Omics of Fungi for Plant Biomass Deconstruction
Source: Front Microbiol. 2016 Aug 24;7:1335. doi: 10.3389/fmicb.2016.01335 (PMC4996036; doi:10.3389/fmicb.2016.01335)
Supplement: Supplementary file 1 [file Data_Sheet_1.ZIP › supplementaryTable_selectedGenes_pycsa.aspen.xlsx]

## Sheet: supplementaryTable_selectedGene
		Average read counts				Log2 fold change			Regulation on plant substrates				Predicted functions
protID	nodeID	Mal.ave	Avi.ave	Whs.ave	Asp.ave	avi.log2	ws.log2	asp.log2	whs_reg	asp_reg	predicted.signal.peptide	detected.in.secretomes	CAZyme	KOGID	KEGG.ecNum
92371	165	8.86	10.27	12.31	12.17	NA	3.28	3.14	yes.asp	yes.whs
103364	146	10.43	10.97	12.08	13.17	NA	NA	2.46	yes.asp	yes.whs
174056	30	8.91	9.88	10.92	13.07	NA	1.85	3.9	unique.asp		yes			KOG1339	3.4.23.1
187698	125	11.26	11.16	11.48	12.42	NA	NA	1.12	unique.asp					KOG0156	1.14.13.21
195273	29	9.56	12.31	13.92	12.79	2.72	4.07	2.98	yes.asp	yes.whs
284504	166	10.06	10.94	11.38	12	NA	NA	1.89	unique.asp					KOG4569
292291	32	7.64	8.16	11.12	13.04	NA	3.36	5.24	yes.asp	yes.whs				KOG0255
407562	165	9.24	10.58	11.95	12.51	NA	2.51	3.04	yes.asp	yes.whs
502114	31	7.11	6.74	11.25	14.91	NA	NA	3.89	unique.asp		yes	Y
663790	31	7.43	6.39	10.13	13.47	NA	NA	4.65	unique.asp
664270	10	4.81	8.27	10.97	16.84	NA	3.88	8.27	unique.asp
1278421	166	10.27	10.02	11.36	12.08	NA	NA	1.74	unique.asp
1428239	165	10.15	10.11	11.8	12.35	NA	1.57	2.13	yes.asp	yes.whs	yes		GH88
1438391	166	10.56	9.65	11.32	12.06	NA	NA	1.47	unique.asp
1560767	32	9.58	7.39	11.78	13.46	NA	NA	3.06	yes.asp	yes.whs	yes		AA1_1	KOG1263	1.10.3.2
1564228	166	10.25	10.43	11.77	11.83	NA	1.5	1.56	unique.asp					KOG2992
1566981	125	11.67	11.01	11.98	12.7	NA	NA	1.01	unique.asp					KOG1869
1568950	166	10.2	10.17	11.32	11.93	NA	1.1	1.69	unique.asp
1570907	165	9.61	9.18	11.96	12.31	NA	2.27	2.47	yes.asp	yes.whs				KOG1399	1.14.13.8
1571143	10	4.9	5.93	8.52	14.36	NA	NA	6.25	unique.asp
1571187	165	9.6	9.96	11.89	12.5	NA	2.1	2.68	yes.asp	yes.whs	yes	Y	GH18
1571283	29	9.48	12.18	11.99	13.52	NA	NA	3.25	yes.asp	yes.whs
1572561	28	10.76	11.46	12.81	12.37	NA	1.98	1.55	yes.asp	yes.whs		Y		KOG1187	6.3.2.-
1575409	165	9.5	10.8	12.27	12.51	1.24	2.68	2.92	yes.asp	yes.whs
1583293	10	3	5.31	8.4	13.2	NA	3.58	7.25	unique.asp					KOG4157
1583815	30	7.64	10.13	11.73	12.35	2.5	3.87	4.43	unique.asp					KOG2964	3.5.3.11
1585331	125	11.45	11.19	12.07	12.62	NA	NA	1.16	unique.asp		yes
1585875	165	9.89	9.54	13.21	12.89	NA	3.15	2.75	yes.asp	yes.whs				KOG2533
1586228	166	10.67	10.31	11.32	11.82	NA	NA	1.11	unique.asp					KOG0696
1586825	28	10.9	11.45	12.95	13.06	NA	1.92	2.01	yes.asp	yes.whs
1587007	48	11.53	11.66	12.19	12.54	NA	NA	1	yes.asp	yes.whs
1587653	28	10.16	11.87	12.62	13.18	NA	2.21	2.76	yes.asp	yes.whs
1588377	146	10.71	10.62	13.27	12.87	NA	2.44	2.07	yes.asp	yes.whs	yes	Y	GH125
1589162	146	10.49	10.53	13.4	11.94	NA	2.8	1.39	yes.asp	yes.whs				KOG0157	1.14.13.30
1589558	166	10.48	10.76	11.23	11.9	NA	NA	1.41	unique.asp
1590784	30	8.85	10.44	11.61	12.38	NA	2.58	3.31	unique.asp
1591231	125	11.82	11.16	11.11	13.3	NA	NA	1.42	unique.asp				GH16
1592100	30	8.27	10.77	11.3	12.48	2.18	2.55	3.7	unique.asp				CE16
1592250	165	9.93	10.04	11.21	12.79	NA	NA	2.68	yes.asp	yes.whs	yes
1592467	165	9.87	10.91	11.81	12.72	NA	1.89	2.78	yes.asp	yes.whs				KOG1208	1.1.1.-
1594272	165	9.46	10.97	11.4	12.73	1.46	1.92	3.15	yes.asp	yes.whs		Y
1594881	165	9.46	10.29	12.82	12.67	NA	3.23	3.14	yes.asp	yes.whs	yes		GH18	KOG4701	3.2.1.14
1595169	29	9.38	11.45	13.06	13.94	NA	2.96	3.61	yes.asp	yes.whs
1595633	166	10.65	10.88	11.13	11.72	NA	NA	1.06	unique.asp
1596030	28	10.67	11.48	13.15	12.74	NA	2.25	1.87	yes.asp	yes.whs	yes	Y
1596307	29	9.69	11.62	12.25	13.31	1.86	2.49	3.52	yes.asp	yes.whs
1596407	30	7.63	9.96	10.62	13.82	NA	NA	4.92	unique.asp
1596761	31	9.42	6.85	9.99	14.18	NA	NA	3.87	unique.asp
1597264	166	10.71	10.76	11.28	12.35	NA	NA	1.59	unique.asp
1597572	29	8.51	10.51	13.65	13.06	NA	3.95	3.5	yes.asp	yes.whs
1598154	28	10.03	10.9	13.62	12.87	NA	3.29	2.58	yes.asp	yes.whs
1598306	30	8.72	9.51	10.03	13.03	NA	NA	3.93	unique.asp
1598804	165	10.12	10.33	12.1	11.97	NA	1.88	1.76	yes.asp	yes.whs				KOG1870
1604213	166	10.94	10.82	11.18	12.26	NA	NA	1.3	unique.asp					KOG1922
1605773	166	10.29	10.32	11.46	12.05	NA	NA	1.73	unique.asp					KOG0271
1608167	146	10.76	11.15	11.9	12.94	NA	NA	1.92	yes.asp	yes.whs	yes
1609029	9	9.48	9.51	13.43	14.09	NA	3.3	3.91	yes.asp	yes.whs	yes		GH92
1609244	30	8.28	10.87	12.02	13.11	2.57	3.28	4.27	unique.asp
1610012	166	10.09	11.14	10.88	12.17	NA	NA	1.96	unique.asp					KOG1575	1.1.1.-
1610144	146	10.85	10.64	12.49	12.43	NA	1.58	1.55	yes.asp	yes.whs
1610322	28	10.16	11.15	12.48	12.64	NA	2.21	2.34	yes.asp	yes.whs
1613859	29	9.09	11.27	13.24	12.03	NA	3.54	2.49	yes.asp	yes.whs				KOG0024	1.1.1.4
1614607	165	9.45	9.74	12.31	13.12	NA	NA	3	yes.asp	yes.whs
1615206	29	8.76	12.55	13.35	13.32	3.77	4.33	4.28	yes.asp	yes.whs	yes		GH18	KOG2806	3.2.1.14
1615214	165	9.8	10.62	11.55	12.28	NA	1.59	2.3	yes.asp	yes.whs
1618911	29	9.09	10.67	13.46	13.34	NA	3.89	3.78	yes.asp	yes.whs				KOG0224
1620638	166	10.47	10.49	10.83	11.61	NA	NA	1.13	unique.asp					KOG0372	3.1.3.16
1621676	49	10.45	9.2	11.59	12.56	NA	NA	1.9	unique.asp					KOG2533
1636400	32	8.85	8.71	11.78	12.23	NA	2.48	2.88	yes.asp	yes.whs				KOG2992
1646990	166	10.76	10.92	11.01	11.86	NA	NA	1.06	unique.asp			Y		KOG2090	3.4.24.59
1651593	125	11.28	11.35	11.35	12.49	NA	NA	1.19	unique.asp
1651875	9	8.85	9.19	13.83	14.43	NA	4.48	5.05	yes.asp	yes.whs
1656111	166	10.6	10.59	11	11.84	NA	NA	1.23	unique.asp			Y		KOG1150
1656427	30	8.48	10.31	10.87	13.3	NA	2.22	4.47	unique.asp					KOG0024
1671783	32	8.49	8.98	11.94	13.96	NA	NA	4.36	yes.asp	yes.whs
1672037	28	10.44	11.12	12.84	13.25	NA	2.2	2.66	yes.asp	yes.whs				KOG0157	1.14.13.30
1672714	9	10.11	8.81	13.76	15.07	NA	3.14	4.35	yes.asp	yes.whs
1673228	29	9.01	10.7	13.48	12.76	NA	3.91	3.3	yes.asp	yes.whs		Y		KOG0254	5.3.1.4
1673961	146	10.8	10.83	12.32	12.66	NA	1.46	1.79	yes.asp	yes.whs				KOG0157	1.14.14.1
1674731	166	10.55	10.36	12.01	12.21	NA	1.41	1.63	unique.asp					KOG1397
1674893	165	10.2	9.48	12.04	13.27	NA	NA	2.89	yes.asp	yes.whs				KOG4297
1677438	29	8.77	12.59	14.08	13.35	3.67	4.53	3.91	yes.asp	yes.whs
1678544	165	10	10.59	12.39	12.47	NA	2.12	2.22	yes.asp	yes.whs
1679880	165	10.03	9.48	12.26	13.29	NA	NA	2.88	yes.asp	yes.whs
1681644	28	10.96	10.82	13.45	13.94	NA	2.25	2.72	yes.asp	yes.whs
1689740	9	9.69	10.27	14.74	14.37	NA	4.88	4.57	yes.asp	yes.whs	yes
1695354	32	7.79	8.4	12.85	13.44	NA	4.23	4.9	yes.asp	yes.whs	yes		GH43
1696962	165	9.67	10.22	12.16	13.01	NA	2.39	3.23	yes.asp	yes.whs
1742239	9	10.36	8.03	14.14	13.61	-2.1	3.57	3.09	yes.asp	yes.whs				KOG0156	1.14.14.1
1755315	32	9.45	8.98	11.31	12.97	NA	NA	3.17	yes.asp	yes.whs				KOG0059
1757881	31	6.65	7.41	9.05	13.55	NA	NA	5.96	unique.asp
