# Supplementary material for: Visual Comparative Omics of Fungi for Plant Biomass Deconstruction
Source: Front Microbiol. 2016 Aug 24;7:1335. doi: 10.3389/fmicb.2016.01335 (PMC4996036; doi:10.3389/fmicb.2016.01335)
Supplement: Supplementary file 1 [file Data_Sheet_1.ZIP › supplementaryTable_selectedGenes_pycsa.wheatstraw.xlsx]

## Sheet: supplementaryTable_selectedGene
		Average read counts				Log2 fold change			Regulation on plant substrates				Predicted functions
protID	nodeID	Mal.ave	Avi.ave	Whs.ave	Asp.ave	avi.log2	ws.log2	asp.log2	whs_reg	asp_reg	predicted.signal.peptide	detected.in.secretomes	CAZyme	KOGID	KEGG.ecNum
92371	165	8.86	10.27	12.31	12.17	NA	3.28	3.14	yes.whs	yes.asp
195273	29	9.56	12.31	13.92	12.79	2.72	4.07	2.98	yes.whs	yes.asp
292291	32	7.64	8.16	11.12	13.04	NA	3.36	5.24	yes.whs	yes.asp				KOG0255
407562	165	9.24	10.58	11.95	12.51	NA	2.51	3.04	yes.whs	yes.asp
507830	146	11.12	10.75	13.35	12.91	NA	1.94	NA	yes.whs	yes.asp
568134	11	7.85	9.61	12.09	11.72	1.72	4.14	3.8	unique.whs					KOG3855
1099800	206	9.43	9.91	12	11.08	NA	2.28	NA	unique.whs					KOG0271
1202614	12	7.49	8.92	11.11	11.19	NA	2.81	2.87	unique.whs		Y
1216908	29	9.29	11.75	14.01	12.02	NA	3.9	NA	yes.whs	yes.asp		yes
1428239	165	10.15	10.11	11.8	12.35	NA	1.57	2.13	yes.whs	yes.asp		yes	GH88
1537322	206	8.82	10.53	12.59	10.35	NA	3.4	NA	unique.whs			yes	GH3
1567160	206	10.04	10.42	11.69	11.47	NA	1.59	NA	unique.whs			yes	GH95
1570907	165	9.61	9.18	11.96	12.31	NA	2.27	2.47	yes.whs	yes.asp				KOG1399	1.14.13.8
1571187	165	9.6	9.96	11.89	12.5	NA	2.1	2.68	yes.whs	yes.asp	Y	yes	GH18
1572561	28	10.76	11.46	12.81	12.37	NA	1.98	1.55	yes.whs	yes.asp	Y			KOG1187	6.3.2.-
1575409	165	9.5	10.8	12.27	12.51	1.24	2.68	2.92	yes.whs	yes.asp
1575750	11	8.97	9.53	13.02	11.93	NA	3.7	2.71	unique.whs			yes	GH76		3.2.1.101
1577230	11	8.3	9.42	12.87	12.44	NA	4.26	3.86	unique.whs			yes	GH28
1578979	13	6.71	11.01	13.14	12.33	3.92	5.76	5.06	unique.whs					KOG1577	1.1.1.-
1580593	11	8.52	9.43	12.98	10.97	NA	4.31	2.29	unique.whs
1581796	12	6.38	8.38	12.16	12.55	1.93	5.34	5.72	unique.whs			yes		KOG4569	3.1.1.-
1582251	146	10.77	11.18	13.13	11.45	NA	2.12	NA	yes.whs	yes.asp				KOG1176	6.2.1.12
1585875	165	9.89	9.54	13.21	12.89	NA	3.15	2.75	yes.whs	yes.asp				KOG2533
1586203	11	7.98	9.19	12.15	11.01	NA	3.82	2.82	unique.whs			yes		KOG4389	3.1.1.7
1586825	28	10.9	11.45	12.95	13.06	NA	1.92	2.01	yes.whs	yes.asp
1587472	206	9.75	10.39	11.41	11.46	NA	1.65	1.64	unique.whs					KOG1721
1587653	28	10.16	11.87	12.62	13.18	NA	2.21	2.76	yes.whs	yes.asp
1588377	146	10.71	10.62	13.27	12.87	NA	2.44	2.07	yes.whs	yes.asp	Y	yes	GH125
1588935	206	10.06	10.42	12.32	11.01	NA	2.32	NA	unique.whs		Y				1.13.11.37
1589162	146	10.49	10.53	13.4	11.94	NA	2.8	1.39	yes.whs	yes.asp				KOG0157	1.14.13.30
1589964	206	9.76	10.24	12.43	10.36	NA	2.43	NA	unique.whs					KOG0255
1592026	11	8.61	8.98	12.33	12.05	NA	3.43	3.16	unique.whs					KOG0254	5.3.1.4
1592467	165	9.87	10.91	11.81	12.72	NA	1.89	2.78	yes.whs	yes.asp				KOG1208	1.1.1.-
1592999	11	8.58	10.54	12.45	12.34	1.9	3.65	3.57	unique.whs				PL8	KOG4157
1593701	206	10.3	10.87	12.33	11.05	NA	1.94	NA	unique.whs					KOG0725	1.3.1.34
1593966	12	6.18	9.11	11.45	11.04	2.7	4.84	4.5	unique.whs		Y			KOG0254	5.3.1.4
1594272	165	9.46	10.97	11.4	12.73	1.46	1.92	3.15	yes.whs	yes.asp	Y
1594881	165	9.46	10.29	12.82	12.67	NA	3.23	3.14	yes.whs	yes.asp		yes	GH18	KOG4701	3.2.1.14
1594893	206	9.76	9.72	11.81	11.54	NA	1.93	1.68	unique.whs
1595169	29	9.38	11.45	13.06	13.94	NA	2.96	3.61	yes.whs	yes.asp
1595887	11	6.59	9.22	12.13	12.72	NA	3.83	4.3	unique.whs
1596030	28	10.67	11.48	13.15	12.74	NA	2.25	1.87	yes.whs	yes.asp	Y	yes
1596307	29	9.69	11.62	12.25	13.31	1.86	2.49	3.52	yes.whs	yes.asp
1596362	206	10.07	10.7	12.43	11.41	NA	2.41	NA	unique.whs					KOG0053
1596844	206	9.98	9.9	11.96	10.89	NA	1.97	0.9	unique.whs
1597572	29	8.51	10.51	13.65	13.06	NA	3.95	3.5	yes.whs	yes.asp
1598154	28	10.03	10.9	13.62	12.87	NA	3.29	2.58	yes.whs	yes.asp
1598251	11	8.31	9.09	11.47	11.78	NA	3	3.35	unique.whs
1598804	165	10.12	10.33	12.1	11.97	NA	1.88	1.76	yes.whs	yes.asp				KOG1870
1602759	13	6.62	11.19	11.74	11.18	3.89	4.41	3.88	unique.whs		Y			KOG1187
1604789	12	7.67	8.19	12.48	10.58	NA	3.54	NA	unique.whs			yes		KOG4569
1609029	9	9.48	9.51	13.43	14.09	NA	3.3	3.91	yes.whs	yes.asp		yes	GH92
1610144	146	10.85	10.64	12.49	12.43	NA	1.58	1.55	yes.whs	yes.asp
1610214	48	11.14	11.99	12.57	12.05	NA	1.38	NA	yes.whs	yes.asp	Y			KOG2146
1610322	28	10.16	11.15	12.48	12.64	NA	2.21	2.34	yes.whs	yes.asp
1611298	11	7.79	9.32	12.1	11.16	NA	3.96	3.11	unique.whs					KOG0725	1.1.1.250
1612788	12	8.29	7.25	11.92	11.91	NA	3.54	3.53	unique.whs
1613511	11	8.76	9.82	11.88	12.16	NA	2.86	3.14	unique.whs		Y
1613810	12	7.99	8.2	11.4	10.51	NA	3.35	2.47	unique.whs					KOG0254
1613859	29	9.09	11.27	13.24	12.03	NA	3.54	2.49	yes.whs	yes.asp				KOG0024	1.1.1.4
1615206	29	8.76	12.55	13.35	13.32	3.77	4.33	4.28	yes.whs	yes.asp		yes	GH18	KOG2806	3.2.1.14
1615214	165	9.8	10.62	11.55	12.28	NA	1.59	2.3	yes.whs	yes.asp
1615426	12	7.68	7.7	12.58	11.52	NA	4.87	3.14	unique.whs					KOG1417	1.13.11.5
1617673	146	10.91	10.7	12.48	11.83	NA	1.54	0.89	yes.whs	yes.asp		yes
1618911	29	9.09	10.67	13.46	13.34	NA	3.89	3.78	yes.whs	yes.asp				KOG0224
1636400	32	8.85	8.71	11.78	12.23	NA	2.48	2.88	yes.whs	yes.asp				KOG2992
1643269	11	7.02	10.6	12.12	11.49	3.39	4.4	3.75	unique.whs						3.4.14.9
1651875	9	8.85	9.19	13.83	14.43	NA	4.48	5.05	yes.whs	yes.asp
1659679	206	10.1	10.53	11.57	11.1	NA	1.43	NA	unique.whs					KOG1187	6.3.2.-
1664834	28	11.2	11.25	13.35	12.2	NA	1.97	NA	yes.whs	yes.asp		yes	GH2	KOG2230	3.2.1.25
1671196	206	9.81	10.32	11.38	10.91	NA	1.54	1.11	unique.whs					KOG0238
1672037	28	10.44	11.12	12.84	13.25	NA	2.2	2.66	yes.whs	yes.asp				KOG0157	1.14.13.30
1672714	9	10.11	8.81	13.76	15.07	NA	3.14	4.35	yes.whs	yes.asp
1672735	12	7.75	8.4	12.1	11.37	NA	3.75	3.06	unique.whs					KOG0254	5.3.1.4
1673228	29	9.01	10.7	13.48	12.76	NA	3.91	3.3	yes.whs	yes.asp	Y			KOG0254	5.3.1.4
1673961	146	10.8	10.83	12.32	12.66	NA	1.46	1.79	yes.whs	yes.asp				KOG0157	1.14.14.1
1674301	11	8.69	9.16	13.18	11.17	NA	4.39	2.44	unique.whs			yes		KOG4389	3.1.1.1
1677000	12	7.32	8.43	11.39	10.64	NA	3.82	3.17	unique.whs
1677438	29	8.77	12.59	14.08	13.35	3.67	4.53	3.91	yes.whs	yes.asp
1678544	165	10	10.59	12.39	12.47	NA	2.12	2.22	yes.whs	yes.asp
1679979	13	5.53	10.92	11.34	9.84	4.67	4.78	3.43	unique.whs				CE15
1680152	48	11.01	11.67	12.6	11.87	NA	1.58	0.85	yes.whs	yes.asp				KOG0157	1.14.-.-
1681644	28	10.96	10.82	13.45	13.94	NA	2.25	2.72	yes.whs	yes.asp
1682142	146	10.34	11.43	13.17	11.35	NA	2.27	NA	yes.whs	yes.asp				KOG1339
1689740	9	9.69	10.27	14.74	14.37	NA	4.88	4.57	yes.whs	yes.asp
1695354	32	7.79	8.4	12.85	13.44	NA	4.23	4.9	yes.whs	yes.asp		yes	GH43
1696962	165	9.67	10.22	12.16	13.01	NA	2.39	3.23	yes.whs	yes.asp
1742239	9	10.36	8.03	14.14	13.61	-2.1	3.57	3.09	yes.whs	yes.asp				KOG0156	1.14.14.1
